# Supplementary material for: A genomic surveillance framework and genotyping tool for Klebsiella pneumoniae and its related species complex
Source: Nat Commun. 2021 Jul 7;12:4188. doi: 10.1038/s41467-021-24448-3 (PMC8263825; doi:10.1038/s41467-021-24448-3)
Supplement: Supplementary file 3 — Supplementary data 1 [file 41467_2021_24448_MOESM3_ESM.xlsx]

## Sheet: Classification results
Sample_ID	QC_summary	MALDI-TOF	Kraken2_species	Kleborate_species	Kleborate_species_match	Kleborate_vs_Kraken2	Kleborate_vs_MALDI-TOF
INF274	great	Klebsiella pneumoniae	Klebsiella pneumoniae	Klebsiella pneumoniae	strong	agree	agree
INF275	okay	Klebsiella pneumoniae	Klebsiella pneumoniae	Klebsiella pneumoniae	strong	agree	agree
INF276	great	Klebsiella pneumoniae	Klebsiella pneumoniae	Klebsiella pneumoniae	strong	agree	agree
INF277	okay	Klebsiella pneumoniae	Klebsiella pneumoniae	Klebsiella pneumoniae	strong	agree	agree
INF278	great	Klebsiella pneumoniae	Klebsiella pneumoniae	Klebsiella pneumoniae	strong	agree	agree
INF279	good	Klebsiella pneumoniae	Klebsiella pneumoniae	Klebsiella pneumoniae	strong	agree	agree
INF280	good	-	Klebsiella pneumoniae	Klebsiella pneumoniae	strong	agree	no call for MALDI-TOF
INF281	great	Klebsiella pneumoniae	Klebsiella pneumoniae	Klebsiella pneumoniae	strong	agree	agree
INF282	good	Klebsiella pneumoniae	Klebsiella pneumoniae	Klebsiella pneumoniae	strong	agree	agree
INF284	great	Klebsiella pneumoniae	Klebsiella pneumoniae	Klebsiella pneumoniae	strong	agree	agree
INF285	okay but contaminated	Klebsiella pneumoniae	Klebsiella pneumoniae	Klebsiella pneumoniae	strong	agree	agree
INF286	great	Klebsiella pneumoniae	Klebsiella pneumoniae	Klebsiella pneumoniae	strong	agree	agree
INF287	great	Klebsiella pneumoniae	Klebsiella variicola subsp variicola	Klebsiella variicola subsp. variicola	strong	agree	species missing from MALDI-TOF database
INF288	good	Klebsiella pneumoniae	Klebsiella variicola subsp variicola	Klebsiella variicola subsp. variicola	strong	agree	species missing from MALDI-TOF database
INF289	great	Klebsiella pneumoniae	Klebsiella pneumoniae	Klebsiella pneumoniae	strong	agree	agree
INF290	great	Klebsiella pneumoniae	Klebsiella variicola subsp variicola	Klebsiella variicola subsp. variicola	strong	agree	species missing from MALDI-TOF database
INF291	great	Klebsiella pneumoniae	Klebsiella quasipneumoniae subsp similipneumoniae	Klebsiella quasipneumoniae subsp. similipneumoniae	strong	agree	species missing from MALDI-TOF database
INF292	great	Klebsiella pneumoniae	Klebsiella pneumoniae	Klebsiella pneumoniae	strong	agree	agree
INF293	good	Klebsiella pneumoniae	Klebsiella pneumoniae	Klebsiella pneumoniae	strong	agree	agree
INF294	great	Klebsiella pneumoniae	Klebsiella pneumoniae	Klebsiella pneumoniae	strong	agree	agree
INF295	great	Klebsiella pneumoniae	Klebsiella pneumoniae	Klebsiella pneumoniae	strong	agree	agree
INF296	good but contaminated	Klebsiella pneumoniae	unknown	unknown		agree	disagree (contaminated)
INF297	great	Klebsiella pneumoniae	Klebsiella pneumoniae	Klebsiella pneumoniae	strong	agree	agree
INF298	okay	Klebsiella pneumoniae	Klebsiella pneumoniae	Klebsiella pneumoniae	strong	agree	agree
INF299	good	Klebsiella pneumoniae	Klebsiella pneumoniae	Klebsiella pneumoniae	strong	agree	agree
INF300	great	Klebsiella pneumoniae	Klebsiella pneumoniae	Klebsiella pneumoniae	strong	agree	agree
INF301	great	Klebsiella pneumoniae	Klebsiella pneumoniae	Klebsiella pneumoniae	strong	agree	agree
INF302	great	Klebsiella pneumoniae	Klebsiella pneumoniae	Klebsiella pneumoniae	strong	agree	agree
INF303	great	Klebsiella pneumoniae	Klebsiella pneumoniae	Klebsiella pneumoniae	strong	agree	agree
INF304	okay	Klebsiella pneumoniae	Klebsiella pneumoniae	Klebsiella pneumoniae	strong	agree	agree
INF305	good	Klebsiella pneumoniae	Klebsiella pneumoniae	Klebsiella pneumoniae	strong	agree	agree
INF306	great	Klebsiella pneumoniae	Klebsiella pneumoniae	Klebsiella pneumoniae	strong	agree	agree
INF307	great	Klebsiella pneumoniae	Klebsiella variicola subsp variicola	Klebsiella variicola subsp. variicola	strong	agree	species missing from MALDI-TOF database
INF308	great	Klebsiella pneumoniae	Klebsiella pneumoniae	Klebsiella pneumoniae	strong	agree	agree
INF309	good	Klebsiella pneumoniae	Klebsiella quasipneumoniae subsp similipneumoniae	Klebsiella quasipneumoniae subsp. similipneumoniae	strong	agree	species missing from MALDI-TOF database
INF310	good	Klebsiella pneumoniae	Klebsiella pneumoniae	Klebsiella pneumoniae	strong	agree	agree
INF311	okay	Klebsiella pneumoniae	Klebsiella pneumoniae	Klebsiella pneumoniae	strong	agree	agree
INF312	okay	Klebsiella pneumoniae	Klebsiella variicola subsp variicola	Klebsiella variicola subsp. variicola	strong	agree	species missing from MALDI-TOF database
INF313	good	Klebsiella pneumoniae	Klebsiella pneumoniae	Klebsiella pneumoniae	strong	agree	agree
INF314	good	Klebsiella pneumoniae	Klebsiella pneumoniae	Klebsiella pneumoniae	strong	agree	agree
INF315	great	Klebsiella pneumoniae	Klebsiella pneumoniae	Klebsiella pneumoniae	strong	agree	agree
INF316	great	Klebsiella pneumoniae	Klebsiella pneumoniae	Klebsiella pneumoniae	strong	agree	agree
INF317	great	Klebsiella pneumoniae	Klebsiella pneumoniae	Klebsiella pneumoniae	strong	agree	agree
INF318	great	Klebsiella pneumoniae	Klebsiella quasipneumoniae subsp similipneumoniae	Klebsiella quasipneumoniae subsp. similipneumoniae	strong	agree	species missing from MALDI-TOF database
INF319	great	Klebsiella pneumoniae	Klebsiella pneumoniae	Klebsiella pneumoniae	strong	agree	agree
INF320	good	Klebsiella pneumoniae	Klebsiella variicola subsp variicola	Klebsiella variicola subsp. variicola	strong	agree	species missing from MALDI-TOF database
INF321	great	Klebsiella pneumoniae	Klebsiella pneumoniae	Klebsiella pneumoniae	strong	agree	agree
INF322	good	Klebsiella pneumoniae	Klebsiella pneumoniae	Klebsiella pneumoniae	strong	agree	agree
INF323	great	Klebsiella pneumoniae	Klebsiella pneumoniae	Klebsiella pneumoniae	strong	agree	agree
INF324	great	Klebsiella pneumoniae	Klebsiella pneumoniae	Klebsiella pneumoniae	strong	agree	agree
INF325	great	Klebsiella pneumoniae	Klebsiella pneumoniae	Klebsiella pneumoniae	strong	agree	agree
INF326	good	Klebsiella pneumoniae	Klebsiella pneumoniae	Klebsiella pneumoniae	strong	agree	agree
INF327	great	Klebsiella pneumoniae	Klebsiella pneumoniae	Klebsiella pneumoniae	strong	agree	agree
INF328	great	Klebsiella pneumoniae	Klebsiella pneumoniae	Klebsiella pneumoniae	strong	agree	agree
INF329	great	Klebsiella pneumoniae	Klebsiella pneumoniae	Klebsiella pneumoniae	strong	agree	agree
INF330	great	Klebsiella pneumoniae	Klebsiella variicola subsp variicola	Klebsiella variicola subsp. variicola	strong	agree	species missing from MALDI-TOF database
INF331	great	Klebsiella pneumoniae	Klebsiella pneumoniae	Klebsiella pneumoniae	strong	agree	agree
INF332	good	Klebsiella pneumoniae	Klebsiella pneumoniae	Klebsiella pneumoniae	strong	agree	agree
INF333	okay	Klebsiella pneumoniae	Klebsiella pneumoniae	Klebsiella pneumoniae	strong	agree	agree
INF334	great	Klebsiella pneumoniae	Klebsiella pneumoniae	Klebsiella pneumoniae	strong	agree	agree
INF335	good but contaminated	Klebsiella pneumoniae	Klebsiella pneumoniae	Klebsiella pneumoniae	strong	agree	agree
INF336	good	Klebsiella pneumoniae	Klebsiella variicola subsp variicola	Klebsiella variicola subsp. variicola	strong	agree	species missing from MALDI-TOF database
INF337	good	Klebsiella pneumoniae	Klebsiella pneumoniae	Klebsiella pneumoniae	strong	agree	agree
INF338	good	Klebsiella pneumoniae	Klebsiella pneumoniae	Klebsiella pneumoniae	strong	agree	agree
INF339	okay	Klebsiella pneumoniae	Klebsiella pneumoniae	Klebsiella pneumoniae	strong	agree	agree
INF340	good but contaminated	Klebsiella pneumoniae	Klebsiella pneumoniae	Klebsiella pneumoniae	strong	agree	agree
INF341	great	Klebsiella pneumoniae	Klebsiella pneumoniae	Klebsiella pneumoniae	strong	agree	agree
INF342	good	Klebsiella pneumoniae	Klebsiella pneumoniae	Klebsiella pneumoniae	strong	agree	agree
INF344	great	Klebsiella pneumoniae	Klebsiella pneumoniae	Klebsiella pneumoniae	strong	agree	agree
INF345	great	Klebsiella pneumoniae	Klebsiella variicola subsp variicola	Klebsiella variicola subsp. variicola	strong	agree	species missing from MALDI-TOF database
INF346	good	Klebsiella pneumoniae	Klebsiella pneumoniae	Klebsiella pneumoniae	strong	agree	agree
INF347	great	Klebsiella pneumoniae	Klebsiella pneumoniae	Klebsiella pneumoniae	strong	agree	agree
INF348	good	Klebsiella pneumoniae	Klebsiella pneumoniae	Klebsiella pneumoniae	strong	agree	agree
INF349	great	Klebsiella pneumoniae	Klebsiella variicola subsp variicola	Klebsiella variicola subsp. variicola	strong	agree	species missing from MALDI-TOF database
INF350	great	Klebsiella pneumoniae	Klebsiella pneumoniae	Klebsiella pneumoniae	strong	agree	agree
INF351	good	Klebsiella pneumoniae	Klebsiella pneumoniae	Klebsiella pneumoniae	strong	agree	agree
INF352	great	Klebsiella pneumoniae	Klebsiella variicola subsp variicola	Klebsiella variicola subsp. variicola	strong	agree	species missing from MALDI-TOF database
INF353	good	Klebsiella pneumoniae	Klebsiella pneumoniae	Klebsiella pneumoniae	strong	agree	agree
INF354	good	Klebsiella pneumoniae	Klebsiella pneumoniae	Klebsiella pneumoniae	strong	agree	agree
INF355	great	Klebsiella pneumoniae	Klebsiella pneumoniae	Klebsiella pneumoniae	strong	agree	agree
INF356	good	Klebsiella pneumoniae	Klebsiella pneumoniae	Klebsiella pneumoniae	strong	agree	agree
INF357	good	Klebsiella pneumoniae	Klebsiella pneumoniae	Klebsiella pneumoniae	strong	agree	agree
INF358	great	Klebsiella pneumoniae	Klebsiella pneumoniae	Klebsiella pneumoniae	strong	agree	agree
INF359	great	Klebsiella pneumoniae	Klebsiella pneumoniae	Klebsiella pneumoniae	strong	agree	agree
INF360	great	Klebsiella pneumoniae	Klebsiella pneumoniae	Klebsiella pneumoniae	strong	agree	agree
INF361	great	Klebsiella pneumoniae	Klebsiella pneumoniae	Klebsiella pneumoniae	strong	agree	agree
INF362	insufficient read depth	Klebsiella pneumoniae	Klebsiella pneumoniae	Klebsiella pneumoniae	strong	agree	agree
KSB1_10G	great	Klebsiella pneumoniae	Klebsiella pneumoniae	Klebsiella pneumoniae	strong	agree	agree
KSB1_10H	great	Klebsiella pneumoniae	Klebsiella pneumoniae	Klebsiella pneumoniae	strong	agree	agree
KSB1_10I	good	Klebsiella pneumoniae	Klebsiella pneumoniae	Klebsiella pneumoniae	strong	agree	agree
KSB1_10J	great	Klebsiella pneumoniae	Klebsiella pneumoniae	Klebsiella pneumoniae	strong	agree	agree
KSB1_1H	good	Klebsiella pneumoniae	Klebsiella pneumoniae	Klebsiella pneumoniae	strong	agree	agree
KSB1_1I	great	Klebsiella pneumoniae	Klebsiella pneumoniae	Klebsiella pneumoniae	strong	agree	agree
KSB1_1J	mixed	Klebsiella pneumoniae	Klebsiella pneumoniae	Klebsiella pneumoniae	strong	agree	agree
KSB1_2H	great	Klebsiella pneumoniae	Klebsiella pneumoniae	Klebsiella pneumoniae	strong	agree	agree
KSB1_2I	good	Klebsiella pneumoniae	Klebsiella variicola subsp variicola	Klebsiella variicola subsp. variicola	strong	agree	species missing from MALDI-TOF database
KSB1_2J	great	Klebsiella pneumoniae	Klebsiella variicola subsp variicola	Klebsiella variicola subsp. variicola	strong	agree	species missing from MALDI-TOF database
KSB1_3I	good	Klebsiella pneumoniae	Klebsiella quasipneumoniae subsp similipneumoniae	Klebsiella quasipneumoniae subsp. similipneumoniae	strong	agree	species missing from MALDI-TOF database
KSB1_3J	good	Klebsiella pneumoniae	Klebsiella pneumoniae	Klebsiella pneumoniae	strong	agree	agree
KSB1_4H	great	Klebsiella pneumoniae	Klebsiella variicola subsp variicola	Klebsiella variicola subsp. variicola	strong	agree	species missing from MALDI-TOF database
KSB1_4I	good	Klebsiella pneumoniae	Klebsiella pneumoniae	Klebsiella pneumoniae	strong	agree	agree
KSB1_4J	good but contaminated	Klebsiella pneumoniae	Klebsiella variicola subsp variicola	Klebsiella variicola subsp. variicola	strong	agree	species missing from MALDI-TOF database
KSB1_5H	okay	Klebsiella pneumoniae	Klebsiella pneumoniae	Klebsiella pneumoniae	strong	agree	agree
KSB1_5I	mixed	Klebsiella pneumoniae	Klebsiella variicola subsp variicola	Klebsiella variicola subsp. variicola	strong	agree	species missing from MALDI-TOF database
KSB1_5J	good	Klebsiella pneumoniae	Klebsiella pneumoniae	Klebsiella pneumoniae	strong	agree	agree
KSB1_6H	good	Klebsiella pneumoniae	Escherichia coli	Escherichia coli / Shigella	strong	agree	disagree
KSB1_6I	great	Klebsiella pneumoniae	Klebsiella pneumoniae	Klebsiella pneumoniae	strong	agree	agree
KSB1_6J	okay	Klebsiella pneumoniae	Klebsiella pneumoniae	Klebsiella pneumoniae	strong	agree	agree
KSB1_7H	great	Klebsiella pneumoniae	Klebsiella pneumoniae	Klebsiella pneumoniae	strong	agree	agree
KSB1_7I	good	Klebsiella pneumoniae	Klebsiella pneumoniae	Klebsiella pneumoniae	strong	agree	agree
KSB1_7J	great	Klebsiella pneumoniae	Klebsiella pneumoniae	Klebsiella pneumoniae	strong	agree	agree
KSB1_8H	mixed	Klebsiella pneumoniae	Klebsiella variicola subsp variicola	Klebsiella variicola subsp. variicola	weak	agree	species missing from MALDI-TOF database
KSB1_8I	great	Klebsiella pneumoniae	Klebsiella pneumoniae	Klebsiella pneumoniae	strong	agree	agree
KSB1_8J	great	Klebsiella pneumoniae	Klebsiella variicola subsp variicola	Klebsiella variicola subsp. variicola	strong	agree	species missing from MALDI-TOF database
KSB1_9G	mixed	Klebsiella pneumoniae	Klebsiella variicola subsp variicola	Klebsiella variicola subsp. variicola	strong	agree	species missing from MALDI-TOF database
KSB1_9H	good but contaminated	Klebsiella pneumoniae	Klebsiella pneumoniae	Klebsiella pneumoniae	strong	agree	agree
KSB1_9I	great	Klebsiella pneumoniae	Klebsiella pneumoniae	Klebsiella pneumoniae	strong	agree	agree
KSB1_9J	great	Klebsiella pneumoniae	Klebsiella pneumoniae	Klebsiella pneumoniae	strong	agree	agree
KSB2_10A	great	Klebsiella pneumoniae	Enterobacter hormaechei	Enterobacter hormaechei	strong	agree	species missing from MALDI-TOF database
KSB2_10B	great	Klebsiella pneumoniae	Klebsiella pneumoniae	Klebsiella pneumoniae	strong	agree	agree
KSB2_10C	good	Klebsiella pneumoniae	Klebsiella pneumoniae	Klebsiella pneumoniae	strong	agree	agree
KSB2_1A	mixed	Klebsiella pneumoniae	Klebsiella variicola subsp variicola	Klebsiella variicola subsp. variicola	strong	agree	species missing from MALDI-TOF database
KSB2_1B	good	Klebsiella pneumoniae	Klebsiella pneumoniae	Klebsiella pneumoniae	strong	agree	agree
KSB2_1C	great	Klebsiella pneumoniae	Klebsiella pneumoniae	Klebsiella pneumoniae	strong	agree	agree
KSB2_1D	good	Klebsiella pneumoniae	Klebsiella variicola subsp variicola	Klebsiella variicola subsp. variicola	strong	agree	species missing from MALDI-TOF database
KSB2_2A	mixed	Klebsiella pneumoniae	Klebsiella variicola subsp variicola	Klebsiella variicola subsp. variicola	strong	agree	species missing from MALDI-TOF database
KSB2_2B	good	Klebsiella pneumoniae	Klebsiella pneumoniae	Klebsiella pneumoniae	strong	agree	agree
KSB2_2C	okay	Klebsiella pneumoniae	Klebsiella pneumoniae	Klebsiella pneumoniae	strong	agree	agree
KSB2_2D	great	Klebsiella pneumoniae	Klebsiella pneumoniae	Klebsiella pneumoniae	strong	agree	agree
KSB2_3A	good	Klebsiella pneumoniae	Klebsiella variicola subsp variicola	Klebsiella variicola subsp. variicola	strong	agree	species missing from MALDI-TOF database
KSB2_3B	great	Klebsiella pneumoniae	Klebsiella pneumoniae	Klebsiella pneumoniae	strong	agree	agree
KSB2_3C	great	Klebsiella pneumoniae	Klebsiella pneumoniae	Klebsiella pneumoniae	strong	agree	agree
KSB2_3D	great	Klebsiella pneumoniae	Klebsiella pneumoniae	Klebsiella pneumoniae	strong	agree	agree
KSB2_4A	good	Klebsiella pneumoniae	Klebsiella quasipneumoniae subsp similipneumoniae	Klebsiella quasipneumoniae subsp. similipneumoniae	strong	agree	species missing from MALDI-TOF database
KSB2_4B	great	Klebsiella pneumoniae	Klebsiella pneumoniae	Klebsiella pneumoniae	strong	agree	agree
KSB2_4C	good	Klebsiella pneumoniae	Klebsiella pneumoniae	Klebsiella pneumoniae	strong	agree	agree
KSB2_4D	great	Klebsiella pneumoniae	Klebsiella pneumoniae	Klebsiella pneumoniae	strong	agree	agree
KSB2_5A	great	Klebsiella pneumoniae	Klebsiella pneumoniae	Klebsiella pneumoniae	strong	agree	agree
KSB2_5B	good	Klebsiella pneumoniae	Klebsiella pneumoniae	Klebsiella pneumoniae	strong	agree	agree
KSB2_5C	good	Klebsiella pneumoniae	Klebsiella pneumoniae	Klebsiella pneumoniae	strong	agree	agree
KSB2_6A	great	Klebsiella pneumoniae	Klebsiella variicola subsp variicola	Klebsiella variicola subsp. variicola	strong	agree	species missing from MALDI-TOF database
KSB2_6B	great	Klebsiella pneumoniae	Klebsiella pneumoniae	Klebsiella pneumoniae	strong	agree	agree
KSB2_6C	good	Klebsiella pneumoniae	Klebsiella pneumoniae	Klebsiella pneumoniae	strong	agree	agree
KSB2_6D	good	Klebsiella pneumoniae	Klebsiella pneumoniae	Klebsiella pneumoniae	strong	agree	agree
KSB2_7A	great	Klebsiella pneumoniae	Klebsiella pneumoniae	Klebsiella pneumoniae	strong	agree	agree
KSB2_7B	great	Klebsiella pneumoniae	Klebsiella pneumoniae	Klebsiella pneumoniae	strong	agree	agree
KSB2_7C	good	Klebsiella pneumoniae	Klebsiella variicola subsp variicola	Klebsiella variicola subsp. variicola	strong	agree	species missing from MALDI-TOF database
KSB2_7D	good	Klebsiella pneumoniae	Klebsiella pneumoniae	Klebsiella pneumoniae	strong	agree	agree
KSB2_8A	good	Klebsiella pneumoniae	Klebsiella pneumoniae	Klebsiella pneumoniae	strong	agree	agree
KSB2_8B	great	Klebsiella pneumoniae	Klebsiella pneumoniae	Klebsiella pneumoniae	strong	agree	agree
KSB2_8C	great	Klebsiella pneumoniae	Klebsiella pneumoniae	Klebsiella pneumoniae	strong	agree	agree
KSB2_9A	good	Klebsiella pneumoniae	Klebsiella pneumoniae	Klebsiella pneumoniae	strong	agree	agree
KSB2_9B	good	Klebsiella pneumoniae	Klebsiella pneumoniae	Klebsiella pneumoniae	strong	agree	agree
KSB2_9C	good	Klebsiella pneumoniae	Klebsiella pneumoniae	Klebsiella pneumoniae	strong	agree	agree
MINF_10A	good	Pseudomonas aeruginosa	Escherichia coli	Escherichia coli / Shigella	strong	agree	disagree
MINF_10B	great	Enterobacter aerogenes	Klebsiella aerogenes	Klebsiella aerogenes	strong	agree	agree
MINF_10C	good	Enterobacter sp.	Enterobacter asburiae	Enterobacter asburiae	strong	agree	species missing from MALDI-TOF database
MINF_10D	great	Enterobacter aerogenes	Klebsiella aerogenes	Klebsiella aerogenes	strong	agree	agree
MINF_1A	great	Escherichia coli	Escherichia coli	Escherichia coli / Shigella	strong	agree	agree
MINF_1B	good	Achromobacter xylosoxidans	unknown	unknown		agree	non Enterobacteriales (ie missing from sequence database)
MINF_1C	great	Escherichia coli	Escherichia coli	Escherichia coli / Shigella	strong	agree	agree
MINF_1D	good	Escherichia coli	Escherichia coli	Escherichia coli / Shigella	strong	agree	agree
MINF_2B	good	Stenotrophomonas maltophilia	unknown	unknown		agree	non Enterobacteriales (ie missing from sequence database)
MINF_2D	good	Enterobacter sp.	Enterobacter roggenkampii	Enterobacter roggenkampii	strong	agree	species missing from MALDI-TOF database
MINF_2E	great	Escherichia coli	Escherichia coli	Escherichia coli / Shigella	strong	agree	agree
MINF_3A	great	Pseudomonas aeruginosa	unknown	unknown		agree	non Enterobacteriales (ie missing from sequence database)
MINF_3B	good	Serratia marcescens	Serratia marcescens	Serratia marcescens	strong	agree	agree
MINF_3D	good but contaminated	Enterobacter aerogenes	Klebsiella aerogenes	Klebsiella aerogenes	strong	agree	agree
MINF_3E	good	Escherichia coli	Escherichia coli	Escherichia coli / Shigella	strong	agree	agree
MINF_4A	good but contaminated	Burkholderia cepacia	unknown	unknown		agree	non Enterobacteriales (ie missing from sequence database)
MINF_4B	good but contaminated	Enterobacter sp.	Enterobacter hormaechei	Enterobacter hormaechei	strong	agree	species missing from MALDI-TOF database
MINF_4E	good	Citrobacter freundii	Citrobacter freundii	Citrobacter freundii	strong	agree	agree
MINF_5B	good but contaminated	Klebsiella pneumoniae	unknown	unknown		agree	disagree (contaminated)
MINF_5C	great	Acinetobacter sp.	unknown	unknown		agree	non Enterobacteriales (ie missing from sequence database)
MINF_5D	okay but contaminated	Pseudomonas aeruginosa	unknown	unknown		agree	non Enterobacteriales (ie missing from sequence database)
MINF_5E	good	Stenotrophomonas maltophilia	unknown	unknown		agree	non Enterobacteriales (ie missing from sequence database)
MINF_6B	good	Klebsiella pneumoniae	Klebsiella pneumoniae	Klebsiella pneumoniae	strong	agree	agree
MINF_6C	good	Enterobacter sp.	Enterobacter hormaechei	Enterobacter hormaechei	strong	agree	species missing from MALDI-TOF database
MINF_7A	great	Pseudomonas aeruginosa	unknown	unknown		agree	non Enterobacteriales (ie missing from sequence database)
MINF_7B	insufficient read depth	Acinetobacter baumannii	unknown	unknown		agree	non Enterobacteriales (ie missing from sequence database)
MINF_7C	great	Escherichia coli	Escherichia coli	Escherichia coli / Shigella	strong	agree	agree
MINF_7E	great	Klebsiella pneumoniae	Klebsiella pneumoniae	Klebsiella pneumoniae	strong	agree	agree
MINF_8A	great	Pseudomonas aeruginosa	unknown	unknown		agree	non Enterobacteriales (ie missing from sequence database)
MINF_8B	okay	Serratia marcescens	Serratia marcescens	Serratia marcescens	strong	agree	agree
MINF_8D	great	Escherichia coli	Escherichia coli	Escherichia coli / Shigella	strong	agree	agree
MINF_9A	good	Escherichia coli	Escherichia coli	Escherichia coli / Shigella	strong	agree	agree
MINF_9B	good	Enterobacter sp.	Enterobacter asburiae	Enterobacter asburiae	strong	agree	species missing from MALDI-TOF database
MINF_9C	good	Acinetobacter sp.	unknown	unknown		agree	non Enterobacteriales (ie missing from sequence database)
MINF_9D	great	Citrobacter koseri	Citrobacter koseri	Citrobacter koseri	strong	agree	agree
MSB1_10A	great	Enterobacter sp.	Enterobacter hormaechei	Enterobacter hormaechei	strong	agree	species missing from MALDI-TOF database
MSB1_10B	good	Klebsiella oxytoca	Klebsiella oxytoca	Klebsiella oxytoca	strong	agree	agree
MSB1_10C	great	Escherichia coli	Escherichia coli	Escherichia coli / Shigella	strong	agree	agree
MSB1_10D	good but contaminated	Klebsiella oxytoca	Klebsiella oxytoca	Klebsiella oxytoca	strong	agree	agree
MSB1_10E	good but contaminated	Escherichia coli	Escherichia coli	Escherichia coli / Shigella	strong	agree	agree
MSB1_10G	good	-	unknown	unknown		agree	no call for MALDI-TOF
MSB1_10I	great	Citrobacter koseri	Citrobacter koseri	Citrobacter koseri	strong	agree	agree
MSB1_10J	great	Klebsiella oxytoca	Klebsiella oxytoca	Klebsiella oxytoca	strong	agree	agree
MSB1_1A	good	Escherichia coli	Escherichia coli	Escherichia coli / Shigella	strong	agree	agree
MSB1_1B	great	-	Enterobacter kobei	Enterobacter kobei	strong	agree	no call for MALDI-TOF
MSB1_1C	great	Escherichia coli	Escherichia coli	Escherichia coli / Shigella	strong	agree	agree
MSB1_1D	great	Escherichia coli	Escherichia coli	Escherichia coli / Shigella	strong	agree	agree
MSB1_1E	great	Morganella morganii	Morganella morganii	Morganella morganii	strong	agree	agree
MSB1_1G	great	Escherichia coli	Escherichia coli	Escherichia coli / Shigella	strong	agree	agree
MSB1_1H	great	Citrobacter freundii	Citrobacter freundii	Citrobacter freundii	strong	agree	agree
MSB1_1I	good	Pseudomonas aeruginosa	unknown	unknown		agree	non Enterobacteriales (ie missing from sequence database)
MSB1_1J	great	Enterobacter aerogenes	Klebsiella aerogenes	Klebsiella aerogenes	strong	agree	agree
MSB1_2A	good	Escherichia coli	Escherichia coli	Escherichia coli / Shigella	strong	agree	agree
MSB1_2B	great	Escherichia coli	Escherichia coli	Escherichia coli / Shigella	strong	agree	agree
MSB1_2C	great	Klebsiella oxytoca	Klebsiella oxytoca	Klebsiella oxytoca	strong	agree	agree
MSB1_2D	mixed	Citrobacter freundii	Citrobacter freundii	Klebsiella oxytoca	weak	disagree	disagree (mixed)
MSB1_2E	great	Klebsiella oxytoca	Klebsiella oxytoca	Klebsiella oxytoca	strong	agree	agree
MSB1_2F	great	Klebsiella oxytoca	Klebsiella oxytoca	Klebsiella oxytoca	strong	agree	agree
MSB1_2I	good	Escherichia coli	Escherichia coli	Escherichia coli / Shigella	strong	agree	agree
MSB1_2J	good	Citrobacter freundii	Citrobacter portucalensis	Citrobacter portucalensis	strong	agree	species missing from MALDI-TOF database
MSB1_3A	good	Escherichia coli	Escherichia coli	Escherichia coli / Shigella	strong	agree	agree
MSB1_3B	great	Escherichia coli	Escherichia coli	Escherichia coli / Shigella	strong	agree	agree
MSB1_3C	good	-	Escherichia coli	Escherichia coli / Shigella	strong	agree	no call for MALDI-TOF
MSB1_3D	good	Pseudomonas aeruginosa	unknown	unknown		agree	non Enterobacteriales (ie missing from sequence database)
MSB1_3E	good but contaminated	Escherichia coli	Escherichia coli	Escherichia coli / Shigella	strong	agree	agree
MSB1_3F	great	Citrobacter freundii	Klebsiella oxytoca	Klebsiella oxytoca	strong	agree	disagree
MSB1_3G	good	Pseudomonas aeruginosa	unknown	unknown		agree	non Enterobacteriales (ie missing from sequence database)
MSB1_3H	great	Enterobacter aerogenes	Klebsiella aerogenes	Klebsiella aerogenes	strong	agree	agree
MSB1_3I	good but contaminated	Escherichia coli	Escherichia coli	Escherichia coli / Shigella	strong	agree	agree
MSB1_3J	good	Escherichia coli	Escherichia coli	Escherichia coli / Shigella	strong	agree	agree
MSB1_4A	good	Escherichia coli	Escherichia coli	Escherichia coli / Shigella	strong	agree	agree
MSB1_4C	good but contaminated	Stenotrophomonas maltophilia	unknown	unknown		agree	non Enterobacteriales (ie missing from sequence database)
MSB1_4D	great	Stenotrophomonas maltophilia	unknown	unknown		agree	non Enterobacteriales (ie missing from sequence database)
MSB1_4E	great	Escherichia coli	Escherichia coli	Escherichia coli / Shigella	strong	agree	agree
MSB1_4F	mixed	Escherichia coli	Escherichia coli	Escherichia coli / Shigella	strong	agree	agree
MSB1_4G	great	-	Escherichia coli	Escherichia coli / Shigella	strong	agree	no call for MALDI-TOF
MSB1_4H	great	Escherichia coli	Escherichia coli	Escherichia coli / Shigella	strong	agree	agree
MSB1_4I	good	Escherichia coli	Escherichia coli	Escherichia coli / Shigella	strong	agree	agree
MSB1_4J	good	Escherichia coli	Escherichia coli	Escherichia coli / Shigella	strong	agree	agree
MSB1_5C	great	Escherichia coli	Escherichia marmotae	Escherichia marmotae	strong	agree	species missing from MALDI-TOF database
MSB1_5D	great	Serratia marcescens	Klebsiella pneumoniae	Klebsiella pneumoniae	strong	agree	disagree
MSB1_5E	good	-	Escherichia coli	Escherichia coli / Shigella	strong	agree	no call for MALDI-TOF
MSB1_5F	great	Klebsiella oxytoca	Klebsiella oxytoca	Klebsiella oxytoca	strong	agree	agree
MSB1_5G	mixed	Enterobacter sp.	Enterobacter hormaechei	Enterobacter roggenkampii	weak	disagree	species missing from MALDI-TOF database
MSB1_5H	good	Escherichia coli	Escherichia coli	Escherichia coli / Shigella	strong	agree	agree
MSB1_5I	mixed	Escherichia coli	Escherichia coli	Escherichia coli / Shigella	strong	agree	agree
MSB1_5J	good but contaminated	Escherichia coli	Escherichia coli	Escherichia coli / Shigella	strong	agree	agree
MSB1_6A	great	-	Klebsiella aerogenes	Klebsiella aerogenes	strong	agree	no call for MALDI-TOF
MSB1_6B	good	Escherichia coli	Escherichia coli	Escherichia coli / Shigella	strong	agree	agree
MSB1_6C	good	Escherichia coli	Escherichia coli	Escherichia coli / Shigella	strong	agree	agree
MSB1_6D	great	Escherichia coli	Escherichia coli	Escherichia coli / Shigella	strong	agree	agree
MSB1_6F	great	Escherichia coli	Escherichia coli	Escherichia coli / Shigella	strong	agree	agree
MSB1_6H	good	Enterobacter cloacae	Enterobacter roggenkampii	Enterobacter roggenkampii	strong	agree	species missing from MALDI-TOF database
MSB1_6I	good	Escherichia coli	Escherichia coli	Escherichia coli / Shigella	strong	agree	agree
MSB1_6J	good but contaminated	Escherichia coli	Escherichia coli	Escherichia coli / Shigella	strong	agree	agree
MSB1_7A	good	Escherichia coli	Escherichia coli	Escherichia coli / Shigella	strong	agree	agree
MSB1_7B	good but contaminated	Escherichia coli	Escherichia coli	Escherichia coli / Shigella	strong	agree	agree
MSB1_7C	great	Escherichia coli	Escherichia coli	Escherichia coli / Shigella	strong	agree	agree
MSB1_7D	good	Escherichia coli	Escherichia coli	Escherichia coli / Shigella	strong	agree	agree
MSB1_7F	great	Escherichia coli	Escherichia coli	Escherichia coli / Shigella	strong	agree	agree
MSB1_7G	great	Sphingomonas paucimobilis	unknown	unknown		agree	non Enterobacteriales (ie missing from sequence database)
MSB1_7H	great	Escherichia coli	Escherichia coli	Escherichia coli / Shigella	strong	agree	agree
MSB1_7I	good	Escherichia coli	Escherichia coli	Escherichia coli / Shigella	strong	agree	agree
MSB1_7J	good	Escherichia coli	Escherichia coli	Escherichia coli / Shigella	strong	agree	agree
MSB1_8A	great	Klebsiella pneumoniae	Klebsiella pneumoniae	Klebsiella pneumoniae	strong	agree	agree
MSB1_8B	good	Escherichia coli	Escherichia coli	Escherichia coli / Shigella	strong	agree	agree
MSB1_8C	good	Escherichia coli	Escherichia coli	Escherichia coli / Shigella	strong	agree	agree
MSB1_8D	great	Escherichia coli	Escherichia coli	Escherichia coli / Shigella	strong	agree	agree
MSB1_8E	great	Escherichia coli	Escherichia coli	Escherichia coli / Shigella	strong	agree	agree
MSB1_8F	great	Citrobacter freundii	Citrobacter portucalensis	Citrobacter portucalensis	strong	agree	species missing from MALDI-TOF database
MSB1_8G	great	Escherichia coli	Escherichia coli	Escherichia coli / Shigella	strong	agree	agree
MSB1_8I	great	Enterobacter aerogenes	Klebsiella aerogenes	Klebsiella aerogenes	strong	agree	agree
MSB1_8J	great	Enterobacter sp.	Enterobacter hormaechei	Enterobacter hormaechei	strong	agree	species missing from MALDI-TOF database
MSB1_9A	good	-	unknown	unknown		agree	no call for MALDI-TOF
MSB1_9B	great	Citrobacter freundii	Citrobacter freundii	Citrobacter freundii	strong	agree	agree
MSB1_9C	great	-	Serratia marcescens	Serratia marcescens	strong	agree	no call for MALDI-TOF
MSB1_9D	good	Escherichia coli	Escherichia coli	Escherichia coli / Shigella	strong	agree	agree
MSB1_9E	great	Enterobacter sp.	Escherichia coli	Escherichia coli / Shigella	strong	agree	agree
MSB1_9F	good	Enterobacter sp.	Enterobacter hormaechei	Enterobacter hormaechei	strong	agree	species missing from MALDI-TOF database
MSB1_9H	great	Escherichia coli	Escherichia coli	Escherichia coli / Shigella	strong	agree	agree
MSB1_9I	good	Escherichia coli	Escherichia coli	Escherichia coli / Shigella	strong	agree	agree
MSB1_9J	great	Escherichia coli	Escherichia coli	Escherichia coli / Shigella	strong	agree	agree
MSB2_1A	great	Escherichia coli	Escherichia coli	Escherichia coli / Shigella	strong	agree	agree
MSB2_2A	great	Escherichia coli	Escherichia coli	Escherichia coli / Shigella	strong	agree	agree
RPKO_2C	good	Klebsiella oxytoca	Klebsiella oxytoca	Klebsiella oxytoca	strong	agree	agree
RPKO_3C	great	Klebsiella oxytoca	Klebsiella oxytoca	Klebsiella oxytoca	strong	agree	agree
RPKO_4C	good	Klebsiella oxytoca	Klebsiella oxytoca	Klebsiella oxytoca	strong	agree	agree
RPKO_5C	great	Klebsiella oxytoca	Klebsiella oxytoca	Klebsiella oxytoca	strong	agree	agree
RPKO_6C	great	Klebsiella oxytoca	Klebsiella oxytoca	Klebsiella oxytoca	strong	agree	agree
RPKO_7C	great	Klebsiella oxytoca	Klebsiella oxytoca	Klebsiella oxytoca	strong	agree	agree
RPKO_8C	great	Klebsiella oxytoca	Klebsiella oxytoca	Klebsiella oxytoca	strong	agree	agree

## Sheet: Notes
Sample_ID	Sample ID/strain name
QC_summary	Summary of assembly QC; see 'QC categories' tab
MALDI-TOF	Species as determined by MALDI-TOF
Kraken2_species	Species as determined by Kraken2
Kleborate_species	Species as determined by Kleborate
Kleborate_species_match	Strength of species match reported by Kleborate
Kleborate_vs_Kraken2	Comparison between Kleborate and Kraken2
Kleborate_vs_MALDI-TOF	Comparison between Kleborate and MALDI-TOF

## Sheet: QC categories
	Category	Number of assemblies	Description
	great	142	No contamination and no assembly graph dead ends
	good	100	Good assembly graph (<=10 dead ends) and little to no contamination (<0.5%)
	good but contaminated	17	Same as good but with more contamination (>0.5%)
	okay	12	Assembly graph is fragmented (>10 dead ends) but with little to no contamination (<0.5%)
	okay but contaminated	2	Same as okay but with more contamination (>0.5%)
	mixed	10	Two or more similar genomes sequences together
	insufficient read depth	2	Very low read depth led to a small and/or highly fragmented assembly
	Here is Python code which will assign a QC category to each sample. While this gives the correct QC category for all samples in this study, it should be noted that the 'mixed' category is harder to determine automatically and requires a manual inspection of the assembly graph (a mixed assembly graph has a distinctive split-join-split-join structure).
	if depth_of_coverage < 20.0: qc_category = 'insufficient read depth' elif contig_count > 500 and assembly_size > 6000000: qc_category = 'mixed' elif assembly_size > 9000000: qc_category = 'mixed' elif dead_end_count == 0 and contamination == 0.0: qc_category = 'great' elif dead_end_count <= 10 and contamination <= 0.5: qc_category = 'good' elif dead_end_count <= 10: qc_category = 'good but contam…
