# Supplementary material for: A genomic surveillance framework and genotyping tool for Klebsiella pneumoniae and its related species complex
Source: Nat Commun. 2021 Jul 7;12:4188. doi: 10.1038/s41467-021-24448-3 (PMC8263825; doi:10.1038/s41467-021-24448-3)
Supplement: Supplementary file 4 — Supplementary data 2 [file 41467_2021_24448_MOESM4_ESM.xlsx]

## Sheet: Supplementary Data 2
Genome/read accession	Dataset	assembly_status	Mash_cluster	Mash_comment	Mash_grouping	non_redundant_genome	Country	Region	Year	Strain	Source	Sample	Classification	Biosample	Convergence_event	species	species_match	contig_count	N50	largest_contig	total_size	ambiguous_bases	QC_warnings	ST	virulence_score	resistance_score	num_resistance_classes	num_resistance_genes	Yersiniabactin	YbST	Colibactin	CbST	Aerobactin	AbST	Salmochelin	SmST	RmpADC	RmST	rmpA2	wzi	K_locus	K_locus_problems	K_locus_confidence	K_locus_identity	K_locus_missing_genes	O_locus	O_type	O_locus_problems	O_locus_confidence
16703_5_21	Alfred	Contig	85	85	K_pneumoniae_ST111_1	TRUE	Australia	Oceania	2013	INF088	human	urine	human_urogenital_urine	SAMEA3357100	NA	Klebsiella pneumoniae	strong	107	219750	422970	5461757	no	-	ST111	0	0	0	0	-	0	-	0	-	0	-	0	-	0	-	wzi350	KL113	?-*	Good	0.965	KL113_06_wzc,KL113_16_wcaJ	O1/O2v2	unknown	-	High
16703_5_23	Alfred	Contig	87	87	K_pneumoniae_ST185_1	TRUE	Australia	Oceania	2013	INF090	human	urine	human_urogenital_urine	SAMEA3357103	NA	Klebsiella pneumoniae	strong	66	332392	785312	5341280	no	-	ST185	0	0	0	0	-	0	-	0	-	0	-	0	-	0	-	wzi362	KL130	none	Perfect	1		O1/O2v2	unknown	none	Very high
Klebsiella_pneumoniae_INF145	Alfred	Complete genome	8605	8605	K_pneumoniae_ST35_82	TRUE	Australia	Oceania	2013	INF145	human	blood	human_blood_bone_sterile	SAMEA3357054	NA	Klebsiella pneumoniae	strong	4	5267448	5267448	5404716	no	-	ST35	0	0	0	0	-	0	-	0	-	0	-	0	-	0	-	wzi84	KL28	none	Very high	0.9944		O1/O2v2	unknown	none	Very high
16870_8_36	Alfred	Contig	87	87_exclude	K_pneumoniae_ST185_1_exclude	FALSE	Australia	Oceania	2013	INF194	human	urine	human_urogenital_urine	SAMEA3357132	NA	Klebsiella pneumoniae	strong	63	358345	863388	5341917	no	-	ST185	0	0	0	0	-	0	-	0	-	0	-	0	-	0	-	wzi362	KL130	none	Very high	1		O1/O2v2	unknown	none	Very high
16703_7_9	Alfred	Contig	176	176	K_pneumoniae_ST3043_1	TRUE	Australia	Oceania	2013	INF256	human	urine	human_urogenital_urine	SAMEA3357234	NA	Klebsiella pneumoniae	strong	167	143012	744984	5418369	no	-	ST3043	0	0	0	0	-	0	-	0	-	0	-	0	-	0	-	wzi236	KL10	?-	Good	0.9999	KL10_14_wzy	O1/O2v2	unknown	?-*	Good
16780_6_28	Alfred	Contig	187	187	K_pneumoniae_ST537_1	TRUE	Australia	Oceania	2013	KSB1_1C	human	rectal swab	human_intestinal_rectal_faecal	SAMEA3357304	NA	Klebsiella pneumoniae	strong	146	300734	546506	5557445	no	-	ST537	0	0	0	0	-	0	-	0	-	0	-	0	-	0	-	wzi123	KL136	none	Perfect	1		O1/O2v2	unknown	none	Very high
16780_6_43	Alfred	Contig	199	199	K_pneumoniae_ST461_2	TRUE	Australia	Oceania	2013	KSB1_7D	human	rectal swab	human_intestinal_rectal_faecal	SAMEA3357319	NA	Klebsiella pneumoniae	strong	133	283782	487790	5729963	no	-	ST461	0	0	0	0	-	0	-	0	-	0	-	0	-	0	-	wzi356	KL117	none	Very high	0.9957		O1/O2v2	unknown	none	Very high
16703_7_68	Alfred	Contig	167	167	K_pneumoniae_ST3058_1	TRUE	Australia	Oceania	2014	INF324	human	urine	human_urogenital_urine	SAMEA3357199	NA	Klebsiella pneumoniae	strong	35	848856	1865931	5114690	no	-	ST3058	0	0	0	0	-	0	-	0	-	0	-	0	-	0	-	wzi104	KL51	none	Very high	0.9933		O12	O12	none	Very high
16870_7_24	Alfred	Contig	255	255	K_pneumoniae_ST133_2	TRUE	Australia	Oceania	2013	INF002	human	sputum	human_respiratory	SAMEA3356946	NA	Klebsiella pneumoniae	strong	85	355107	853063	5607363	no	-	ST133	2	0	0	0	ybt 17; ICEKp10	267	clb 3	19	-	0	-	0	-	0	-	wzi180	KL116	-	High	0.9997	KL116_17_wcpG	O1v1	O1	none	Very high
16870_7_28	Alfred	Contig	258	258	K_pneumoniae_ST35_5	TRUE	Australia	Oceania	2013	INF006	human	tip	human_catheter_tube_tip	SAMEA3356950	NA	Klebsiella pneumoniae	strong	84	380351	1052651	5548094	no	-	ST35	1	0	0	0	ybt 4; plasmid	38	-	0	-	0	-	0	-	0	-	wzi37	KL22	none	Very high	0.9948		O1v1	O1	none	Very high
16870_7_32	Alfred	Contig	260	260	K_pneumoniae_ST1393_1	TRUE	Australia	Oceania	2013	INF011	human	urine	human_urogenital_urine	SAMEA3356954	NA	Klebsiella pneumoniae	strong	54	381128	1186416	5431574	no	-	ST1393	1	0	0	0	ybt 0; ICEKp13	118	-	0	-	0	-	0	-	0	-	wzi8	KL8	none	Very high	0.9983		O1v1	O1	none	Very high
16870_7_38	Alfred	Contig	262	262	K_pneumoniae_ST35_6	TRUE	Australia	Oceania	2013	INF017	human	wound	human_wound_trauma	SAMEA3356960	NA	Klebsiella pneumoniae	strong	63	295748	907157	5379499	no	-	ST35	0	0	0	0	-	0	-	0	-	0	-	0	-	0	-	wzi37	KL22	none	Very high	0.9949		O1v1	O1	none	Very high
16870_7_48	Alfred	Contig	269	269	K_pneumoniae_ST215_2	TRUE	Australia	Oceania	2013	INF027	human	BAL	human_respiratory	SAMEA3356982	NA	Klebsiella pneumoniae	strong	53	437171	1329377	5456839	no	-	ST215	1	0	0	0	ybt 5; ICEKp6	11	-	0	-	0	-	0	-	0	-	wzi247	KL16	none	Very high	0.9998		O1v1	O1	none	Very high
16870_7_54	Alfred	Contig	273	273	K_pneumoniae_ST27_4	TRUE	Australia	Oceania	2013	INF033	human	sputum	human_respiratory	SAMEA3356992	NA	Klebsiella pneumoniae	strong	207	91245	320771	5468626	no	-	ST27	0	0	1	0	-	0	-	0	-	0	-	0	-	0	-	wzi90	KL37	+	Good	0.9995		O1v1	O1	none	Very high
16870_7_59	Alfred	Contig	276	276	K_pneumoniae_ST60_1	TRUE	Australia	Oceania	2013	INF038	human	blood	human_blood_bone_sterile	SAMEA3357002	NA	Klebsiella pneumoniae	strong	58	369780	805498	5226483	no	-	ST60	1	0	0	0	ybt 2; ICEKp1	324	-	0	-	0	iro 3	7	rmp 3; ICEKp1	32	-	wzi5	KL5	none	Very high	0.9999		O1v1	O1	none	Very high
Klebsiella_pneumoniae_INF049	Alfred	Complete genome	8599	8599	K_pneumoniae_ST20_63	TRUE	Australia	Oceania	2013	INF049	human	urine	human_urogenital_urine	SAMEA3357023	NA	Klebsiella pneumoniae	strong	9	5225165	5225165	5633847	no	-	ST20	0	0	0	0	-	0	-	0	-	0	-	0	-	0	-	wzi33	KL64	none	Very high	0.9985		O1v1	O1	-	High
16870_7_72	Alfred	Contig	286	286	K_pneumoniae_ST882_1	TRUE	Australia	Oceania	2013	INF051	human	BAL	human_respiratory	SAMEA3357026	NA	Klebsiella pneumoniae	strong	53	370442	1123094	5196492	no	-	ST882	1	0	0	0	ybt 0; ICEKp9	122	-	0	-	0	-	0	-	0	-	wzi248	KL16	none	Very high	0.9936		O1v1	O1	none	Very high
16870_7_75	Alfred	Contig	188	188b	K_pneumoniae_ST1322_1b	TRUE	Australia	Oceania	2013	INF054	human	urine	human_urogenital_urine	SAMEA3357032	NA	Klebsiella pneumoniae	strong	95	343183	706008	5419095	no	-	ST1322	0	0	0	0	-	0	-	0	-	0	-	0	-	0	-	wzi372	KL139	none	Perfect	1		O1v1	O1	none	Very high
16870_7_77	Alfred	Contig	289	289	K_pneumoniae_ST3042_1	TRUE	Australia	Oceania	2013	INF056	human	urine	human_urogenital_urine	SAMEA3357036	NA	Klebsiella pneumoniae	strong	163	136802	595624	5491680	no	-	ST3042	1	0	1	0	ybt 14; ICEKp5	135	-	0	-	0	-	0	-	0	-	wzi18	KL18	none	Perfect	1		O1v1	O1	none	Very high
AUSMDU00003493_S11_L001	Alfred	Contig	848	848a	K_pneumoniae_ST15_25a	TRUE	Australia	Oceania	2013	INF061	human	BAL	human_respiratory	SAMN06112218	NA	Klebsiella pneumoniae	strong	123	288821	986868	5449620	no	-	ST15	0	1	9	12	-	0	-	0	-	0	-	0	-	0	-	wzi24	KL24	?-	Good	0.9997	KL24_09_wcuV,KL24_13_wcuG,KL24_14_wzy	O1v1	O1	?-	Good
16703_5_4	Alfred	Contig	101	101	K_pneumoniae_ST607_1	TRUE	Australia	Oceania	2013	INF071	human	urine	human_urogenital_urine	SAMEA3357065	NA	Klebsiella pneumoniae	strong	103	370409	912923	5501936	no	-	ST607	0	0	0	0	-	0	-	0	-	0	-	0	-	0	-	wzi151	KL48	*	High	0.9477		O1v1	O1	none	Very high
Klebsiella_pneumoniae_INF072	Alfred	Complete genome	8601	8601	K_pneumoniae_ST133_18	TRUE	Australia	Oceania	2013	INF072	human	sputum	human_respiratory	SAMEA3357068	NA	Klebsiella pneumoniae	strong	4	5362699	5362699	5610430	no	-	ST133	0	0	0	0	-	0	-	0	-	0	-	0	-	0	-	wzi180	KL116	-	High	0.9997	KL116_17_wcpG	O1v1	O1	none	Very high
16703_5_34	Alfred	Contig	98	98	K_pneumoniae_ST133_1	TRUE	Australia	Oceania	2013	INF101	human	urine	human_urogenital_urine	SAMEA3356969	NA	Klebsiella pneumoniae	strong	74	374899	852985	5468103	no	-	ST133	2	0	0	0	ybt 17; ICEKp10	267	clb 3	22	-	0	-	0	-	0	-	wzi180	KL116	-	High	0.9997	KL116_17_wcpG	O1v1	O1	none	Very high
16703_5_42	Alfred	Contig	104	104	K_pneumoniae_ST229_1	TRUE	Australia	Oceania	2013	INF109	human	BAL	human_respiratory	SAMEA3356981	NA	Klebsiella pneumoniae	strong	47	349952	959446	5106556	no	-	ST229	1	0	0	0	ybt 9; ICEKp3 (incomplete)	192-1LV	-	0	-	0	-	0	-	0	-	wzi325	KL63	none	Very high	0.9882		O1v1	O1	none	Very high
16703_5_51	Alfred	Contig	112	112	K_pneumoniae_ST3073_1	TRUE	Australia	Oceania	2013	INF118	human	wound	human_wound_trauma	SAMEA3357001	NA	Klebsiella pneumoniae	strong	183	122197	294694	5690331	no	-	ST3073	0	0	0	0	-	0	-	0	-	0	-	0	-	0	-	wzi364	KL132	none	Perfect	1		O1v1	O1	none	Very high
16703_5_67	Alfred	Contig	123	123	K_pneumoniae_ST20_1	TRUE	Australia	Oceania	2013	INF134	human	blood	human_blood_bone_sterile	SAMEA3357035	NA	Klebsiella pneumoniae	strong	92	293314	499750	5245103	no	-	ST20	1	0	0	0	ybt 14; ICEKp5	136	-	0	-	0	-	0	-	0	-	wzi84	KL28	?-	Good	0.9917	KL28_07_wckC	O1v1	O1	-	None
16703_5_71	Alfred	Contig	126	126	K_pneumoniae_ST458_1	TRUE	Australia	Oceania	2013	INF138	human	urine	human_urogenital_urine	SAMEA3357042	NA	Klebsiella pneumoniae	strong	54	387564	727435	5164634	no	-	ST458	0	0	0	0	-	0	-	0	-	0	-	0	-	0	-	wzi377	KL142	none	Very high	0.9997		O1v1	O1	none	Very high
16703_5_72	Alfred	Contig	127	127	K_pneumoniae_ST889_1	TRUE	Australia	Oceania	2013	INF139	human	urine	human_urogenital_urine	SAMEA3357044	NA	Klebsiella pneumoniae	strong	68	324557	1083096	5486327	no	-	ST889	1	0	0	0	ybt 14; ICEKp5	151	-	0	-	0	-	0	-	0	-	wzi117	KL54	none	Very high	0.9949		O1v1	O1	-	High
16870_8_1	Alfred	Contig	296	296a	K_pneumoniae_ST882_2a	TRUE	Australia	Oceania	2013	INF155	human	urine	human_urogenital_urine	SAMEA3357073	NA	Klebsiella pneumoniae	strong	63	384702	1131928	5450005	no	-	ST882	1	0	4	6	ybt 10; ICEKp4	87	-	0	-	0	-	0	-	0	-	wzi249	KL16	none	Very high	0.9937		O1v1	O1	none	Very high
16870_8_6	Alfred	Contig	327	327	K_pneumoniae_ST3056_1	TRUE	Australia	Oceania	2013	INF160	human	urine	human_urogenital_urine	SAMEA3357084	NA	Klebsiella pneumoniae	strong	83	349040	716479	5405786	no	-	ST3056	1	0	0	0	ybt 4; plasmid	329	-	0	-	0	-	0	-	0	-	wzi274	KL30	none	Very high	0.9916		O1v1	O1	none	Very high
Klebsiella_pneumoniae_INF168	Alfred	Complete genome	8609	8609	K_pneumoniae_ST35_83	TRUE	Australia	Oceania	2013	INF168	human	wound	human_wound_trauma	SAMEA3357096	NA	Klebsiella pneumoniae	strong	3	5376827	5376827	5594072	no	-	ST35	1	0	0	0	ybt 9; ICEKp3	183	-	0	-	0	-	0	-	0	-	wzi16	KL16	none	Very high	0.9942		O1v1	O1	none	Very high
16870_8_33	Alfred	Contig	308	308c	K_pneumoniae_ST86_1c	TRUE	Australia	Oceania	2013	INF191	human	sputum	human_respiratory	SAMEA3357129	NA	Klebsiella pneumoniae	strong	57	325844	432906	5422129	no	-	ST86	4	0	0	0	ybt 9; ICEKp3	202	-	0	iuc 1	1	iro 1	1	rmp 1; KpVP-1	26	rmpA2_4*-47%	-	KL2	-+	Good	0.9974	KL2_03_wzi	O1v1	O1	none	Very high
16870_8_39	Alfred	Contig	311	311	K_pneumoniae_ST27_6	TRUE	Australia	Oceania	2013	INF197	human	urine	human_urogenital_urine	SAMEA3357136	NA	Klebsiella pneumoniae	strong	277	94510	201748	5483628	no	-	ST27	0	0	0	0	-	0	-	0	-	0	-	0	-	0	-	wzi38	KL38	?-	Low	0.9649	KL38_15	O1v1	O1	none	Very high
16870_8_40	Alfred	Contig	313	313	K_pneumoniae_ST1010_1	TRUE	Australia	Oceania	2013	INF198	human	urine	human_urogenital_urine	SAMEA3357137	NA	Klebsiella pneumoniae	strong	82	277252	1399849	5569672	no	-	ST1010	0	0	0	0	-	0	-	0	-	0	-	0	-	0	-	wzi377	KL142	none	Perfect	1		O1v1	O1	-	High
16870_8_53	Alfred	Contig	322	322	K_pneumoniae_ST281_1	TRUE	Australia	Oceania	2013	INF211	human	sputum	human_respiratory	SAMEA3357150	NA	Klebsiella pneumoniae	strong	84	388907	865226	5497735	no	-	ST281	0	0	0	0	-	0	-	0	-	0	-	0	-	0	-	wzi329	KL64	none	Very high	0.9989		O1v1	O1	none	Very high
16870_8_67	Alfred	Contig	333	333	K_pneumoniae_ST86_2	TRUE	Australia	Oceania	2013	INF225	human	urine	human_urogenital_urine	SAMEA3357178	NA	Klebsiella pneumoniae	strong	58	356069	668845	5371912	no	-	ST86	4	0	0	0	ybt 9; ICEKp3	183	-	0	iuc 1	1	iro 1	1	rmp 1; KpVP-1	26	rmpA2_2*-47%	wzi2	KL2	none	Very high	0.9994		O1v1	O1	none	Very high
Klebsiella_pneumoniae_INF231	Alfred	Complete genome	8617	8617	K_pneumoniae_ST35_84	TRUE	Australia	Oceania	2013	INF231	human	urine	human_urogenital_urine	SAMEA3357192	NA	Klebsiella pneumoniae	strong	4	5434095	5434095	5635965	no	-	ST35	1	0	0	0	ybt 8; ICEKp3	196	-	0	-	0	-	0	-	0	-	wzi37	KL22	none	Very high	0.9949		O1v1	O1	none	Very high
16870_8_74	Alfred	Contig	337	337	K_pneumoniae_ST180_1	TRUE	Australia	Oceania	2013	INF233	human	urine	human_urogenital_urine	SAMEA3357195	NA	Klebsiella pneumoniae	strong	75	276921	1029023	5392921	no	-	ST180	1	0	0	0	ybt 10; ICEKp4	88	-	0	-	0	-	0	-	0	-	wzi24	KL55	*	Very high	0.9616		O1v1	O1	none	Very high
16703_7_7	Alfred	Contig	169	169	K_pneumoniae_ST101_1	TRUE	Australia	Oceania	2013	INF253	human	urine	human_urogenital_urine	SAMEA3357230	NA	Klebsiella pneumoniae	strong	89	370494	735606	5462920	no	-	ST101	1	0	3	3	ybt 9; ICEKp3	172	-	0	-	0	-	0	-	0	-	wzi137	KL17	none	Perfect	1		O1v1	O1	none	Very high
18090_3_7	Alfred	Contig	360	360	K_pneumoniae_ST86_4	TRUE	Australia	Oceania	2013	INF254	human	urine	human_urogenital_urine	SAMEA3357232	NA	Klebsiella pneumoniae	strong	67	308207	672231	5392476	no	-	ST86	4	0	0	0	ybt 9; ICEKp3	202-1LV	-	0	iuc 1	8	iro 1	1	rmp 1; KpVP-1	26	rmpA2_9*-54%	wzi2	KL2	none	Very high	0.9993		O1v1	O1	none	Very high
16703_7_10	Alfred	Contig	133	133	K_pneumoniae_ST1536_1	TRUE	Australia	Oceania	2013	INF257	human	urine	human_urogenital_urine	SAMEA3357236	NA	Klebsiella pneumoniae	strong	79	289127	848353	5289021	no	-	ST1536	1	0	0	0	ybt 4; plasmid	35	-	0	-	0	-	0	-	0	-	-	KL30	-	High	0.9916	KL30_03_wzi	O1v1	O1	none	Very high
16703_7_24	Alfred	Contig	145	145	K_pneumoniae_ST500_1	TRUE	Australia	Oceania	2013	INF273	human	blood	human_blood_bone_sterile	SAMEA3357267	NA	Klebsiella pneumoniae	strong	83	322161	1137610	5450340	no	-	ST500	0	0	0	0	-	0	-	0	-	0	-	0	-	0	-	wzi34	KL34	none	Very high	1		O1v1	O1	none	Very high
18090_3_8	Alfred	Contig	361	361	K_pneumoniae_ST3055_1	TRUE	Australia	Oceania	2014	INF280	human	tissue	human_tissue	SAMEA3357275	NA	Klebsiella pneumoniae	strong	51	520065	1373615	5122389	no	-	ST3055	0	0	0	0	-	0	-	0	-	0	-	0	-	0	-	wzi47	KL47	none	Very high	0.9998		O1v1	O1	none	Very high
Klebsiella_pneumoniae_INF281	Alfred	Complete genome	250	250d	K_pneumoniae_ST231_2d	TRUE	Australia	Oceania	2014	INF281	human	wound	human_wound_trauma	SAMEA3357277	NA	Klebsiella pneumoniae	strong	8	5509891	5509891	6109952	no	-	ST231	1	2	11	19	ybt 15; ICEKp11	230	-	0	-	0	-	0	-	0	-	wzi64	KL64	none	Perfect	1		O1v1	O1	none	Very high
Klebsiella_pneumoniae_INF298	Alfred	Complete genome	250	250d_exclude	K_pneumoniae_ST231_2d_exclude	FALSE	Australia	Oceania	2014	INF298	human	wound	human_wound_trauma	SAMN06112224	NA	Klebsiella pneumoniae	strong	8	5509884	5509884	6109940	no	-	ST231	1	2	11	19	ybt 15; ICEKp11	230	-	0	-	0	-	0	-	0	-	wzi64	KL64	-*	High	0.9998	KL64_10_wzy,KL64_11_wcoU,KL64_12_wcoT	O1v1	O1	none	Very high
Klebsiella_pneumoniae_INF299	Alfred	Complete genome	250	250c	K_pneumoniae_ST231_2c	TRUE	Australia	Oceania	2014	INF299	human	tissue	human_tissue	SAMEA3357155	NA	Klebsiella pneumoniae	strong	8	5511045	5511045	6111102	no	-	ST231	1	2	11	19	ybt 15; ICEKp11	230	-	0	-	0	-	0	-	0	-	wzi64	KL64	none	Perfect	1		O1v1	O1	none	Very high
16703_7_48	Alfred	Contig	156	156	K_pneumoniae_ST27_2	TRUE	Australia	Oceania	2014	INF301	human	sputum	human_respiratory	SAMEA3357159	NA	Klebsiella pneumoniae	strong	196	109867	374721	5290390	no	-	ST27	0	0	0	0	-	0	-	0	-	0	-	0	-	0	-	wzi321	KL61	?-	Good	0.9656	KL61_12_wcqZ	O1v1	O1	none	Very high
Klebsiella_pneumoniae_INF305	Alfred	Complete genome	250	250d_exclude	K_pneumoniae_ST231_2d_exclude	FALSE	Australia	Oceania	2014	INF305	human	wound	human_wound_trauma	SAMEA3357165	NA	Klebsiella pneumoniae	strong	8	5513883	5513883	6113759	no	-	ST231	1	2	11	19	ybt 15; ICEKp11	230	-	0	-	0	-	0	-	0	-	wzi64	KL64	none	Perfect	1		O1v1	O1	none	Very high
Klebsiella_pneumoniae_INF310	Alfred	Complete genome	250	250d_exclude	K_pneumoniae_ST231_2d_exclude	FALSE	Australia	Oceania	2014	INF310	human	wound	human_wound_trauma	SAMEA3357175	NA	Klebsiella pneumoniae	strong	8	5511203	5511203	6111269	no	-	ST231	1	2	11	19	ybt 15; ICEKp11	230	-	0	-	0	-	0	-	0	-	wzi64	KL64	none	Perfect	1		O1v1	O1	none	Very high
AUSMDU00003505_S35_L999	Alfred	Contig	826	826b	K_pneumoniae_ST240_2b	TRUE	Australia	Oceania	2014	INF311	human	sputum	human_respiratory	SAMN06112225	NA	Klebsiella pneumoniae	strong	220	124857	344780	5633935	no	-	ST240	0	0	0	0	-	0	-	0	-	0	-	0	-	0	-	wzi439	KL107	?-+*	None	0.8317	KL107_05_wzb,KL107_06_wzc,KL107_07_wbaP,KL107_08,KL107_09,KL107_10	O1v1	O1	?-	Good
16703_7_59	Alfred	Contig	163	163	K_pneumoniae_ST3057_1	TRUE	Australia	Oceania	2014	INF315	human	blood	human_blood_bone_sterile	SAMEA3357181	NA	Klebsiella pneumoniae	strong	47	852527	1847594	5280077	no	-	ST3057	1	0	0	0	ybt 10; ICEKp4	109	-	0	-	0	-	0	-	0	-	wzi22	KL30	*	Very high	0.9647		O1v1	O1	none	Very high
Klebsiella_pneumoniae_INF319	Alfred	Complete genome	8620	8620	K_pneumoniae_ST461_19	TRUE	Australia	Oceania	2014	INF319	human	urine	human_urogenital_urine	SAMEA3357187	NA	Klebsiella pneumoniae	strong	5	5364521	5364521	5871737	no	-	ST461	0	0	3	4	-	0	-	0	-	0	-	0	-	0	-	wzi133	KL25	-	High	0.9853	KL25_09_wfeD	O1v1	O1	-	High
16703_7_69	Alfred	Contig	168	168	K_pneumoniae_ST3048_1	TRUE	Australia	Oceania	2014	INF325	human	blood	human_blood_bone_sterile	SAMEA3357201	NA	Klebsiella pneumoniae	strong	97	376149	1137336	5444664	no	-	ST3048	0	0	0	0	-	0	-	0	-	0	-	0	-	0	-	wzi2	KL30	none	Very high	0.9917		O1v1	O1	none	Very high
Klebsiella_pneumoniae_INF331	Alfred	Complete genome	8622	8622	K_pneumoniae_ST86_64	TRUE	Australia	Oceania	2014	INF331	human	blood	human_blood_bone_sterile	SAMEA3357212	NA	Klebsiella pneumoniae	strong	2	5243953	5243953	5428648	no	-	ST86	1	0	0	0	ybt 9; ICEKp3	203	-	0	-	0	iro 1	1	rmp 1; KpVP-1	35	-	wzi2	KL2	none	Very high	0.9993		O1v1	O1	none	Very high
16780_6_4	Alfred	Contig	195	195	K_pneumoniae_ST3051_1	TRUE	Australia	Oceania	2014	INF351	human	sputum	human_respiratory	SAMEA3357247	NA	Klebsiella pneumoniae	strong	80	378893	927740	5570162	no	-	ST3051	4	0	0	0	ybt 9; ICEKp3	69	-	0	iuc 1	5	iro 1	1	rmp 1; KpVP-1	33	rmpA2_5-54%	wzi95	KL20	none	Very high	0.9999		O1v1	O1	none	Very high
Klebsiella_pneumoniae_INF357	Alfred	Complete genome	8627	8627	K_pneumoniae_ST30_4	TRUE	Australia	Oceania	2014	INF357	human	urine	human_urogenital_urine	SAMEA3357260	NA	Klebsiella pneumoniae	strong	8	5219342	5219342	5434792	no	-	ST30	0	0	0	0	-	0	-	0	-	0	-	0	-	0	-	wzi64	KL64	*	Very high	0.998		O1v1	O1	none	Very high
16780_6_15	Alfred	Contig	178	178	K_pneumoniae_ST35_2	TRUE	Australia	Oceania	2013	KSB1_1A	human	rectal swab	human_intestinal_rectal_faecal	SAMEA3357274	NA	Klebsiella pneumoniae	strong	95	350098	579780	5310655	no	-	ST35	0	0	0	0	-	0	-	0	-	0	-	0	-	0	-	wzi37	KL22	none	Very high	0.9949		O1v1	O1	none	Very high
CH0031R_C4PNMANXX_TAGGCATG-GTAAGGAG_L006	Alfred	Contig	967	967	K_pneumoniae_ST1213_1	TRUE	Australia	Oceania	2013	KSB1_1B	human	rectal swab	human_intestinal_rectal_faecal	SAMN07738870	NA	Klebsiella pneumoniae	strong	137	230206	625910	5575176	no	-	ST1213	0	1	1	1	-	0	-	0	-	0	-	0	-	0	-	wzi74	KL103	*	Very high	0.9671		O1v1	O1	none	Very high
18090_3_14	Alfred	Contig	354	354	K_pneumoniae_ST461_4	TRUE	Australia	Oceania	2013	KSB1_1E	human	rectal swab	human_intestinal_rectal_faecal	SAMEA3357322	NA	Klebsiella pneumoniae	strong	136	194803	440543	5645954	no	-	ST461	0	0	0	0	-	0	-	0	-	0	-	0	-	0	-	wzi300	KL51	?-	Good	0.9749	KL51_14_wcoZ	O1v1	O1	none	Very high
16780_6_39	Alfred	Contig	194	194	K_pneumoniae_ST128_1	TRUE	Australia	Oceania	2013	KSB1_2D	human	rectal swab	human_intestinal_rectal_faecal	SAMEA3357315	NA	Klebsiella pneumoniae	strong	64	386130	727164	5216324	no	-	ST128	0	0	0	0	-	0	-	0	-	0	-	0	-	0	-	wzi315	KL6	none	Perfect	1		O1v1	O1	none	Very high
16852_1_26	Alfred	Contig	215	215b	K_pneumoniae_ST35_3b	TRUE	Australia	Oceania	2014	KSB1_2H	human	rectal swab	human_intestinal_rectal_faecal	SAMEA3357350	NA	Klebsiella pneumoniae	strong	61	350110	820847	5354933	no	-	ST35	0	0	0	0	-	0	-	0	-	0	-	0	-	0	-	wzi37	KL22	none	Very high	0.9948		O1v1	O1	none	Very high
16780_6_48	Alfred	Contig	201	201	K_pneumoniae_ST10-1LV_1	TRUE	Australia	Oceania	2013	KSB1_3E	human	rectal swab	human_intestinal_rectal_faecal	SAMEA3357324	NA	Klebsiella pneumoniae	strong	289	100728	528610	5585647	no	-	ST10-1LV	0	0	0	0	-	0	-	0	-	0	-	0	-	0	-	wzi90	KL37	+	Good	0.9996		O1v1	O1	none	Very high
16852_1_19	Alfred	Contig	212	212	K_pneumoniae_ST39_2	TRUE	Australia	Oceania	2013	KSB1_3G	human	rectal swab	human_intestinal_rectal_faecal	SAMEA3357343	NA	Klebsiella pneumoniae	strong	113	273893	505226	5410233	no	-	ST39	0	0	4	4	-	0	-	0	-	0	-	0	-	0	-	wzi62	KL62	-	High	0.9971	KL62_12	O1v1	O1	none	Very high
16780_6_31	Alfred	Contig	188	188a	K_pneumoniae_ST1322_1a	TRUE	Australia	Oceania	2013	KSB1_4C	human	rectal swab	human_intestinal_rectal_faecal	SAMEA3357307	NA	Klebsiella pneumoniae	strong	105	216080	706020	5418142	no	-	ST1322	0	0	0	0	-	0	-	0	-	0	-	0	-	0	-	wzi372	KL139	none	Perfect	1		O1v1	O1	none	Very high
16780_6_18	Alfred	Contig	181	181	K_pneumoniae_ST2990_1	TRUE	Australia	Oceania	2013	KSB1_5A	human	rectal swab	human_intestinal_rectal_faecal	SAMEA3357284	NA	Klebsiella pneumoniae	strong	92	409507	794377	5543305	no	-	ST2990	1	0	0	0	ybt 4; plasmid	66	-	0	-	0	-	0	-	0	-	wzi8	KL8	none	Very high	0.9985		O1v1	O1	none	Very high
Klebsiella_pneumoniae_KSB1_5B	Alfred	Complete genome	848	848b	K_pneumoniae_ST15_25b	TRUE	Australia	Oceania	2013	KSB1_5B	human	rectal swab	human_intestinal_rectal_faecal	SAMN06112194	NA	Klebsiella pneumoniae	strong	3	5260432	5260432	5537829	no	-	ST15	0	1	9	17	-	0	-	0	-	0	-	0	-	0	-	wzi24	KL24	none	Very high	0.9999		O1v1	O1	-	High
16780_6_32	Alfred	Contig	189	189	K_pneumoniae_ST3169_1	TRUE	Australia	Oceania	2013	KSB1_5C	human	rectal swab	human_intestinal_rectal_faecal	SAMEA3357308	NA	Klebsiella pneumoniae	strong	229	104330	428467	5388052	no	-	ST3169	0	0	0	0	-	0	-	0	-	0	-	0	-	0	-	wzi31	KL31	?-	Good	0.995	KL31_13_wctH,KL31_15_wzx	O1v1	O1	none	Very high
16852_1_2	Alfred	Contig	213	213	K_pneumoniae_ST461_3	TRUE	Australia	Oceania	2013	KSB1_5E	human	rectal swab	human_intestinal_rectal_faecal	SAMEA3357326	NA	Klebsiella pneumoniae	strong	148	237897	371849	5656576	no	-	ST461	0	0	0	0	-	0	-	0	-	0	-	0	-	0	-	wzi300	KL51	?-	Good	0.975	KL51_14_wcoZ	O1v1	O1	none	Very high
AUSMDU00003471_S3_L001	Alfred	Contig	250	250b	K_pneumoniae_ST231_2b	TRUE	Australia	Oceania	2014	KSB1_5H	human	rectal swab	human_intestinal_rectal_faecal	SAMN06112208	NA	Klebsiella pneumoniae	strong	105	226882	628428	6034585	no	-	ST231	1	2	11	18	ybt 15; ICEKp11	230	-	0	-	0	-	0	-	0	-	wzi64	KL107	?-+*	None	0.8816	KL107_05_wzb,KL107_06_wzc,KL107_07_wbaP,KL107_08,KL107_09,KL107_10	O1v1	O1	none	Very high
AH0352_C4PNMANXX_AAGAGGCA-AAGGAGTA_L006	Alfred	Contig	826	826a	K_pneumoniae_ST240_2a	TRUE	Australia	Oceania	2014	KSB1_5J	human	rectal swab	human_intestinal_rectal_faecal	SAMN06112202	NA	Klebsiella pneumoniae	strong	251	150274	344780	5626610	no	-	ST240	0	0	0	0	-	0	-	0	-	0	-	0	-	0	-	wzi439	KL144	*	Very high	0.9642		O1v1	O1	*	High
16780_6_34	Alfred	Contig	191	191	K_pneumoniae_ST15_7	TRUE	Australia	Oceania	2013	KSB1_7C	human	rectal swab	human_intestinal_rectal_faecal	SAMEA3357310	NA	Klebsiella pneumoniae	strong	111	361809	732404	5446036	no	-	ST15	0	0	4	6	-	0	-	0	-	0	-	0	-	0	-	wzi24	KL24	none	Very high	0.9999		O1v1	O1	none	Very high
16780_6_35	Alfred	Contig	191	191_exclude	K_pneumoniae_ST15_7_exclude	FALSE	Australia	Oceania	2013	KSB1_8C	human	rectal swab	human_intestinal_rectal_faecal	SAMEA3357311	NA	Klebsiella pneumoniae	strong	114	361809	732404	5446572	no	-	ST15	0	0	4	6	-	0	-	0	-	0	-	0	-	0	-	wzi24	KL24	none	Very high	0.9999		O1v1	O1	none	Very high
16852_1_23	Alfred	Contig	215	215a	K_pneumoniae_ST35_3a	TRUE	Australia	Oceania	2013	KSB1_8G	human	rectal swab	human_intestinal_rectal_faecal	SAMEA3357347	NA	Klebsiella pneumoniae	strong	56	380402	999376	5355181	no	-	ST35	0	0	0	0	-	0	-	0	-	0	-	0	-	0	-	wzi37	KL22	none	Very high	0.9948		O1v1	O1	none	Very high
16852_1_61	Alfred	Contig	237	237	K_pneumoniae_ST215_1	TRUE	Australia	Oceania	2014	KSB2_3B	human	rectal swab	human_intestinal_rectal_faecal	SAMEA3357410	NA	Klebsiella pneumoniae	strong	53	308631	1366943	5378082	no	-	ST215	0	0	0	0	-	0	-	0	-	0	-	0	-	0	-	wzi247	KL16	none	Perfect	1		O1v1	O1	none	Very high
16852_1_69	Alfred	Contig	239	239	K_pneumoniae_ST310_1	TRUE	Australia	Oceania	2014	KSB2_3C	human	rectal swab	human_intestinal_rectal_faecal	SAMEA3357426	NA	Klebsiella pneumoniae	strong	59	357184	938832	5316380	no	-	ST310	0	0	0	0	-	0	-	0	-	0	-	0	-	0	-	wzi128	KL1	none	Very high	0.9972		O1v1	O1	none	Very high
AH0620_C4PNMANXX_GGACTCCT-CTAAGCCT_L006	Alfred	Contig	829	829	K_pneumoniae_ST1049_2	TRUE	Australia	Oceania	2014	KSB2_4C	human	rectal swab	human_intestinal_rectal_faecal	SAMN06112207	NA	Klebsiella pneumoniae	strong	77	294677	793837	5554863	no	-	ST1049	4	0	0	0	ybt 5; ICEKp6	7	-	0	iuc 1	1	iro 1	1	rmp 1; KpVP-1	26	rmpA2_8*-60%	wzi296	KL5	*	Very high	0.9946		O1v1	O1	none	Very high
16852_1_78	Alfred	Contig	247	247	K_pneumoniae_ST35_4	TRUE	Australia	Oceania	2014	KSB2_4D	human	rectal swab	human_intestinal_rectal_faecal	SAMEA3357443	NA	Klebsiella pneumoniae	strong	83	361247	656252	5384044	no	-	ST35	1	0	0	0	ybt 9; ICEKp3	179	-	0	-	0	-	0	-	0	-	wzi37	KL22	none	Very high	0.9948		O1v1	O1	none	Very high
16852_1_63	Alfred	Contig	237	237_exclude	K_pneumoniae_ST215_1_exclude	FALSE	Australia	Oceania	2014	KSB2_6B	human	rectal swab	human_intestinal_rectal_faecal	SAMEA3357414	NA	Klebsiella pneumoniae	strong	53	308631	1366943	5378082	no	-	ST215	0	0	0	0	-	0	-	0	-	0	-	0	-	0	-	wzi247	KL16	none	Perfect	1		O1v1	O1	none	Very high
16852_1_64	Alfred	Contig	237	237_exclude	K_pneumoniae_ST215_1_exclude	FALSE	Australia	Oceania	2014	KSB2_7B	human	rectal swab	human_intestinal_rectal_faecal	SAMEA3357416	NA	Klebsiella pneumoniae	strong	53	308631	1366943	5378083	no	-	ST215	0	0	0	0	-	0	-	0	-	0	-	0	-	0	-	wzi247	KL16	none	Perfect	1		O1v1	O1	none	Very high
16852_1_81	Alfred	Contig	247	247_exclude	K_pneumoniae_ST35_4_exclude	FALSE	Australia	Oceania	2014	KSB2_7D	human	rectal swab	human_intestinal_rectal_faecal	SAMEA3357449	NA	Klebsiella pneumoniae	strong	80	361247	660508	5384150	no	-	ST35	1	0	0	0	ybt 9; ICEKp3	179	-	0	-	0	-	0	-	0	-	wzi37	KL22	none	Very high	0.9948		O1v1	O1	none	Very high
16870_7_33	Alfred	Contig	100	100_exclude	K_pneumoniae_ST690_1_exclude	FALSE	Australia	Oceania	2013	INF012	human	urine	human_urogenital_urine	SAMEA3356955	NA	Klebsiella pneumoniae	strong	51	789307	1134722	5263436	no	-	ST690	0	0	0	0	-	0	-	0	-	0	-	0	-	0	-	wzi275	KL30	*	Very high	0.964		O1v2	O1	none	Very high
16870_7_40	Alfred	Contig	264	264	K_pneumoniae_ST20_3	TRUE	Australia	Oceania	2013	INF019	human	urine	human_urogenital_urine	SAMEA3356962	NA	Klebsiella pneumoniae	strong	112	380140	787134	5666038	no	-	ST20	1	0	0	0	ybt 14; ICEKp5	137	-	0	-	0	-	0	-	0	-	wzi84	KL28	none	Very high	0.9917		O1v2	O1	none	Very high
16870_7_41	Alfred	Contig	265	265	K_pneumoniae_ST20_4	TRUE	Australia	Oceania	2013	INF020	human	urine	human_urogenital_urine	SAMEA3356963	NA	Klebsiella pneumoniae	strong	142	313909	1044474	5614829	no	-	ST20	0	0	1	2	-	0	-	0	-	0	-	0	-	0	-	wzi84	KL28	none	Very high	0.9915		O1v2	O1	?-	Good
16870_7_61	Alfred	Contig	279	279	K_pneumoniae_ST20_5	TRUE	Australia	Oceania	2013	INF040	human	urine	human_urogenital_urine	SAMEA3357005	NA	Klebsiella pneumoniae	strong	133	317596	958072	5577046	no	-	ST20	0	0	0	0	-	0	-	0	-	0	-	0	-	0	-	wzi84	KL28	none	Very high	0.9916		O1v2	O1	none	Very high
16870_7_83	Alfred	Contig	294	294	K_pneumoniae_ST110_1	TRUE	Australia	Oceania	2013	INF063	human	tissue	human_tissue	SAMEA3357049	NA	Klebsiella pneumoniae	strong	69	333385	817471	5373926	no	-	ST110	0	0	0	0	-	0	-	0	-	0	-	0	-	0	-	wzi194	KL108	*	Very high	0.975		O1v2	O1	none	Very high
16703_5_7	Alfred	Contig	125	125	K_pneumoniae_ST111_2	TRUE	Australia	Oceania	2013	INF074	human	blood	human_blood_bone_sterile	SAMEA3357072	NA	Klebsiella pneumoniae	strong	76	358876	1151373	5413232	no	-	ST111	0	0	0	0	-	0	-	0	-	0	-	0	-	0	-	wzi63	KL63	none	Very high	0.9934		O1v2	O1	none	Very high
Klebsiella_pneumoniae_INF079	Alfred	Complete genome	365	365a	K_pneumoniae_ST23_5a	TRUE	Australia	Oceania	2013	INF079	human	urine	human_urogenital_urine	SAMEA3357081	NA	Klebsiella pneumoniae	strong	2	5407002	5407002	5640934	no	-	ST23	5	0	0	0	ybt 1; ICEKp10	47	clb 2	29	iuc 1	1	iro 1	2	rmp 1; KpVP-1	26	rmpA2_6*-47%	wzi1	KL1	none	Very high	0.9999		O1v2	O1	none	Very high
16703_5_13	Alfred	Contig	79	79	K_pneumoniae_ST1694_1	TRUE	Australia	Oceania	2013	INF080	human	urine	human_urogenital_urine	SAMEA3357083	NA	Klebsiella pneumoniae	strong	96	347226	968383	5650888	no	-	ST1694	0	0	0	0	-	0	-	0	-	0	-	0	-	0	-	wzi150	KL63	none	Very high	0.9881		O1v2	O1	none	Very high
16703_5_15	Alfred	Contig	81	81	K_pneumoniae_ST3041_1	TRUE	Australia	Oceania	2013	INF082	human	urine	human_urogenital_urine	SAMEA3357087	NA	Klebsiella pneumoniae	strong	182	142982	379863	5536774	no	-	ST3041	0	0	0	0	-	0	-	0	-	0	-	0	-	0	-	wzi273	KL30	?-+*	Good	0.9645	KL30_15_wcuG	O1v2	O1	none	Very high
16703_5_39	Alfred	Contig	100	100	K_pneumoniae_ST690_1	TRUE	Australia	Oceania	2013	INF106	human	urine	human_urogenital_urine	SAMEA3356976	NA	Klebsiella pneumoniae	strong	50	1053574	1599699	5267432	no	-	ST690	0	0	0	0	-	0	-	0	-	0	-	0	-	0	-	wzi275	KL30	-*	High	0.9639	KL30_13_wckN	O1v2	O1	none	Very high
16703_5_40	Alfred	Contig	102	102	K_pneumoniae_ST3064_1	TRUE	Australia	Oceania	2013	INF107	human	urine	human_urogenital_urine	SAMEA3356978	NA	Klebsiella pneumoniae	strong	32	474187	1945288	5143313	no	-	ST3064	0	0	0	0	-	0	-	0	-	0	-	0	-	0	-	wzi115	KL54	none	Perfect	1		O1v2	O1	none	Very high
16703_5_43	Alfred	Contig	105	105	K_pneumoniae_ST520_1	TRUE	Australia	Oceania	2013	INF110	human	sputum	human_respiratory	SAMEA3356984	NA	Klebsiella pneumoniae	strong	111	338777	573066	5423196	no	-	ST520	0	0	3	4	-	0	-	0	-	0	-	0	-	0	-	wzi114	KL2	none	Very high	0.9858		O1v2	O1	none	Very high
Klebsiella_pneumoniae_INF122	Alfred	Complete genome	8604	8604	K_pneumoniae_ST29_74	TRUE	Australia	Oceania	2013	INF122	human	urine	human_urogenital_urine	SAMEA3357009	NA	Klebsiella pneumoniae	strong	3	5367150	5367150	5445934	no	-	ST29	0	0	0	0	-	0	-	0	-	0	-	0	-	0	-	wzi85	KL30	-+*	Good	0.9655	KL30_15_wcuG	O1v2	O1	-	High
Klebsiella_pneumoniae_INF144	Alfred	Complete genome	128	128a	K_pneumoniae_ST111_3a	TRUE	Australia	Oceania	2013	INF144	human	blood	human_blood_bone_sterile	SAMEA3357052	NA	Klebsiella pneumoniae	strong	2	5249355	5249355	5435996	no	-	ST111	0	0	0	0	-	0	-	0	-	0	-	0	-	0	-	wzi63	KL63	none	Very high	0.9936		O1v2	O1	none	Very high
16703_5_78	Alfred	Contig	128	128b	K_pneumoniae_ST111_3b	TRUE	Australia	Oceania	2013	INF146	human	sputum	human_respiratory	SAMEA3357055	NA	Klebsiella pneumoniae	strong	65	367925	1368210	5385434	no	-	ST111	0	0	0	0	-	0	-	0	-	0	-	0	-	0	-	wzi63	KL63	none	Very high	0.9936		O1v2	O1	none	Very high
16870_8_13	Alfred	Contig	298	298	K_pneumoniae_ST2116_2	TRUE	Australia	Oceania	2013	INF170	human	urine	human_urogenital_urine	SAMEA3357099	NA	Klebsiella pneumoniae	strong	214	197728	521105	5725184	no	-	ST2116	0	0	0	0	-	0	-	0	-	0	-	0	-	0	-	wzi84	KL28	none	Very high	0.9919		O1v2	O1	none	Very high
Klebsiella_pneumoniae_INF171	Alfred	Complete genome	8610	8610	K_pneumoniae_ST711_6	TRUE	Australia	Oceania	2013	INF171	human	urine	human_urogenital_urine	SAMEA3357101	NA	Klebsiella pneumoniae	strong	5	5351009	5351009	5545620	no	-	ST711	1	1	8	16	ybt 8; ICEKp9	168	-	0	-	0	-	0	-	0	-	wzi303	KL54	none	Very high	0.9993		O1v2	O1	none	Very high
16870_8_15	Alfred	Contig	299	299	K_pneumoniae_ST540_1	TRUE	Australia	Oceania	2013	INF172	human	urine	human_urogenital_urine	SAMEA3357104	NA	Klebsiella pneumoniae	strong	124	147723	402494	5176874	no	-	ST540	0	0	0	0	-	0	-	0	-	0	-	0	-	0	-	wzi336	KL9	none	Very high	0.9828		O1v2	O1	?-	Good
16870_8_21	Alfred	Contig	128	128a_exclude	K_pneumoniae_ST111_3a_exclude	FALSE	Australia	Oceania	2013	INF178	human	blood	human_blood_bone_sterile	SAMEA3357115	NA	Klebsiella pneumoniae	strong	69	367925	1193068	5385552	no	-	ST111	0	0	0	0	-	0	-	0	-	0	-	0	-	0	-	wzi63	KL63	none	Very high	0.9936		O1v2	O1	none	Very high
16870_8_22	Alfred	Contig	128	128b_exclude	K_pneumoniae_ST111_3b_exclude	FALSE	Australia	Oceania	2013	INF179	human	sputum	human_respiratory	SAMEA3357118	NA	Klebsiella pneumoniae	strong	67	367925	1193068	5385263	no	-	ST111	0	0	0	0	-	0	-	0	-	0	-	0	-	0	-	wzi63	KL63	none	Very high	0.9936		O1v2	O1	none	Very high
16870_7_3	Alfred	Contig	259	259b	K_pneumoniae_ST66_1b	TRUE	Australia	Oceania	2013	INF196	human	wound	human_wound_trauma	SAMEA3357134	NA	Klebsiella pneumoniae	strong	131	162466	519702	5541552	no	-	ST66	5	0	0	0	ybt 12; ICEKp10	316	clb 1	9	iuc 2	6	iro 2	6	rmp 2; KpVP-2	2	-	wzi257	KL2	none	Very high	0.9834		O1v2	O1	none	Very high
16870_8_56	Alfred	Contig	128	128a_exclude	K_pneumoniae_ST111_3a_exclude	FALSE	Australia	Oceania	2013	INF214	human	blood	human_blood_bone_sterile	SAMEA3357156	NA	Klebsiella pneumoniae	strong	114	371939	1373007	5427028	no	-	ST111	0	0	0	0	-	0	-	0	-	0	-	0	-	0	-	wzi63	KL63	none	Very high	0.9936		O1v2	O1	none	Very high
16870_8_86	Alfred	Contig	137	137b	K_pneumoniae_ST29_2b	TRUE	Australia	Oceania	2013	INF246	human	urine	human_urogenital_urine	SAMEA3357217	NA	Klebsiella pneumoniae	strong	144	376128	837582	5605270	no	-	ST29	0	1	7	10	-	0	-	0	-	0	-	0	-	0	-	wzi85	KL30	-+*	Good	0.9655	KL30_15_wcuG	O1v2	O1	?-	Good
Klebsiella_pneumoniae_INF250	Alfred	Complete genome	137	137c_exclude	K_pneumoniae_ST29_2c_exclude	FALSE	Australia	Oceania	2013	INF250	human	urine	human_urogenital_urine	SAMEA3357225	NA	Klebsiella pneumoniae	strong	7	5355089	5355089	5683515	no	-	ST29	0	1	8	11	-	0	-	0	-	0	-	0	-	0	-	wzi85	KL30	-+*	Good	0.9655	KL30_15_wcuG	O1v2	O1	-	High
16703_7_14	Alfred	Contig	137	137a	K_pneumoniae_ST29_2a	TRUE	Australia	Oceania	2013	INF261	human	urine	human_urogenital_urine	SAMEA3357244	NA	Klebsiella pneumoniae	strong	145	351043	782218	5605444	no	-	ST29	0	1	7	10	-	0	-	0	-	0	-	0	-	0	-	wzi85	KL30	?-+*	Good	0.9655	KL30_15_wcuG	O1v2	O1	?-	Good
Klebsiella_pneumoniae_INF266	Alfred	Complete genome	8618	8618	K_pneumoniae_ST20_65	TRUE	Australia	Oceania	2013	INF266	human	urine	human_urogenital_urine	SAMEA3357253	NA	Klebsiella pneumoniae	strong	3	5344685	5344685	5611026	no	-	ST20	1	0	0	0	ybt 14; ICEKp5	135	-	0	-	0	-	0	-	0	-	wzi84	KL28	none	Very high	0.9918		O1v2	O1	none	Very high
16703_7_20	Alfred	Contig	143	143	K_pneumoniae_ST13_1	TRUE	Australia	Oceania	2013	INF269	human	urine	human_urogenital_urine	SAMEA3357259	NA	Klebsiella pneumoniae	strong	46	562386	1189321	5461158	no	-	ST13	2	0	0	0	ybt 17; ICEKp10	239	clb 3	23	-	0	-	0	-	0	-	wzi40	KL3	none	Very high	1		O1v2	O1	none	Very high
Klebsiella_pneumoniae_INF279	Alfred	Complete genome	137	137e	K_pneumoniae_ST29_2e	TRUE	Australia	Oceania	2014	INF279	human	urine	human_urogenital_urine	SAMEA3357273	NA	Klebsiella pneumoniae	strong	7	5356154	5356154	5685961	no	-	ST29	0	1	8	11	-	0	-	0	-	0	-	0	-	0	-	wzi85	KL30	-+*	Good	0.9655	KL30_15_wcuG	O1v2	O1	-	High
16703_7_31	Alfred	Contig	137	137d_exclude	K_pneumoniae_ST29_2d_exclude	FALSE	Australia	Oceania	2014	INF282	human	urine	human_urogenital_urine	SAMEA3357278	NA	Klebsiella pneumoniae	strong	144	376128	837579	5598644	no	-	ST29	0	1	7	10	-	0	-	0	-	0	-	0	-	0	-	wzi85	KL30	-+*	Good	0.9655	KL30_15_wcuG	O1v2	O1	?-	Good
16703_7_32	Alfred	Contig	146	146	K_pneumoniae_ST111_4	TRUE	Australia	Oceania	2013	INF283	human	urine	human_urogenital_urine	SAMEA3357280	NA	Klebsiella pneumoniae	strong	75	367375	707457	5486527	no	-	ST111	1	0	0	0	ybt 7; ICEKp7	67	-	0	-	0	-	0	-	0	-	wzi63	KL63	none	Very high	0.9936		O1v2	O1	none	Very high
16703_7_38	Alfred	Contig	137	137d_exclude	K_pneumoniae_ST29_2d_exclude	FALSE	Australia	Oceania	2014	INF289	human	urine	human_urogenital_urine	SAMEA3357292	NA	Klebsiella pneumoniae	strong	140	376128	837582	5598941	no	-	ST29	0	1	7	10	-	0	-	0	-	0	-	0	-	0	-	wzi85	KL30	-+*	Good	0.9655	KL30_15_wcuG	O1v2	O1	?-	Good
16703_7_45	Alfred	Contig	154	154	K_pneumoniae_ST461_1	TRUE	Australia	Oceania	2014	INF297	human	urine	human_urogenital_urine	SAMEA3357153	NA	Klebsiella pneumoniae	strong	132	192620	513206	5597208	no	-	ST461	0	0	0	0	-	0	-	0	-	0	-	0	-	0	-	wzi149	KL62	?-	Good	0.9931	KL62_12	O1v2	O1	none	Very high
Klebsiella_pneumoniae_INF313	Alfred	Complete genome	137	137e_exclude	K_pneumoniae_ST29_2e_exclude	FALSE	Australia	Oceania	2014	INF313	human	urine	human_urogenital_urine	SAMEA3357177	NA	Klebsiella pneumoniae	strong	7	5358293	5358293	5688260	no	-	ST29	0	1	8	11	-	0	-	0	-	0	-	0	-	0	-	wzi85	KL30	-+*	Low	0.9655	KL30_03_wzi,KL30_15_wcuG	O1v2	O1	-	High
16703_7_58	Alfred	Contig	137	137d	K_pneumoniae_ST29_2d	TRUE	Australia	Oceania	2014	INF314	human	urine	human_urogenital_urine	SAMEA3357179	NA	Klebsiella pneumoniae	strong	139	351043	782218	5591909	no	-	ST29	0	1	7	10	-	0	-	0	-	0	-	0	-	0	-	wzi85	KL30	?-+*	Good	0.9655	KL30_15_wcuG,KL30_16_wcaJ	O1v2	O1	?-	Good
KC0278_C4PNMANXX_GTAGAGGA-ACTGCATA_L006	Alfred	Contig	137	137d_exclude	K_pneumoniae_ST29_2d_exclude	FALSE	Australia	Oceania	2014	INF332	human	urine	human_urogenital_urine	SAMN06112231	NA	Klebsiella pneumoniae	strong	167	249202	782373	5592849	no	-	ST29	0	1	7	10	-	0	-	0	-	0	-	0	-	0	-	wzi85	KL30	-+*	Good	0.9654	KL30_15_wcuG	O1v2	O1	?-	Good
16703_7_86	Alfred	Contig	175	175	K_pneumoniae_ST111_5	TRUE	Australia	Oceania	2014	INF347	human	blood	human_blood_bone_sterile	SAMEA3357239	NA	Klebsiella pneumoniae	strong	147	302664	950531	5701936	no	-	ST111	0	0	0	0	-	0	-	0	-	0	-	0	-	0	-	wzi63	KL63	none	Very high	0.9935		O1v2	O1	none	Very high
16780_6_6	Alfred	Contig	203	203	K_pneumoniae_ST1109_1	TRUE	Australia	Oceania	2014	INF353	human	wound	human_wound_trauma	SAMEA3357252	NA	Klebsiella pneumoniae	strong	53	419142	854113	5480135	no	-	ST1109	0	0	0	0	-	0	-	0	-	0	-	0	-	0	-	wzi115	KL54	none	Very high	0.9995		O1v2	O1	none	Very high
Klebsiella_pneumoniae_INF354	Alfred	Complete genome	137	137e_exclude	K_pneumoniae_ST29_2e_exclude	FALSE	Australia	Oceania	2014	INF354	human	urine	human_urogenital_urine	SAMEA3357254	NA	Klebsiella pneumoniae	strong	5	5359358	5359358	5671180	no	-	ST29	0	1	8	11	-	0	-	0	-	0	-	0	-	0	-	wzi85	KL30	-+*	Low	0.9655	KL30_03_wzi,KL30_15_wcuG	O1v2	O1	-	High
16780_6_22	Alfred	Contig	184	184	K_pneumoniae_ST23_3	TRUE	Australia	Oceania	2013	KSB1_10A	human	throat	human_nasal_throat_mouth	SAMEA3357291	NA	Klebsiella pneumoniae	strong	48	418348	1751753	5541514	no	-	ST23	3	0	0	0	-	0	-	0	iuc 1	1	iro 1	2	rmp 1; KpVP-1	26	rmpA2_5-54%	wzi1	KL1	none	Very high	0.9998		O1v2	O1	none	Very high
16780_6_25	Alfred	Contig	185	185	K_pneumoniae_ST2116_1	TRUE	Australia	Oceania	2013	KSB1_4B	human	rectal swab	human_intestinal_rectal_faecal	SAMEA3357297	NA	Klebsiella pneumoniae	strong	178	185928	355228	5528460	no	-	ST2116	0	0	0	0	-	0	-	0	-	0	-	0	-	0	-	wzi84	KL28	?	Good	0.9919		O1v2	O1	none	Very high
16780_6_33	Alfred	Contig	190	190	K_pneumoniae_ST20_2	TRUE	Australia	Oceania	2013	KSB1_6C	human	rectal swab	human_intestinal_rectal_faecal	SAMEA3357309	NA	Klebsiella pneumoniae	strong	128	209189	393263	5558536	no	-	ST20	0	0	0	0	-	0	-	0	-	0	-	0	-	0	-	wzi84	KL28	none	Very high	0.9917		O1v2	O1	none	Very high
16852_1_38	Alfred	Contig	224	224	K_pneumoniae_ST252_1	TRUE	Australia	Oceania	2014	KSB1_6I	human	rectal swab	human_intestinal_rectal_faecal	SAMEA3357362	NA	Klebsiella pneumoniae	strong	218	116486	366128	5700824	no	-	ST252	0	0	0	0	-	0	-	0	-	0	-	0	-	0	-	wzi81	KL81	none	Perfect	1		O1v2	O1	none	Very high
16852_1_30	Alfred	Contig	219	219	K_pneumoniae_ST111_6	TRUE	Australia	Oceania	2014	KSB1_7H	human	rectal swab	human_intestinal_rectal_faecal	SAMEA3357354	NA	Klebsiella pneumoniae	strong	64	362815	1121128	5176618	no	-	ST111	0	0	0	0	-	0	-	0	-	0	-	0	-	0	-	wzi63	KL63	none	Very high	0.9936		O1v2	O1	none	Very high
16852_1_6	Alfred	Contig	236	236	K_pneumoniae_ST359_1	TRUE	Australia	Oceania	2013	KSB1_9E	human	throat	human_nasal_throat_mouth	SAMEA3357330	NA	Klebsiella pneumoniae	strong	123	179986	511320	5278107	no	-	ST359	0	0	0	0	-	0	-	0	-	0	-	0	-	0	-	wzi236	KL10	none	Very high	0.9956		O1v2	O1	none	Very high
Klebsiella_pneumoniae_KSB2_1C	Alfred	Complete genome	8634	8634	K_pneumoniae_ST20_66	TRUE	Australia	Oceania	2014	KSB2_1C	human	rectal swab	human_intestinal_rectal_faecal	SAMEA3357421	NA	Klebsiella pneumoniae	strong	4	5267503	5267503	5505066	no	-	ST20	0	0	0	0	-	0	-	0	-	0	-	0	-	0	-	wzi84	KL28	none	Very high	0.9918		O1v2	O1	none	Very high
16852_1_77	Alfred	Contig	246	246	K_pneumoniae_ST23_4	TRUE	Australia	Oceania	2014	KSB2_3D	human	rectal swab	human_intestinal_rectal_faecal	SAMEA3357441	NA	Klebsiella pneumoniae	strong	94	306732	604007	5686176	no	-	ST23	5	0	0	0	ybt 1; ICEKp10	47-1LV	clb 2	29	iuc 1	1	iro 1	2	rmp 1; KpVP-1	34	rmpA2_3-47%	wzi1	KL1	none	Very high	0.9999		O1v2	O1	none	Very high
16852_1_80	Alfred	Contig	249	249	K_pneumoniae_ST111_7	TRUE	Australia	Oceania	2014	KSB2_6D	human	rectal swab	human_intestinal_rectal_faecal	SAMEA3357447	NA	Klebsiella pneumoniae	strong	51	368277	888165	5180309	no	-	ST111	0	0	0	0	-	0	-	0	-	0	-	0	-	0	-	wzi63	KL63	none	Very high	0.9936		O1v2	O1	none	Very high
Klebsiella_pneumoniae_KSB2_9B	Alfred	Complete genome	8635	8635	K_pneumoniae_ST25_55	TRUE	Australia	Oceania	2014	KSB2_9B	human	rectal swab	human_intestinal_rectal_faecal	SAMN06112206	NA	Klebsiella pneumoniae	strong	4	5276668	5276668	5602540	no	-	ST25	0	0	4	4	-	0	-	0	-	0	-	0	-	0	-	wzi72	KL2	none	Very high	0.984		O1v2	O1	none	Very high
16870_7_49	Alfred	Contig	270	270_exclude	K_pneumoniae_ST45_6_exclude	FALSE	Australia	Oceania	2013	INF028	human	urine	human_urogenital_urine	SAMEA3356983	NA	Klebsiella pneumoniae	strong	74	436826	914896	5403044	no	-	ST45	1	0	0	0	ybt 10; ICEKp4	78	-	0	-	0	-	0	-	0	-	wzi101	KL24	none	Very high	0.9902		O2v1	O2	none	Very high
16870_7_51	Alfred	Contig	272	272	K_pneumoniae_ST3038_1	TRUE	Australia	Oceania	2013	INF030	human	urine	human_urogenital_urine	SAMEA3356986	NA	Klebsiella pneumoniae	strong	115	150946	468717	5391677	no	-	ST3038	0	0	7	10	-	0	-	0	-	0	-	0	-	0	-	wzi267	KL24	-	High	0.9967	KL24_14_wzy	O2v1	O2	none	Very high
16870_7_76	Alfred	Contig	91	91b_exclude	K_pneumoniae_ST268_1b_exclude	FALSE	Australia	Oceania	2013	INF055	human	urine	human_urogenital_urine	SAMEA3357034	NA	Klebsiella pneumoniae	strong	57	422003	992106	5328693	no	-	ST268	1	0	0	0	ybt 14; ICEKp5	151	-	0	-	0	-	0	-	0	-	wzi95	KL20	none	Very high	0.9994		O2v1	O2	none	Very high
16870_7_78	Alfred	Contig	290	290	K_pneumoniae_ST27_5	TRUE	Australia	Oceania	2013	INF057	human	urine	human_urogenital_urine	SAMEA3357039	NA	Klebsiella pneumoniae	strong	285	96024	317421	5802468	no	-	ST27	0	0	0	0	-	0	-	0	-	0	-	0	-	0	-	wzi267	KL142	?-	Good	0.9982	KL142_16_wcqA	O2v1	O2	none	Very high
16870_7_86	Alfred	Contig	295	295	K_pneumoniae_ST45_7	TRUE	Australia	Oceania	2013	INF067	human	tissue	human_tissue	SAMEA3357057	NA	Klebsiella pneumoniae	strong	74	436835	914947	5414068	no	-	ST45	1	0	0	0	ybt 10; ICEKp4	78	-	0	-	0	-	0	-	0	-	wzi101	KL24	-	High	0.9901	KL24_13_wcuG	O2v1	O2	none	Very high
16703_5_24	Alfred	Contig	88	88b	K_pneumoniae_ST45_3b	TRUE	Australia	Oceania	2013	INF091	human	urine	human_urogenital_urine	SAMEA3357106	NA	Klebsiella pneumoniae	strong	81	319097	1040951	5486364	no	-	ST45	1	0	1	1	ybt 10; ICEKp4	78	-	0	-	0	-	0	-	0	-	wzi101	KL24	none	Very high	0.9902		O2v1	O2	none	Very high
16703_5_28	Alfred	Contig	91	91b	K_pneumoniae_ST268_1b	TRUE	Australia	Oceania	2013	INF095	human	urine	human_urogenital_urine	SAMEA3357114	NA	Klebsiella pneumoniae	strong	54	422003	1421880	5329217	no	-	ST268	1	0	0	0	ybt 14; ICEKp5	144	-	0	-	0	-	0	-	0	-	wzi95	KL20	none	Very high	0.9994		O2v1	O2	none	Very high
16703_5_37	Alfred	Contig	88	88b_exclude	K_pneumoniae_ST45_3b_exclude	FALSE	Australia	Oceania	2013	INF104	human	urine	human_urogenital_urine	SAMEA3356973	NA	Klebsiella pneumoniae	strong	85	319097	1040951	5486211	no	-	ST45	1	0	1	1	ybt 10; ICEKp4	78	-	0	-	0	-	0	-	0	-	wzi101	KL24	none	Very high	0.9902		O2v1	O2	none	Very high
16703_5_62	Alfred	Contig	119	119	K_pneumoniae_ST1193_1	TRUE	Australia	Oceania	2013	INF129	human	urine	human_urogenital_urine	SAMEA3357024	NA	Klebsiella pneumoniae	strong	82	371048	885647	5370390	no	-	ST1193	0	0	0	0	-	0	-	0	-	0	-	0	-	0	-	wzi22	KL22	none	Perfect	1		O2v1	O2	none	Very high
16703_5_65	Alfred	Contig	122	122	K_pneumoniae_ST3075_1	TRUE	Australia	Oceania	2013	INF132	human	urine	human_urogenital_urine	SAMEA3357031	NA	Klebsiella pneumoniae	strong	54	371522	1080139	5106253	no	-	ST3075	0	0	0	0	-	0	-	0	-	0	-	0	-	0	-	wzi366	KL133	none	Perfect	1		O2v1	O2	none	Very high
16703_5_68	Alfred	Contig	88	88a	K_pneumoniae_ST45_3a	TRUE	Australia	Oceania	2013	INF135	human	tissue	human_tissue	SAMEA3357037	NA	Klebsiella pneumoniae	strong	83	319096	1040951	5486028	no	-	ST45	1	0	1	1	ybt 10; ICEKp4	78	-	0	-	0	-	0	-	0	-	wzi101	KL24	none	Very high	0.9902		O2v1	O2	none	Very high
16703_5_74	Alfred	Contig	91	91a	K_pneumoniae_ST268_1a	TRUE	Australia	Oceania	2013	INF141	human	blood	human_blood_bone_sterile	SAMEA3357048	NA	Klebsiella pneumoniae	strong	56	407641	1421880	5329216	no	-	ST268	1	0	0	0	ybt 14; ICEKp5	144	-	0	-	0	-	0	-	0	-	wzi95	KL20	none	Very high	0.9994		O2v1	O2	none	Very high
Klebsiella_pneumoniae_INF151	Alfred	Complete genome	8606	8606	K_pneumoniae_ST93_3	TRUE	Australia	Oceania	2013	INF151	human	sputum	human_respiratory	SAMEA3357066	NA	Klebsiella pneumoniae	strong	9	5369222	5369222	5750860	no	-	ST93	4	0	0	0	ybt 10; ICEKp4	103	-	0	iuc 2A	4	-	0	rmp 2A; VP	1	-	wzi127	KL4	?-+	Good	0.99	KL4_04_HG290,KL4_20_wza,KL4_23_wcaJ	O2v1	O2	none	Very high
Klebsiella_pneumoniae_INF161	Alfred	Complete genome	8608	8608	K_pneumoniae_ST661_34	TRUE	Australia	Oceania	2013	INF161	human	urine	human_urogenital_urine	SAMEA3357086	NA	Klebsiella pneumoniae	strong	3	5185430	5185430	5377865	no	-	ST661	0	1	1	1	-	0	-	0	-	0	-	0	-	0	-	wzi84	KL28	none	Very high	0.9946		O2v1	O2	none	Very high
Klebsiella_pneumoniae_INF174	Alfred	Complete genome	141	141_exclude	K_pneumoniae_ST3098_1_exclude	FALSE	Australia	Oceania	2013	INF174	human	urine	human_urogenital_urine	SAMEA3357107	NA	Klebsiella pneumoniae	strong	3	5307101	5307101	5550173	no	-	ST3098	1	0	6	8	ybt 10; ICEKp4	93	-	0	-	0	-	0	-	0	-	wzi101	KL24	none	Very high	0.9902		O2v1	O2	none	Very high
16870_8_23	Alfred	Contig	151	151a	K_pneumoniae_ST661_2a	TRUE	Australia	Oceania	2013	INF180	human	urine	human_urogenital_urine	SAMEA3357119	NA	Klebsiella pneumoniae	strong	97	607747	742571	5506838	no	-	ST661	1	0	0	0	ybt 4; plasmid	32	-	0	-	0	-	0	-	0	-	wzi84	KL28	none	Very high	0.9946		O2v1	O2	none	Very high
16870_8_26	Alfred	Contig	304	304	K_pneumoniae_ST36_1	TRUE	Australia	Oceania	2013	INF183	human	urine	human_urogenital_urine	SAMEA3357122	NA	Klebsiella pneumoniae	strong	96	318387	542148	5557484	no	-	ST36	0	0	0	0	-	0	-	0	-	0	-	0	-	0	-	wzi299	KL51	none	Very high	0.9913		O2v1	O2	none	Very high
Klebsiella_pneumoniae_INF201	Alfred	Complete genome	270	270_exclude	K_pneumoniae_ST45_6_exclude	FALSE	Australia	Oceania	2013	INF201	human	urine	human_urogenital_urine	SAMEA3357140	NA	Klebsiella pneumoniae	strong	5	5284550	5284550	5465642	no	-	ST45	1	0	0	0	ybt 10; ICEKp4	78	-	0	-	0	-	0	-	0	-	wzi101	KL24	none	Very high	0.9901		O2v1	O2	none	Very high
Klebsiella_pneumoniae_INF223	Alfred	Complete genome	8616	8616	K_pneumoniae_ST3072_2	TRUE	Australia	Oceania	2013	INF223	human	urine	human_urogenital_urine	SAMEA3357174	NA	Klebsiella pneumoniae	strong	3	5271210	5271210	5576053	no	-	ST3072	0	1	7	10	-	0	-	0	-	0	-	0	-	0	-	wzi160	KL39	none	Very high	0.9925		O2v1	O2	none	Very high
18090_3_6	Alfred	Contig	359	359	K_pneumoniae_ST27_8	TRUE	Australia	Oceania	2013	INF228	human	urine	human_urogenital_urine	SAMEA3357185	NA	Klebsiella pneumoniae	strong	220	99536	317421	5383741	no	-	ST27	0	0	0	0	-	0	-	0	-	0	-	0	-	0	-	wzi267	KL142	?-	Good	0.9981	KL142_16_wcqA	O2v1	O2	none	Very high
16870_8_80	Alfred	Contig	341	341	K_pneumoniae_ST564_1	TRUE	Australia	Oceania	2013	INF239	human	urine	human_urogenital_urine	SAMEA3357205	NA	Klebsiella pneumoniae	strong	70	361516	788249	5102262	no	-	ST564	1	0	0	0	ybt 9; ICEKp3	215	-	0	-	0	-	0	-	0	-	wzi28	KL28	none	Perfect	1		O2v1	O2	none	Very high
16870_8_82	Alfred	Contig	342	342a	K_pneumoniae_ST3072_4a	TRUE	Australia	Oceania	2013	INF241	human	blood	human_blood_bone_sterile	SAMEA3357209	NA	Klebsiella pneumoniae	strong	53	450670	1530889	5425539	no	-	ST3072	1	0	0	0	ybt 4; plasmid	65	-	0	-	0	-	0	-	0	-	wzi160	KL39	none	Very high	0.9925		O2v1	O2	none	Very high
Klebsiella_pneumoniae_INF242	Alfred	Complete genome	342	342b	K_pneumoniae_ST3072_4b	TRUE	Australia	Oceania	2013	INF242	human	urine	human_urogenital_urine	SAMEA3357211	NA	Klebsiella pneumoniae	strong	3	5238074	5238074	5477008	no	-	ST3072	1	0	0	0	ybt 4; plasmid	65	-	0	-	0	-	0	-	0	-	wzi160	KL39	-	High	0.9925	KL39_07	O2v1	O2	none	Very high
16870_8_84	Alfred	Contig	147	147a	K_pneumoniae_ST3072_3a	TRUE	Australia	Oceania	2013	INF243	human	urine	human_urogenital_urine	SAMEA3357213	NA	Klebsiella pneumoniae	strong	99	321165	559696	5486048	no	-	ST3072	0	0	0	0	-	0	-	0	-	0	-	0	-	0	-	wzi160	KL39	none	Very high	0.9926		O2v1	O2	none	Very high
16703_7_2	Alfred	Contig	142	142	K_pneumoniae_ST3063_1	TRUE	Australia	Oceania	2013	INF248	human	urine	human_urogenital_urine	SAMEA3357221	NA	Klebsiella pneumoniae	strong	40	843218	1925369	5181810	no	-	ST3063	0	0	0	0	-	0	-	0	-	0	-	0	-	0	-	wzi95	KL20	none	Very high	0.9974		O2v1	O2	none	Very high
16703_7_5	Alfred	Contig	157	157	K_pneumoniae_ST485_1	TRUE	Australia	Oceania	2013	INF251	human	urine	human_urogenital_urine	SAMEA3357227	NA	Klebsiella pneumoniae	strong	108	357448	920638	5485644	no	-	ST485	0	0	5	5	-	0	-	0	-	0	-	0	-	0	-	wzi84	KL28	none	Very high	0.9937		O2v1	O2	none	Very high
16703_7_6	Alfred	Contig	164	164	K_pneumoniae_ST485_2	TRUE	Australia	Oceania	2013	INF252	human	urine	human_urogenital_urine	SAMEA3357229	NA	Klebsiella pneumoniae	strong	98	475828	980744	5427255	no	-	ST485	0	0	4	4	-	0	-	0	-	0	-	0	-	0	-	wzi84	KL28	none	Very high	0.9937		O2v1	O2	none	Very high
16703_7_19	Alfred	Contig	141	141	K_pneumoniae_ST3098_1	TRUE	Australia	Oceania	2013	INF268	human	urine	human_urogenital_urine	SAMEA3357257	NA	Klebsiella pneumoniae	strong	88	436966	913983	5485136	no	-	ST3098	1	0	6	8	ybt 10; ICEKp4	93	-	0	-	0	-	0	-	0	-	wzi101	KL24	none	Very high	0.9902		O2v1	O2	none	Very high
16703_7_33	Alfred	Contig	147	147b	K_pneumoniae_ST3072_3b	TRUE	Australia	Oceania	2014	INF284	human	urine	human_urogenital_urine	SAMEA3357282	NA	Klebsiella pneumoniae	strong	100	321165	559578	5485929	no	-	ST3072	0	0	0	0	-	0	-	0	-	0	-	0	-	0	-	wzi160	KL39	none	Very high	0.9926		O2v1	O2	none	Very high
16703_7_41	Alfred	Contig	151	151b	K_pneumoniae_ST661_2b	TRUE	Australia	Oceania	2014	INF292	human	urine	human_urogenital_urine	SAMEA3357298	NA	Klebsiella pneumoniae	strong	101	593360	719814	5505942	no	-	ST661	1	0	0	0	ybt 4; plasmid	32	-	0	-	0	-	0	-	0	-	wzi84	KL28	none	Very high	0.9946		O2v1	O2	none	Very high
16703_7_54	Alfred	Contig	161	161a	K_pneumoniae_ST1997_1a	TRUE	Australia	Oceania	2014	INF308	human	urine	human_urogenital_urine	SAMEA3357171	NA	Klebsiella pneumoniae	strong	60	555535	781493	5268228	no	-	ST1997	0	0	0	0	-	0	-	0	-	0	-	0	-	0	-	wzi84	KL28	none	Very high	0.9938		O2v1	O2	none	Very high
16703_7_60	Alfred	Contig	161	161b	K_pneumoniae_ST1997_1b	TRUE	Australia	Oceania	2014	INF316	human	blood	human_blood_bone_sterile	SAMEA3357183	NA	Klebsiella pneumoniae	strong	60	371389	781493	5268233	no	-	ST1997	0	0	0	0	-	0	-	0	-	0	-	0	-	0	-	wzi84	KL28	none	Very high	0.9938		O2v1	O2	none	Very high
Klebsiella_pneumoniae_INF348	Alfred	Complete genome	8625	8625	K_pneumoniae_ST34_50	TRUE	Australia	Oceania	2014	INF348	human	urine	human_urogenital_urine	SAMEA3357241	NA	Klebsiella pneumoniae	strong	3	5151522	5151522	5427620	no	-	ST34	0	0	0	0	-	0	-	0	-	0	-	0	-	0	-	wzi37	KL22	none	Very high	0.9946		O2v1	O2	-	High
16780_6_9	Alfred	Contig	204	204	K_pneumoniae_ST661_3	TRUE	Australia	Oceania	2014	INF356	human	urine	human_urogenital_urine	SAMEA3357258	NA	Klebsiella pneumoniae	strong	86	593360	719814	5345877	no	-	ST661	0	0	0	0	-	0	-	0	-	0	-	0	-	0	-	wzi84	KL28	none	Very high	0.9946		O2v1	O2	none	Very high
Klebsiella_pneumoniae_INF358	Alfred	Complete genome	8628	8628	K_pneumoniae_ST2513_2	TRUE	Australia	Oceania	2014	INF358	human	urine	human_urogenital_urine	SAMEA3357262	NA	Klebsiella pneumoniae	strong	2	5300439	5300439	5570307	no	-	ST2513	1	0	0	0	ybt 4; plasmid	31	-	0	-	0	-	0	-	0	-	wzi94	KL62	none	Very high	0.9994		O2v1	O2	none	Very high
18090_3_13	Alfred	Contig	353	353	K_pneumoniae_ST1728_1	TRUE	Australia	Oceania	2013	KSB1_10D	human	throat	human_nasal_throat_mouth	SAMEA3357321	NA	Klebsiella pneumoniae	strong	119	231057	493717	5395180	no	-	ST1728	0	0	0	0	-	0	-	0	-	0	-	0	-	0	-	wzi180	KL116	?-	Good	0.9975	KL116_17_wcpG	O2v1	O2	none	Very high
16780_6_38	Alfred	Contig	193	193	K_pneumoniae_ST45_5	TRUE	Australia	Oceania	2013	KSB1_1D	human	rectal swab	human_intestinal_rectal_faecal	SAMEA3357314	NA	Klebsiella pneumoniae	strong	167	477312	1018715	5596547	no	-	ST45	1	0	0	0	ybt 10; ICEKp4	78	-	0	-	0	-	0	-	0	-	wzi121	KL43	-	High	0.9941	KL43_15_wcpZ	O2v1	O2	none	Very high
16780_6_40	Alfred	Contig	196	196	K_pneumoniae_ST2136_1	TRUE	Australia	Oceania	2013	KSB1_3D	human	throat	human_nasal_throat_mouth	SAMEA3357316	NA	Klebsiella pneumoniae	strong	244	97852	267282	5512557	no	-	ST2136	0	0	0	0	-	0	-	0	-	0	-	0	-	0	-	wzi173	KL102	none	Very high	0.9928		O2v1	O2	none	Very high
Klebsiella_pneumoniae_KSB1_6F	Alfred	Complete genome	8630	8630	K_pneumoniae_ST116_5	TRUE	Australia	Oceania	2013	KSB1_6F	human	rectal swab	human_intestinal_rectal_faecal	SAMN06112198	NA	Klebsiella pneumoniae	strong	5	5183290	5183290	5425738	no	-	ST116	1	0	0	0	ybt 4; plasmid	64	-	0	-	0	-	0	-	0	-	wzi316	KL6	none	Very high	0.9963		O2v1	O2	none	Very high
16852_1_74	Alfred	Contig	244	244	K_pneumoniae_ST661_4	TRUE	Australia	Oceania	2014	KSB2_10C	human	rectal swab	human_intestinal_rectal_faecal	SAMEA3357435	NA	Klebsiella pneumoniae	strong	78	610982	798342	5424994	no	-	ST661	1	0	0	0	ybt 15; ICEKp11	273	-	0	-	0	-	0	-	0	-	wzi101	KL24	-	High	0.9888	KL24_13_wcuG	O2v1	O2	none	Very high
16852_1_62	Alfred	Contig	238	238	K_pneumoniae_ST1731_1	TRUE	Australia	Oceania	2014	KSB2_4B	human	rectal swab	human_intestinal_rectal_faecal	SAMEA3357412	NA	Klebsiella pneumoniae	strong	72	475549	758731	5187730	no	-	ST1731	0	0	0	0	-	0	-	0	-	0	-	0	-	0	-	wzi43	KL43	none	Perfect	1		O2v1	O2	none	Very high
18090_3_27	Alfred	Contig	356	356	K_pneumoniae_ST643_1	TRUE	Australia	Oceania	2014	KSB2_8D	human	rectal swab	human_intestinal_rectal_faecal	SAMEA3357451	NA	Klebsiella pneumoniae	strong	122	304524	708311	5534831	no	-	ST643	0	0	0	0	-	0	-	0	-	0	-	0	-	0	-	wzi38	KL38	none	Very high	0.9822		O2v1	O2	none	Very high
Klebsiella_pneumoniae_INF007	Alfred	Complete genome	8596	8596	K_pneumoniae_ST1449_1	TRUE	Australia	Oceania	2013	INF007	human	urine	human_urogenital_urine	SAMEA3356951	NA	Klebsiella pneumoniae	strong	3	5243469	5243469	5589841	no	-	ST1449	1	0	0	0	ybt 4; plasmid	116	-	0	-	0	-	0	-	0	-	wzi154	KL107	none	Very high	0.9997		O2v2	O2	none	Very high
16870_7_34	Alfred	Contig	261	261	K_pneumoniae_ST1583_2	TRUE	Australia	Oceania	2013	INF013	human	urine	human_urogenital_urine	SAMEA3356956	NA	Klebsiella pneumoniae	strong	68	394798	1186094	5228020	no	-	ST1583	0	0	0	0	-	0	-	0	-	0	-	0	-	0	-	wzi384	KL102	none	Very high	0.9944		O2v2	O2	none	Very high
18090_3_1	Alfred	Contig	350	350	K_pneumoniae_ST27_7	TRUE	Australia	Oceania	2013	INF016	human	blood	human_blood_bone_sterile	SAMEA3356959	NA	Klebsiella pneumoniae	strong	199	103804	330907	5355919	no	-	ST27	0	0	0	0	-	0	-	0	-	0	-	0	-	0	-	wzi342	KL109	?	Good	0.9911		O2v2	O2	?	Good
Klebsiella_pneumoniae_INF032	Alfred	Complete genome	8598	8598	K_pneumoniae_ST200_17	TRUE	Australia	Oceania	2013	INF032	human	urine	human_urogenital_urine	SAMEA3356991	NA	Klebsiella pneumoniae	strong	1	5111537	5111537	5111537	no	-	ST200	0	0	0	0	-	0	-	0	-	0	-	0	-	0	-	wzi360	KL122	none	Perfect	1		O2v2	O2	none	Very high
16870_7_66	Alfred	Contig	281	281	K_pneumoniae_ST1547_1	TRUE	Australia	Oceania	2013	INF045	human	urine	human_urogenital_urine	SAMEA3357015	NA	Klebsiella pneumoniae	strong	109	268428	741991	5475610	no	-	ST1547	0	0	0	0	-	0	-	0	-	0	-	0	-	0	-	wzi186	KL2	none	Very high	0.9872		O2v2	O2	?-	Good
16703_5_32	Alfred	Contig	96	96	K_pneumoniae_ST1583_1	TRUE	Australia	Oceania	2013	INF099	human	urine	human_urogenital_urine	SAMEA3356966	NA	Klebsiella pneumoniae	strong	63	428079	1232385	5284851	no	-	ST1583	0	0	0	0	-	0	-	0	-	0	-	0	-	0	-	wzi384	KL102	none	Very high	0.9945		O2v2	O2	none	Very high
16703_5_33	Alfred	Contig	97	97	K_pneumoniae_ST22_1	TRUE	Australia	Oceania	2013	INF100	human	wound	human_wound_trauma	SAMEA3356967	NA	Klebsiella pneumoniae	strong	42	458478	1034810	5261729	no	-	ST22	0	0	0	0	-	0	-	0	-	0	-	0	-	0	-	wzi9	KL9	none	Very high	0.9999		O2v2	O2	none	Very high
Klebsiella_pneumoniae_INF102	Alfred	Complete genome	8602	8602	K_pneumoniae_ST27_13	TRUE	Australia	Oceania	2013	INF102	human	urine	human_urogenital_urine	SAMEA3356970	NA	Klebsiella pneumoniae	strong	9	5232790	5232790	5646982	no	-	ST27	0	0	0	0	-	0	-	0	-	0	-	0	-	0	-	wzi186	KL2	-	High	0.9873	KL2_13	O2v2	O2	none	Very high
16703_5_46	Alfred	Contig	108	108	K_pneumoniae_ST321_1	TRUE	Australia	Oceania	2013	INF113	human	urine	human_urogenital_urine	SAMEA3356990	NA	Klebsiella pneumoniae	strong	110	266085	578932	5517361	no	-	ST321	0	0	0	0	-	0	-	0	-	0	-	0	-	0	-	wzi131	KL3	none	Very high	0.9962		O2v2	O2	none	Very high
16703_5_50	Alfred	Contig	111	111	K_pneumoniae_ST3045_1	TRUE	Australia	Oceania	2013	INF117	human	urine	human_urogenital_urine	SAMEA3356999	NA	Klebsiella pneumoniae	strong	39	522095	1304468	5128969	no	-	ST3045	0	0	0	0	-	0	-	0	-	0	-	0	-	0	-	wzi118	KL146	*	Very high	0.9516		O2v2	O2	none	Very high
Klebsiella_pneumoniae_INF119	Alfred	Complete genome	8603	8603	K_pneumoniae_ST17_137	TRUE	Australia	Oceania	2013	INF119	human	urine	human_urogenital_urine	SAMEA3357003	NA	Klebsiella pneumoniae	strong	2	5181281	5181281	5414724	no	-	ST17	1	0	0	0	ybt 5; ICEKp6	6	-	0	-	0	-	0	-	0	-	wzi82	KL38	none	Very high	0.9898		O2v2	O2	none	Very high
AUSMDU00003494_S13_L001	Alfred	Contig	849	849	K_pneumoniae_ST280_1	TRUE	Australia	Oceania	2013	INF143	human	urine	human_urogenital_urine	SAMN06112219	NA	Klebsiella pneumoniae	strong	64	354922	863415	5410040	no	-	ST280	1	0	0	0	ybt 14; ICEKp5	327	-	0	-	0	-	0	-	0	-	wzi82	KL23	none	Perfect	1		O2v2	O2	?	Good
Klebsiella_pneumoniae_INF156	Alfred	Complete genome	8607	8607	K_pneumoniae_ST661_33	TRUE	Australia	Oceania	2013	INF156	human	blood	human_blood_bone_sterile	SAMEA3357075	NA	Klebsiella pneumoniae	strong	2	5156999	5156999	5325147	no	-	ST661	0	0	0	0	-	0	-	0	-	0	-	0	-	0	-	wzi373	KL140	none	Perfect	1		O2v2	O2	none	Very high
16870_8_5	Alfred	Contig	321	321	K_pneumoniae_ST12_1	TRUE	Australia	Oceania	2013	INF159	human	urine	human_urogenital_urine	SAMEA3357082	NA	Klebsiella pneumoniae	strong	121	252157	828663	5498565	no	-	ST12	0	0	0	0	-	0	-	0	-	0	-	0	-	0	-	wzi162	KL122	none	Very high	0.9995		O2v2	O2	none	Very high
16870_8_8	Alfred	Contig	340	340	K_pneumoniae_ST20_6	TRUE	Australia	Oceania	2013	INF162	human	urine	human_urogenital_urine	SAMEA3357088	NA	Klebsiella pneumoniae	strong	95	363374	728941	5340367	no	-	ST20	0	0	0	0	-	0	-	0	-	0	-	0	-	0	-	wzi84	KL28	none	Very high	0.9917		O2v2	O2	none	Very high
16870_8_18	Alfred	Contig	301	301	K_pneumoniae_ST1165_1	TRUE	Australia	Oceania	2013	INF175	human	urine	human_urogenital_urine	SAMEA3357110	NA	Klebsiella pneumoniae	strong	79	323672	637361	5255743	no	-	ST1165	0	0	0	0	-	0	-	0	-	0	-	0	-	0	-	wzi286	KL45	none	Perfect	1		O2v2	O2	-	High
Klebsiella_pneumoniae_INF177	Alfred	Complete genome	8611	8611	K_pneumoniae_ST3061_1	TRUE	Australia	Oceania	2013	INF177	human	urine	human_urogenital_urine	SAMEA3357113	NA	Klebsiella pneumoniae	strong	3	5355916	5355916	5756162	no	-	ST3061	1	0	0	0	ybt 4; plasmid	117	-	0	-	0	-	0	-	0	-	wzi8	KL8	none	Very high	0.9975		O2v2	O2	none	Very high
16870_8_42	Alfred	Contig	315	315	K_pneumoniae_ST292_1	TRUE	Australia	Oceania	2013	INF200	human	tissue	human_tissue	SAMEA3357139	NA	Klebsiella pneumoniae	strong	56	423456	1057411	5133253	no	-	ST292	0	0	0	0	-	0	-	0	-	0	-	0	-	0	-	wzi16	KL143	none	Perfect	1		O2v2	O2	none	Very high
16870_8_44	Alfred	Contig	316	316	K_pneumoniae_ST3052_1	TRUE	Australia	Oceania	2013	INF202	human	urine	human_urogenital_urine	SAMEA3357141	NA	Klebsiella pneumoniae	strong	97	323851	1014095	5446230	no	-	ST3052	0	0	0	0	-	0	-	0	-	0	-	0	-	0	-	wzi349	KL112	none	Perfect	1		O2v2	O2	?	Good
Klebsiella_pneumoniae_INF321	Alfred	Complete genome	8621	8621	K_pneumoniae_ST870_16	TRUE	Australia	Oceania	2014	INF321	human	urine	human_urogenital_urine	SAMEA3357191	NA	Klebsiella pneumoniae	strong	10	5095788	5095788	5357440	no	-	ST872	0	0	0	0	-	0	-	0	-	0	-	0	-	0	-	wzi394	KL153	none	Very high	0.9991		O2v2	O2	none	Very high
Klebsiella_pneumoniae_INF334	Alfred	Complete genome	8623	8623	K_pneumoniae_ST105_20	TRUE	Australia	Oceania	2014	INF334	human	urine	human_urogenital_urine	SAMEA3357214	NA	Klebsiella pneumoniae	strong	5	5237440	5237440	5526375	no	-	ST105	0	0	0	0	-	0	-	0	-	0	-	0	-	0	-	wzi383	KL102	none	Very high	0.9925		O2v2	O2	none	Very high
16703_7_78	Alfred	Contig	172	172	K_pneumoniae_ST27_3	TRUE	Australia	Oceania	2014	INF337	human	wound	human_wound_trauma	SAMEA3357220	NA	Klebsiella pneumoniae	strong	194	96023	330907	5375906	no	-	ST27	0	0	0	0	-	0	-	0	-	0	-	0	-	0	-	wzi342	KL109	?	Good	0.9912		O2v2	O2	none	Very high
16852_1_25	Alfred	Contig	216	216	K_pneumoniae_ST1800_1	TRUE	Australia	Oceania	2014	KSB1_10G	human	rectal swab	human_intestinal_rectal_faecal	SAMEA3357349	NA	Klebsiella pneumoniae	strong	182	129136	266767	5255540	no	-	ST1800	0	0	0	0	-	0	-	0	-	0	-	0	-	0	-	wzi85	KL30	?-*	Good	0.9653	KL30_15_wcuG	O2v2	O2	none	Very high
Klebsiella_pneumoniae_KSB1_6G	Alfred	Complete genome	8631	8631	K_pneumoniae_ST37_170	TRUE	Australia	Oceania	2013	KSB1_6G	human	throat	human_nasal_throat_mouth	SAMEA3357345	NA	Klebsiella pneumoniae	strong	7	5333974	5333974	5904790	no	-	ST37	0	0	0	0	-	0	-	0	-	0	-	0	-	0	-	wzi394	KL153	none	Very high	0.9991		O2v2	O2	none	Very high
16852_1_39	Alfred	Contig	225	225	K_pneumoniae_ST127_1	TRUE	Australia	Oceania	2014	KSB1_8I	human	throat	human_nasal_throat_mouth	SAMEA3357363	NA	Klebsiella pneumoniae	strong	70	410194	1206954	5460869	no	-	ST127	0	0	0	0	-	0	-	0	-	0	-	0	-	0	-	wzi134	KL30	*	Very high	0.9645		O2v2	O2	none	Very high
16852_1_32	Alfred	Contig	220	220	K_pneumoniae_ST34_2	TRUE	Australia	Oceania	2014	KSB1_9H	human	rectal swab	human_intestinal_rectal_faecal	SAMEA3357356	NA	Klebsiella pneumoniae	strong	186	349408	763736	5678557	no	-	ST34	0	0	0	0	-	0	-	0	-	0	-	0	-	0	-	wzi356	KL117	none	Very high	0.9958		O2v2	O2	none	Very high
16852_1_55	Alfred	Contig	234	234	K_pneumoniae_ST3692_1	TRUE	Australia	Oceania	2014	KSB2_7A	human	rectal swab	human_intestinal_rectal_faecal	SAMEA3357396	NA	Klebsiella pneumoniae	strong	62	393620	894885	5215968	no	-	ST3692	0	0	0	0	-	0	-	0	-	0	-	0	-	0	-	wzi90	KL8	none	Very high	0.99		O2v2	O2	none	Very high
16852_1_56	Alfred	Contig	235	235	K_pneumoniae_ST463_1	TRUE	Australia	Oceania	2014	KSB2_8A	human	rectal swab	human_intestinal_rectal_faecal	SAMEA3357398	NA	Klebsiella pneumoniae	strong	60	391097	669488	5398051	no	-	ST463	0	0	0	0	-	0	-	0	-	0	-	0	-	0	-	wzi356	KL117	none	Perfect	1		O2v2	O2	none	Very high
16852_1_73	Alfred	Contig	243	243	K_pneumoniae_ST788_1	TRUE	Australia	Oceania	2014	KSB2_9C	human	rectal swab	human_intestinal_rectal_faecal	SAMEA3357433	NA	Klebsiella pneumoniae	strong	59	430497	858505	5270368	no	-	ST788	0	0	1	1	-	0	-	0	-	0	-	0	-	0	-	wzi8	KL8	none	Very high	0.9944		O2v2	O2	none	Very high
16870_7_60	Alfred	Contig	278	278	K_pneumoniae_ST2931_1	TRUE	Australia	Oceania	2013	INF039	human	blood	human_blood_bone_sterile	SAMEA3357004	NA	Klebsiella pneumoniae	strong	81	321995	1084402	5182482	no	-	ST2931	0	0	0	0	-	0	-	0	-	0	-	0	-	0	-	wzi385	KL22	none	Very high	0.9926		O3/O3a	O3/O3a	*	Very high
16870_7_62	Alfred	Contig	280	280	K_pneumoniae_ST1263_2	TRUE	Australia	Oceania	2013	INF041	human	urine	human_urogenital_urine	SAMEA3357008	NA	Klebsiella pneumoniae	strong	67	360754	1013383	5321475	no	-	ST1263	0	0	7	9	-	0	-	0	-	0	-	0	-	0	-	wzi100	KL10	?	Good	0.9675		O3/O3a	O3/O3a	none	Very high
16870_7_74	Alfred	Contig	288	288	K_pneumoniae_ST113_1	TRUE	Australia	Oceania	2013	INF053	human	blood	human_blood_bone_sterile	SAMEA3357030	NA	Klebsiella pneumoniae	strong	192	294806	670809	5449485	no	-	ST113	0	0	0	0	-	0	-	0	-	0	-	0	-	0	-	wzi355	KL114	?-	Good	0.9922	KL114_15	O3/O3a	O3/O3a	none	Very high
16703_5_81	Alfred	Contig	130	130	K_pneumoniae_ST629_1	TRUE	Australia	Oceania	2013	INF149	human	urine	human_urogenital_urine	SAMEA3357062	NA	Klebsiella pneumoniae	strong	55	471431	884687	5258766	no	-	ST629	0	0	0	0	-	0	-	0	-	0	-	0	-	0	-	wzi368	KL134	none	Perfect	1		O3/O3a	O3/O3a	none	Very high
16870_8_27	Alfred	Contig	305	305b	K_pneumoniae_ST3062_2	TRUE	Australia	Oceania	2013	INF184	human	urine	human_urogenital_urine	SAMEA3357123	NA	Klebsiella pneumoniae	strong	77	339607	963327	5262106	no	-	ST3062	0	1	6	9	-	0	-	0	-	0	-	0	-	0	-	wzi387	KL124	none	Perfect	1		O3/O3a	O3/O3a	none	Very high
16870_8_41	Alfred	Contig	314	314	K_pneumoniae_ST629_2	TRUE	Australia	Oceania	2013	INF199	human	urine	human_urogenital_urine	SAMEA3357138	NA	Klebsiella pneumoniae	strong	55	338481	745062	5196953	no	-	ST629	0	0	0	0	-	0	-	0	-	0	-	0	-	0	-	wzi100	KL10	none	Very high	0.9676		O3/O3a	O3/O3a	none	Very high
16870_8_47	Alfred	Contig	319	319	K_pneumoniae_ST3049_1	TRUE	Australia	Oceania	2013	INF205	human	urine	human_urogenital_urine	SAMEA3357144	NA	Klebsiella pneumoniae	strong	74	372102	778374	5260922	no	-	ST3049	0	0	0	0	-	0	-	0	-	0	-	0	-	0	-	wzi56	KL55	*	Very high	0.9624		O3/O3a	O3/O3a	none	Very high
16870_8_69	Alfred	Contig	335	335	K_pneumoniae_ST792_2	TRUE	Australia	Oceania	2013	INF227	human	urine	human_urogenital_urine	SAMEA3357182	NA	Klebsiella pneumoniae	strong	113	218861	455958	5544516	no	-	ST792	2	0	0	0	ybt 17; ICEKp10	281	clb 3	15	-	0	-	0	-	0	-	wzi25	KL25	none	Perfect	1		O3/O3a	O3/O3a	none	Very high
Klebsiella_pneumoniae_INF247	Alfred	Complete genome	305	305a	K_pneumoniae_ST3062_1	TRUE	Australia	Oceania	2013	INF247	human	urine	human_urogenital_urine	SAMEA3357219	NA	Klebsiella pneumoniae	strong	2	5206451	5206451	5366043	no	-	ST3062	0	1	6	10	-	0	-	0	-	0	-	0	-	0	-	wzi387	KL124	-	High	1	KL124_07_wbaP	O3/O3a	O3/O3a	none	Very high
16703_7_61	Alfred	Contig	165	165	K_pneumoniae_ST792_1	TRUE	Australia	Oceania	2014	INF317	human	BAL	human_respiratory	SAMEA3357184	NA	Klebsiella pneumoniae	strong	101	232895	453138	5421036	no	-	ST792	2	0	0	0	ybt 17; ICEKp10	281	clb 3	15	-	0	-	0	-	0	-	wzi25	KL25	none	Perfect	1		O3/O3a	O3/O3a	none	Very high
AUSMDU00003509_S75_L999	Alfred	Contig	846	846b	K_pneumoniae_ST792_5b	TRUE	Australia	Oceania	2014	INF339	human	wound	human_wound_trauma	SAMN06112229	NA	Klebsiella pneumoniae	strong	144	144863	453074	5593754	no	-	ST792	2	0	0	0	ybt 17; ICEKp10	281	clb 3	15	-	0	-	0	-	0	-	wzi25	KL25	?-	None	1	KL25_08_wzy,KL25_09_wfeD,KL25_10,KL25_11_wcuB,KL25_12_wzx	O3/O3a	O3/O3a	none	Very high
Klebsiella_pneumoniae_INF341	Alfred	Complete genome	8624	8624	K_pneumoniae_ST792_4	TRUE	Australia	Oceania	2014	INF341	human	urine	human_urogenital_urine	SAMEA3357226	NA	Klebsiella pneumoniae	strong	3	5516928	5516928	5722904	no	-	ST792	2	0	0	0	ybt 17; ICEKp10	281	clb 3	15	-	0	-	0	-	0	-	wzi25	KL25	none	Perfect	1		O3/O3a	O3/O3a	none	Very high
AUSMDU00003480_S12_L001	Alfred	Contig	846	846a	K_pneumoniae_ST792_5a	TRUE	Australia	Oceania	2014	KSB2_5C	human	rectal swab	human_intestinal_rectal_faecal	SAMN06112214	NA	Klebsiella pneumoniae	strong	127	178496	453195	5568057	no	-	ST792	2	0	0	0	ybt 17; ICEKp10	281	clb 3	15	-	0	-	0	-	0	-	wzi25	KL25	?-	None	1	KL25_08_wzy,KL25_09_wfeD,KL25_10,KL25_11_wcuB,KL25_12_wzx	O3/O3a	O3/O3a	none	Very high
16870_7_25	Alfred	Contig	256	256	K_pneumoniae_ST323_9	TRUE	Australia	Oceania	2013	INF003	human	fluid	human_abscess_pus_fluid	SAMEA3356947	NA	Klebsiella pneumoniae	strong	101	371554	983591	5479309	no	-	ST323	0	1	7	10	-	0	-	0	-	0	-	0	-	0	-	wzi262	KL21	?	Good	1		O3b	O3b	none	Very high
Klebsiella_pneumoniae_INF008	Alfred	Complete genome	114	114b	K_pneumoniae_ST221_10b	TRUE	Australia	Oceania	2013	INF008	human	urine	human_urogenital_urine	SAMEA3356952	NA	Klebsiella pneumoniae	strong	2	5325686	5325686	5562809	no	-	ST221	0	1	8	11	-	0	-	0	-	0	-	0	-	0	-	wzi39	KL39	none	Perfect	1		O3b	O3b	none	Very high
Klebsiella_pneumoniae_INF018	Alfred	Complete genome	8597	8597	K_pneumoniae_ST323_43	TRUE	Australia	Oceania	2013	INF018	human	urine	human_urogenital_urine	SAMEA3356961	NA	Klebsiella pneumoniae	strong	7	5231789	5231789	5251512	no	-	ST323	0	0	0	0	-	0	-	0	-	0	-	0	-	0	-	wzi262	KL21	none	Very high	1		O3b	O3b	-	Good
16870_7_71	Alfred	Contig	110	110_exclude	K_pneumoniae_ST323_4_exclude	FALSE	Australia	Oceania	2013	INF050	human	BAL	human_respiratory	SAMEA3357025	NA	Klebsiella pneumoniae	strong	119	479411	1325498	5516094	no	-	ST323	0	1	7	10	-	0	-	0	-	0	-	0	-	0	-	wzi262	KL21	none	Very high	1		O3b	O3b	none	Very high
16870_7_81	Alfred	Contig	292	292	K_pneumoniae_ST603_2	TRUE	Australia	Oceania	2013	INF060	human	urine	human_urogenital_urine	SAMEA3357045	NA	Klebsiella pneumoniae	strong	84	329397	608101	5299434	no	-	ST603	0	0	0	0	-	0	-	0	-	0	-	0	-	0	-	wzi385	KL22	none	Very high	0.9927		O3b	O3b	none	Very high
Klebsiella_pneumoniae_INF065	Alfred	Complete genome	8600	8600	K_pneumoniae_ST2998_1	TRUE	Australia	Oceania	2013	INF065	human	urine	human_urogenital_urine	SAMEA3357053	NA	Klebsiella pneumoniae	strong	4	5318175	5318175	5565136	no	-	ST2998	1	0	0	0	ybt 4; plasmid	65	-	0	-	0	-	0	-	0	-	wzi193	KL125	*	High	0.9028		O3b	O3b	none	Very high
18090_3_3	Alfred	Contig	357	357	K_pneumoniae_ST3070_1	TRUE	Australia	Oceania	2013	INF066	human	urine	human_urogenital_urine	SAMEA3357056	NA	Klebsiella pneumoniae	strong	71	358836	632304	5224599	no	-	ST3070	0	0	0	0	-	0	-	0	-	0	-	0	-	0	-	wzi178	KL107	-+	None	0.8885	KL107_05_wzb,KL107_06_wzc,KL107_07_wbaP,KL107_08,KL107_09,KL107_10	O3b	O3b	none	Very high
16703_5_1	Alfred	Contig	77	77	K_pneumoniae_ST584_1	TRUE	Australia	Oceania	2013	INF068	human	sputum	human_respiratory	SAMEA3357059	NA	Klebsiella pneumoniae	strong	88	358818	724065	5442210	no	-	ST584	0	0	0	0	-	0	-	0	-	0	-	0	-	0	-	wzi227	KL60	none	Very high	1		O3b	O3b	none	Very high
16703_5_3	Alfred	Contig	93	93	K_pneumoniae_ST323_1	TRUE	Australia	Oceania	2013	INF070	human	Ileal conduit urine	human_intestinal_rectal_faecal	SAMEA3357063	NA	Klebsiella pneumoniae	strong	245	479411	1325498	5556003	no	-	ST323	0	1	7	8	-	0	-	0	-	0	-	0	-	0	-	wzi262	KL21	none	Very high	1		O3b	O3b	none	Very high
16703_5_6	Alfred	Contig	117	117	K_pneumoniae_ST323_5	TRUE	Australia	Oceania	2013	INF073	human	Ileal conduit urine	human_intestinal_rectal_faecal	SAMEA3357070	NA	Klebsiella pneumoniae	strong	131	474754	1125079	5398912	no	-	ST323	0	1	1	1	-	0	-	0	-	0	-	0	-	0	-	wzi262	KL21	?	Good	1		O3b	O3b	?	Good
16703_5_10	Alfred	Contig	78	78	K_pneumoniae_ST37_1	TRUE	Australia	Oceania	2013	INF077	human	urine	human_urogenital_urine	SAMEA3357078	NA	Klebsiella pneumoniae	strong	71	372950	797955	5290488	no	-	ST37	0	0	0	0	-	0	-	0	-	0	-	0	-	0	-	wzi14	KL14	?-	Good	0.9997	KL14_19_manC,KL14_20_manB	O3b	O3b	?-	Good
16703_5_16	Alfred	Contig	82	82	K_pneumoniae_ST3046_1	TRUE	Australia	Oceania	2013	INF083	human	urine	human_urogenital_urine	SAMEA3357089	NA	Klebsiella pneumoniae	strong	61	443899	1008467	5438162	no	-	ST3046	0	0	0	0	-	0	-	0	-	0	-	0	-	0	-	wzi264	KL22	none	Very high	0.9925		O3b	O3b	-	High
16703_5_26	Alfred	Contig	90	90a	K_pneumoniae_ST323_2a	TRUE	Australia	Oceania	2013	INF093	human	wound	human_wound_trauma	SAMEA3357109	NA	Klebsiella pneumoniae	strong	156	371443	1325498	5749691	no	-	ST323	0	1	7	10	-	0	-	0	-	0	-	0	-	0	-	wzi262	KL21	none	Very high	1		O3b	O3b	none	Very high
16703_5_27	Alfred	Contig	90	90c	K_pneumoniae_ST323_2c	TRUE	Australia	Oceania	2013	INF094	human	urine	human_urogenital_urine	SAMEA3357111	NA	Klebsiella pneumoniae	strong	137	371554	1325498	5754636	no	-	ST323	0	1	7	10	-	0	-	0	-	0	-	0	-	0	-	wzi262	KL21	none	Perfect	1		O3b	O3b	none	Very high
16703_5_29	Alfred	Contig	92	92	K_pneumoniae_ST603_1	TRUE	Australia	Oceania	2013	INF096	human	urine	human_urogenital_urine	SAMEA3357116	NA	Klebsiella pneumoniae	strong	111	335176	604142	5422340	no	-	ST603	1	0	0	0	ybt 15; ICEKp11	229	-	0	-	0	-	0	-	0	-	wzi385	KL22	none	Very high	0.9925		O3b	O3b	-	High
16703_5_31	Alfred	Contig	95	95	K_pneumoniae_ST611_1	TRUE	Australia	Oceania	2013	INF098	human	urine	human_urogenital_urine	SAMEA3356964	NA	Klebsiella pneumoniae	strong	81	247576	621207	5369696	no	-	ST611	0	0	0	0	-	0	-	0	-	0	-	0	-	0	-	wzi333	KL71	*	High	0.9353		O3b	O3b	none	Very high
16703_5_41	Alfred	Contig	103	103	K_pneumoniae_ST247_1	TRUE	Australia	Oceania	2013	INF108	human	blood	human_blood_bone_sterile	SAMEA3356980	NA	Klebsiella pneumoniae	strong	60	370561	742019	5175392	no	-	ST247	0	0	0	0	-	0	-	0	-	0	-	0	-	0	-	wzi27	KL10	*	Very high	0.9696		O3b	O3b	none	Very high
16703_5_44	Alfred	Contig	106	106	K_pneumoniae_ST323_3	TRUE	Australia	Oceania	2013	INF111	human	urine	human_urogenital_urine	SAMEA3356987	NA	Klebsiella pneumoniae	strong	89	340364	983727	5343207	no	-	ST323	0	0	0	0	-	0	-	0	-	0	-	0	-	0	-	wzi262	KL21	none	Very high	1		O3b	O3b	?-	Good
16703_5_48	Alfred	Contig	110	110	K_pneumoniae_ST323_4	TRUE	Australia	Oceania	2013	INF115	human	BAL	human_respiratory	SAMEA3356995	NA	Klebsiella pneumoniae	strong	133	371454	1325498	5520025	no	-	ST323	0	1	7	10	-	0	-	0	-	0	-	0	-	0	-	wzi262	KL21	none	Very high	1		O3b	O3b	none	Very high
16703_5_54	Alfred	Contig	114	114a	K_pneumoniae_ST221_10a	TRUE	Australia	Oceania	2013	INF121	human	urine	human_urogenital_urine	SAMEA3357007	NA	Klebsiella pneumoniae	strong	100	522588	705485	5488619	no	-	ST221	0	1	7	10	-	0	-	0	-	0	-	0	-	0	-	wzi39	KL39	none	Perfect	1		O3b	O3b	none	Very high
16703_5_59	Alfred	Contig	116	116	K_pneumoniae_ST1621_1	TRUE	Australia	Oceania	2013	INF126	human	urine	human_urogenital_urine	SAMEA3357018	NA	Klebsiella pneumoniae	strong	60	313195	803403	5396995	no	-	ST1621	0	0	0	0	-	0	-	0	-	0	-	0	-	0	-	wzi97	KL46	none	Perfect	1		O3b	O3b	none	Very high
16703_5_63	Alfred	Contig	120	120	K_pneumoniae_ST1441_1	TRUE	Australia	Oceania	2013	INF130	human	urine	human_urogenital_urine	SAMEA3357027	NA	Klebsiella pneumoniae	strong	146	214694	1010770	5534997	no	-	ST1441	0	0	0	0	-	0	-	0	-	0	-	0	-	0	-	wzi100	KL10	none	Very high	0.9675		O3b	O3b	none	Very high
16703_5_64	Alfred	Contig	121	121	K_pneumoniae_ST3066_1	TRUE	Australia	Oceania	2013	INF131	human	urine	human_urogenital_urine	SAMEA3357029	NA	Klebsiella pneumoniae	strong	97	180032	541272	5254317	no	-	ST3066	0	0	0	0	-	0	-	0	-	0	-	0	-	0	-	wzi112	KL13	?	Good	0.9877		O3b	O3b	-	High
Klebsiella_pneumoniae_INF133	Alfred	Complete genome	90	90b	K_pneumoniae_ST323_2b	TRUE	Australia	Oceania	2013	INF133	human	wound	human_wound_trauma	SAMEA3357033	NA	Klebsiella pneumoniae	strong	9	5230102	5230102	5830162	no	-	ST323	0	1	8	11	-	0	-	0	-	0	-	0	-	0	-	wzi262	KL21	none	Very high	1		O3b	O3b	none	Very high
18090_3_5	Alfred	Contig	358	358	K_pneumoniae_ST3047_1	TRUE	Australia	Oceania	2013	INF137	human	urine	human_urogenital_urine	SAMEA3357040	NA	Klebsiella pneumoniae	strong	69	348615	875421	5210836	no	-	ST3047	0	0	0	0	-	0	-	0	-	0	-	0	-	0	-	-	KL161	?-+*	None	0.7704	KL161_05_wzb,KL161_06_wzc,KL161_07_wcaJ,KL161_08,KL161_12_rmlD,KL161_13_wcuP,KL161_14,KL161_15,KL161_16_wzx	O3b	O3b	?	Good
16703_5_79	Alfred	Contig	129	129	K_pneumoniae_ST412_1	TRUE	Australia	Oceania	2013	INF147	human	urine	human_urogenital_urine	SAMEA3357058	NA	Klebsiella pneumoniae	strong	119	361101	837769	5602068	no	-	ST412	1	0	0	0	ybt 10; ICEKp4	92	-	0	-	0	-	0	-	0	-	wzi206	KL57	none	Perfect	1		O3b	O3b	none	Very high
Klebsiella_pneumoniae_INF148	Alfred	Complete genome	136	136b	K_pneumoniae_ST323_6b	TRUE	Australia	Oceania	2013	INF148	human	urine	human_urogenital_urine	SAMEA3357060	NA	Klebsiella pneumoniae	strong	3	5460439	5460439	5467726	no	-	ST323	0	1	7	7	-	0	-	0	-	0	-	0	-	0	-	wzi262	KL21	none	Very high	1		O3b	O3b	none	Very high
16703_5_82	Alfred	Contig	131	131	K_pneumoniae_ST176_1	TRUE	Australia	Oceania	2013	INF150	human	fluid	human_abscess_pus_fluid	SAMEA3357064	NA	Klebsiella pneumoniae	strong	68	433618	732608	5256890	no	-	ST176	0	0	0	0	-	0	-	0	-	0	-	0	-	0	-	wzi112	KL13	none	Very high	0.988		O3b	O3b	none	Very high
16703_5_85	Alfred	Contig	82	82_exclude	K_pneumoniae_ST3046_1_exclude	FALSE	Australia	Oceania	2013	INF153	human	urine	human_urogenital_urine	SAMEA3357069	NA	Klebsiella pneumoniae	strong	67	443899	1008467	5437529	no	-	ST3046	0	0	0	0	-	0	-	0	-	0	-	0	-	0	-	wzi264	KL22	-+	Good	0.9924	KL22_15_wcaJ	O3b	O3b	-	High
16870_8_9	Alfred	Contig	343	343	K_pneumoniae_ST54_1	TRUE	Australia	Oceania	2013	INF165	human	urine	human_urogenital_urine	SAMEA3357090	NA	Klebsiella pneumoniae	strong	185	209454	402338	5634331	no	-	ST54	0	0	0	0	-	0	-	0	-	0	-	0	-	0	-	wzi14	KL14	?-	Good	0.9991	KL14_19_manC	O3b	O3b	?-	Good
16870_8_19	Alfred	Contig	302	302	K_pneumoniae_ST37_7	TRUE	Australia	Oceania	2013	INF176	human	urine	human_urogenital_urine	SAMEA3357112	NA	Klebsiella pneumoniae	strong	67	358663	913099	5539532	no	-	ST37	1	0	0	0	ybt 15; ICEKp11	275	-	0	-	0	-	0	-	0	-	wzi14	KL14	?-	Good	0.9995	KL14_19_manC,KL14_20_manB	O3b	O3b	?-	Good
Klebsiella_pneumoniae_INF182	Alfred	Complete genome	8612	8612	K_pneumoniae_ST412_15	TRUE	Australia	Oceania	2013	INF182	human	urine	human_urogenital_urine	SAMEA3357121	NA	Klebsiella pneumoniae	strong	2	5369040	5369040	5481173	no	-	ST412	0	0	0	0	-	0	-	0	-	0	-	0	-	0	-	wzi206	KL57	none	Very high	0.9999		O3b	O3b	none	Very high
Klebsiella_pneumoniae_INF192	Alfred	Complete genome	8614	8614	K_pneumoniae_ST3067_1	TRUE	Australia	Oceania	2013	INF192	human	urine	human_urogenital_urine	SAMEA3357130	NA	Klebsiella pneumoniae	strong	5	5242271	5242271	5755019	no	-	ST3067	1	0	0	0	ybt 4; plasmid	125	-	0	-	0	-	0	-	0	-	wzi324	KL63	none	Very high	0.9604		O3b	O3b	none	Very high
16870_8_55	Alfred	Contig	324	324	K_pneumoniae_ST323_10	TRUE	Australia	Oceania	2013	INF213	human	urine	human_urogenital_urine	SAMEA3357154	NA	Klebsiella pneumoniae	strong	95	371554	983728	5482093	no	-	ST323	0	1	8	11	-	0	-	0	-	0	-	0	-	0	-	wzi262	KL21	none	Very high	1		O3b	O3b	none	Very high
Klebsiella_pneumoniae_INF215	Alfred	Complete genome	8615	8615	K_pneumoniae_ST20_64	TRUE	Australia	Oceania	2013	INF215	human	urine	human_urogenital_urine	SAMEA3357158	NA	Klebsiella pneumoniae	strong	3	5202431	5202431	5485243	no	-	ST20	0	0	0	0	-	0	-	0	-	0	-	0	-	0	-	wzi113	KL111	none	Perfect	1		O3b	O3b	none	Very high
16870_8_62	Alfred	Contig	330	330	K_pneumoniae_ST1877_1	TRUE	Australia	Oceania	2013	INF220	human	Sputum	human_respiratory	SAMEA3357168	NA	Klebsiella pneumoniae	strong	95	345120	928626	5288926	no	-	ST1877	0	0	0	0	-	0	-	0	-	0	-	0	-	0	-	wzi23	KL14	?-	Good	0.9974	KL14_20_manB	O3b	O3b	?-	Good
16870_7_4	Alfred	Contig	263	263	K_pneumoniae_ST221_2	TRUE	Australia	Oceania	2013	INF229	human	urine	human_urogenital_urine	SAMEA3357188	NA	Klebsiella pneumoniae	strong	232	36376	164514	5406177	no	-	ST221	0	0	0	0	-	0	-	0	-	0	-	0	-	0	-	wzi39	KL50	?-+*	None	0.9473	KL50_05_wbaZ,KL50_06_wbaP,KL50_07_wcuU,KL50_08_wcuH,KL50_09_wzx	O3b	O3b	?-	None
16703_7_11	Alfred	Contig	134	134	K_pneumoniae_ST3074_1	TRUE	Australia	Oceania	2013	INF258	human	urine	human_urogenital_urine	SAMEA3357238	NA	Klebsiella pneumoniae	strong	113	328089	687846	5591536	no	-	ST3074	0	0	0	0	-	0	-	0	-	0	-	0	-	0	-	wzi112	KL13	none	Very high	0.9877		O3b	O3b	none	Very high
16703_7_13	Alfred	Contig	136	136a	K_pneumoniae_ST323_6a	TRUE	Australia	Oceania	2013	INF260	human	sputum	human_respiratory	SAMEA3357242	NA	Klebsiella pneumoniae	strong	126	479411	1325466	5452883	no	-	ST323	0	1	8	11	-	0	-	0	-	0	-	0	-	0	-	wzi262	KL21	none	Very high	1		O3b	O3b	none	Very high
16703_7_15	Alfred	Contig	138	138	K_pneumoniae_ST221_1	TRUE	Australia	Oceania	2013	INF262	human	wound	human_wound_trauma	SAMEA3357246	NA	Klebsiella pneumoniae	strong	89	276109	626724	5557456	no	-	ST221	0	0	0	0	-	0	-	0	-	0	-	0	-	0	-	wzi39	KL39	none	Very high	0.9999		O3b	O3b	none	Very high
16870_7_5	Alfred	Contig	271	271	K_pneumoniae_ST221_3	TRUE	Australia	Oceania	2013	INF263	human	urine	human_urogenital_urine	SAMEA3357248	NA	Klebsiella pneumoniae	strong	101	203911	626724	5443556	no	-	ST221	0	0	0	0	-	0	-	0	-	0	-	0	-	0	-	wzi39	KL39	?-	None	0.9977	KL39_09_mshA,KL39_10_epsH,KL39_11_epsJ,KL39_12_wzx,KL39_13,KL39_14	O3b	O3b	?	Good
16703_7_16	Alfred	Contig	139	139	K_pneumoniae_ST1017_1	TRUE	Australia	Oceania	2013	INF264	human	urine	human_urogenital_urine	SAMEA3357249	NA	Klebsiella pneumoniae	strong	110	332525	630054	5525063	no	-	ST1017	0	0	0	0	-	0	-	0	-	0	-	0	-	0	-	wzi130	KL58	none	Very high	0.9999		O3b	O3b	?-	Good
16703_7_17	Alfred	Contig	140	140	K_pneumoniae_ST1507_1	TRUE	Australia	Oceania	2013	INF265	human	sputum	human_respiratory	SAMEA3357251	NA	Klebsiella pneumoniae	strong	57	428344	926085	5413387	no	-	ST1507	0	0	0	0	-	0	-	0	-	0	-	0	-	0	-	wzi354	KL114	none	Very high	0.9918		O3b	O3b	none	Very high
Klebsiella_pneumoniae_INF277	Alfred	Complete genome	8619	8619b	K_pneumoniae_ST323_44b	TRUE	Australia	Oceania	2014	INF277	human	BAL	human_respiratory	SAMN06112222	NA	Klebsiella pneumoniae	strong	5	5230141	5230141	5590549	no	-	ST323	0	1	8	19	-	0	-	0	-	0	-	0	-	0	-	wzi262	KL21	-	High	0.9995	KL21_09_wcuE,KL21_10_wcuC	O3b	O3b	none	Very high
16703_7_35	Alfred	Contig	148	148	K_pneumoniae_ST3096_1	TRUE	Australia	Oceania	2014	INF286	human	urine	human_urogenital_urine	SAMEA3357285	NA	Klebsiella pneumoniae	strong	67	422956	1004447	5184393	no	-	ST3096	0	0	7	12	-	0	-	0	-	0	-	0	-	0	-	wzi130	KL58	?-	Good	0.9998	KL58_18_wcaJ	O3b	O3b	none	Very high
AUSMDU00003502_S14_L001	Alfred	Contig	825	825b	K_pneumoniae_ST3040_1b	TRUE	Australia	Oceania	2014	INF293	human	urine	human_urogenital_urine	SAMN06112223	NA	Klebsiella pneumoniae	strong	150	229166	459113	5544270	no	-	ST3040	0	0	0	0	-	0	-	0	-	0	-	0	-	0	-	wzi281	KL38	?-	Good	0.9967	KL38_08_wzy	O3b	O3b	none	Very high
16703_7_43	Alfred	Contig	153	153a_exclude	K_pneumoniae_ST323_7a_exclude	FALSE	Australia	Oceania	2014	INF295	human	urine	human_urogenital_urine	SAMEA3357302	NA	Klebsiella pneumoniae	strong	101	371554	983728	5617779	no	-	ST323	0	1	5	6	-	0	-	0	-	0	-	0	-	0	-	wzi262	KL21	none	Very high	1		O3b	O3b	none	Very high
Klebsiella_pneumoniae_INF302	Alfred	Complete genome	136	136g_exclude	K_pneumoniae_ST323_6g_exclude	FALSE	Australia	Oceania	2014	INF302	human	sputum	human_respiratory	SAMN06112216	NA	Klebsiella pneumoniae	strong	6	5228896	5228896	5536720	no	-	ST323	0	1	8	11	-	0	-	0	-	0	-	0	-	0	-	wzi262	KL21	none	Very high	1		O3b	O3b	none	Very high
16703_7_50	Alfred	Contig	158	158	K_pneumoniae_ST3054_1	TRUE	Australia	Oceania	2014	INF303	human	wound	human_wound_trauma	SAMEA3357163	NA	Klebsiella pneumoniae	strong	72	390138	903253	5218781	no	-	ST3054	0	0	0	0	-	0	-	0	-	0	-	0	-	0	-	wzi441	KL46	?-*	Good	0.9876	KL46_18_manC,KL46_19_manB	O3b	O3b	?-	Good
AUSMDU00003507_S55_L999	Alfred	Contig	828	828b	K_pneumoniae_ST412_16b	TRUE	Australia	Oceania	2014	INF326	human	wound	human_wound_trauma	SAMN06112227	NA	Klebsiella pneumoniae	strong	94	303785	610001	5396885	no	-	ST412	0	0	0	0	-	0	-	0	-	0	-	0	-	0	-	wzi206	KL57	?-	None	0.9999	KL57_10_wckW,KL57_11_wzy,KL57_12	O3b	O3b	none	Very high
Klebsiella_pneumoniae_INF327	Alfred	Complete genome	153	153a	K_pneumoniae_ST323_7a	TRUE	Australia	Oceania	2014	INF327	human	urine	human_urogenital_urine	SAMEA3357203	NA	Klebsiella pneumoniae	strong	5	5228889	5228889	5676080	no	-	ST323	0	1	5	6	-	0	-	0	-	0	-	0	-	0	-	wzi262	KL21	none	Very high	1		O3b	O3b	none	Very high
16703_7_71	Alfred	Contig	170	170	K_pneumoniae_ST37_4	TRUE	Australia	Oceania	2014	INF328	human	urine	human_urogenital_urine	SAMEA3357206	NA	Klebsiella pneumoniae	strong	105	348925	996467	5534521	no	-	ST37	0	0	0	0	-	0	-	0	-	0	-	0	-	0	-	wzi14	KL14	?-	Good	0.9997	KL14_19_manC	O3b	O3b	?-	Good
Klebsiella_pneumoniae_INF329	Alfred	Complete genome	136	136h	K_pneumoniae_ST323_6h	TRUE	Australia	Oceania	2014	INF329	human	urine	human_urogenital_urine	SAMEA3357208	NA	Klebsiella pneumoniae	strong	5	5230561	5230561	5458176	no	-	ST323	0	1	6	7	-	0	-	0	-	0	-	0	-	0	-	wzi262	KL21	none	Very high	0.9999		O3b	O3b	-	High
Klebsiella_pneumoniae_INF333	Alfred	Complete genome	136	136g	K_pneumoniae_ST323_6g	TRUE	Australia	Oceania	2014	INF333	human	sputum	human_respiratory	SAMN06112228	NA	Klebsiella pneumoniae	strong	4	5227693	5227693	5477591	no	-	ST323	0	1	8	11	-	0	-	0	-	0	-	0	-	0	-	wzi262	KL21	*	Very high	0.9997		O3b	O3b	none	Very high
16703_7_79	Alfred	Contig	173	173	K_pneumoniae_ST34_1	TRUE	Australia	Oceania	2014	INF338	human	urine	human_urogenital_urine	SAMEA3357222	NA	Klebsiella pneumoniae	strong	177	154073	300025	5436441	no	-	ST34	0	0	1	0	-	0	-	0	-	0	-	0	-	0	-	wzi96	KL38	none	Perfect	1		O3b	O3b	none	Very high
16780_6_12	Alfred	Contig	177	177	K_pneumoniae_ST323_8	TRUE	Australia	Oceania	2014	INF360	human	urine	human_urogenital_urine	SAMEA3357266	NA	Klebsiella pneumoniae	strong	91	372881	983727	5337883	no	-	ST323	0	0	5	6	-	0	-	0	-	0	-	0	-	0	-	wzi262	KL21	-	High	0.9999	KL21_08_wzy	O3b	O3b	none	Very high
16780_6_37	Alfred	Contig	192	192	K_pneumoniae_ST1966_1	TRUE	Australia	Oceania	2013	KSB1_10C	human	rectal swab	human_intestinal_rectal_faecal	SAMEA3357313	NA	Klebsiella pneumoniae	strong	79	360256	832383	5435258	no	-	ST1966	0	0	0	0	-	0	-	0	-	0	-	0	-	0	-	wzi130	KL58	none	Very high	1		O3b	O3b	none	Very high
AUSMDU00003488_S1_L001	Alfred	Contig	847	847	K_pneumoniae_ST200_4	TRUE	Australia	Oceania	2014	KSB1_10I	human	rectal swab	human_intestinal_rectal_faecal	SAMN06112217	NA	Klebsiella pneumoniae	strong	45	422182	778918	4838370	no	total_size	ST200	0	0	0	0	-	0	-	0	-	0	-	0	-	0	-	wzi39	KL13	?-	Good	0.9878	KL13_07_wcuD,KL13_17_manC,KL13_18_manB	O3b	O3b	?-	Good
16852_1_8	Alfred	Contig	248	248	K_pneumoniae_ST857_1	TRUE	Australia	Oceania	2013	KSB1_1F	human	rectal swab	human_intestinal_rectal_faecal	SAMEA3357332	NA	Klebsiella pneumoniae	strong	49	545707	973615	5354947	no	-	ST857	0	0	0	0	-	0	-	0	-	0	-	0	-	0	-	wzi241	KL13	none	Very high	0.9877		O3b	O3b	-	High
Klebsiella_pneumoniae_KSB1_1H	Alfred	Complete genome	8619	8619a	K_pneumoniae_ST323_44a	TRUE	Australia	Oceania	2014	KSB1_1H	human	rectal swab	human_intestinal_rectal_faecal	SAMN06112200	NA	Klebsiella pneumoniae	strong	4	5230117	5230117	5555092	no	-	ST323	0	1	6	6	-	0	-	0	-	0	-	0	-	0	-	wzi262	KL21	none	Perfect	1		O3b	O3b	none	Very high
16780_6_17	Alfred	Contig	180	180	K_pneumoniae_ST2800-1LV_1	TRUE	Australia	Oceania	2013	KSB1_4A	human	rectal swab	human_intestinal_rectal_faecal	SAMEA3357281	NA	Klebsiella pneumoniae	strong	58	387344	615112	5183209	no	-	ST2800-1LV	0	0	0	0	-	0	-	0	-	0	-	0	-	0	-	wzi27	KL27	none	Very high	0.9999		O3b	O3b	none	Very high
16780_6_41	Alfred	Contig	197	197	K_pneumoniae_ST277-1LV_1	TRUE	Australia	Oceania	2013	KSB1_4D	human	rectal swab	human_intestinal_rectal_faecal	SAMEA3357317	NA	Klebsiella pneumoniae	strong	80	429416	894124	5487300	no	-	ST277-1LV	0	0	0	0	-	0	-	0	-	0	-	0	-	0	-	wzi97	KL46	?-+*	Good	0.9965	KL46_18_manC,KL46_19_manB	O3b	O3b	?-	Good
AH0297_C4PNMANXX_CGAGGCTG-AAGGAGTA_L006	Alfred	Contig	825	825a	K_pneumoniae_ST3040_1a	TRUE	Australia	Oceania	2014	KSB1_4I	human	rectal swab	human_intestinal_rectal_faecal	SAMN06112201	NA	Klebsiella pneumoniae	strong	227	230424	737923	5563144	no	-	ST3040	0	0	0	0	-	0	-	0	-	0	-	0	-	0	-	wzi281	KL38	none	Very high	0.9968		O3b	O3b	none	Very high
16852_1_3	Alfred	Contig	218	218	K_pneumoniae_ST1243-1LV_1	TRUE	Australia	Oceania	2013	KSB1_6E	human	throat	human_nasal_throat_mouth	SAMEA3357327	NA	Klebsiella pneumoniae	strong	99	404428	890809	5526288	no	-	ST1243-1LV	0	0	0	0	-	0	-	0	-	0	-	0	-	0	-	wzi23	KL14	none	Very high	0.9974		O3b	O3b	none	Very high
Klebsiella_pneumoniae_KSB1_6J	Alfred	Complete genome	136	136c_exclude	K_pneumoniae_ST323_6c_exclude	FALSE	Australia	Oceania	2014	KSB1_6J	human	rectal swab	human_intestinal_rectal_faecal	SAMN06112204	NA	Klebsiella pneumoniae	strong	5	5226186	5226186	5480233	no	-	ST323	0	1	8	11	-	0	-	0	-	0	-	0	-	0	-	wzi262	KL21	none	Very high	1		O3b	O3b	none	Very high
AH0360_C4PNMANXX_GTAGAGGA-AAGGAGTA_L006	Alfred	Contig	827	827	K_pneumoniae_ST34-1LV_2	TRUE	Australia	Oceania	2014	KSB1_7I	human	rectal swab	human_intestinal_rectal_faecal	SAMN06112203	NA	Klebsiella pneumoniae	strong	100	441667	811490	5627117	no	-	ST34-1LV	1	0	0	0	ybt 10; ICEKp4	90	-	0	-	0	-	0	-	0	-	wzi114	KL111	none	Very high	0.9984		O3b	O3b	none	Very high
16852_1_40	Alfred	Contig	226	226	K_pneumoniae_ST34-1LV_1	TRUE	Australia	Oceania	2014	KSB1_9I	human	rectal swab	human_intestinal_rectal_faecal	SAMEA3357364	NA	Klebsiella pneumoniae	strong	75	811490	1113077	5434510	no	-	ST34-1LV	1	0	0	0	ybt 10; ICEKp4	90	-	0	-	0	-	0	-	0	-	wzi114	KL111	none	Very high	0.9984		O3b	O3b	none	Very high
Klebsiella_pneumoniae_KSB2_10B	Alfred	Complete genome	136	136c	K_pneumoniae_ST323_6c	TRUE	Australia	Oceania	2014	KSB2_10B	human	rectal swab	human_intestinal_rectal_faecal	SAMEA3357419	NA	Klebsiella pneumoniae	strong	6	5228900	5228900	5536724	no	-	ST323	0	1	8	11	-	0	-	0	-	0	-	0	-	0	-	wzi262	KL21	none	Very high	1		O3b	O3b	none	Very high
Klebsiella_pneumoniae_KSB2_2B	Alfred	Complete genome	136	136e	K_pneumoniae_ST323_6e	TRUE	Australia	Oceania	2014	KSB2_2B	human	rectal swab	human_intestinal_rectal_faecal	SAMN06112211	NA	Klebsiella pneumoniae	strong	6	5245448	5245448	5530790	no	-	ST323	0	1	8	21	-	0	-	0	-	0	-	0	-	0	-	wzi262	KL21	none	Very high	0.9998		O3b	O3b	-	High
AUSMDU00003476_S8_L001	Alfred	Contig	845	845	K_pneumoniae_ST323_11	TRUE	Australia	Oceania	2014	KSB2_2C	human	rectal swab	human_intestinal_rectal_faecal	SAMN06112240	NA	Klebsiella pneumoniae	strong	263	49394	172718	5302281	no	-	ST323	0	1	7	10	-	0	-	0	-	0	-	0	-	0	-	wzi262	KL107	?-*	None	0.8891	KL107_04_wza,KL107_05_wzb,KL107_06_wzc,KL107_07_wbaP,KL107_08,KL107_09,KL107_10,KL107_12,KL107_13,KL107_14,KL107_15	O3b	O3b	?-	None
Klebsiella_pneumoniae_KSB2_5A	Alfred	Complete genome	136	136d	K_pneumoniae_ST323_6d	TRUE	Australia	Oceania	2014	KSB2_5A	human	rectal swab	human_intestinal_rectal_faecal	SAMN06112212	NA	Klebsiella pneumoniae	strong	5	5473592	5473592	5536571	no	-	ST323	0	1	8	11	-	0	-	0	-	0	-	0	-	0	-	wzi262	KL21	-	High	0.9999	KL21_08_wzy	O3b	O3b	none	Very high
AH0549_C4PNMANXX_AGGCAGAA-CTAAGCCT_L006	Alfred	Contig	828	828a	K_pneumoniae_ST412_16a	TRUE	Australia	Oceania	2014	KSB2_5B	human	rectal swab	human_intestinal_rectal_faecal	SAMN06112205	NA	Klebsiella pneumoniae	strong	87	347453	494620	5406692	no	-	ST412	0	0	0	0	-	0	-	0	-	0	-	0	-	0	-	wzi206	KL57	none	Very high	0.9999		O3b	O3b	none	Very high
Klebsiella_pneumoniae_KSB2_8B	Alfred	Complete genome	136	136f	K_pneumoniae_ST323_6f	TRUE	Australia	Oceania	2014	KSB2_8B	human	rectal swab	human_intestinal_rectal_faecal	SAMN06112210	NA	Klebsiella pneumoniae	strong	5	5233233	5233233	5471126	no	-	ST323	0	1	9	11	-	0	-	0	-	0	-	0	-	0	-	wzi262	KL21	none	Very high	0.9998		O3b	O3b	none	Very high
16870_7_26	Alfred	Contig	221	221b	K_pneumoniae_ST345_1b	TRUE	Australia	Oceania	2013	INF004	human	urine	human_urogenital_urine	SAMEA3356948	NA	Klebsiella pneumoniae	strong	67	473803	1441193	5317365	no	-	ST345	0	0	0	0	-	0	-	0	-	0	-	0	-	0	-	wzi245	KL15	none	Very high	0.9946		O4	O4	none	Very high
Klebsiella_pneumoniae_INF044	Alfred	Complete genome	6645	6645a	K_pneumoniae_ST437_34a	TRUE	Australia	Oceania	2013	INF044	human	urine	human_urogenital_urine	SAMEA3357013	NA	Klebsiella pneumoniae	strong	4	5293781	5293781	5528965	no	-	ST437	0	1	8	10	-	0	-	0	-	0	-	0	-	0	-	wzi109	KL36	none	Very high	0.9989		O4	O4	none	Very high
16703_5_20	Alfred	Contig	84	84	K_pneumoniae_ST3050_1	TRUE	Australia	Oceania	2013	INF087	human	wound	human_wound_trauma	SAMEA3357098	NA	Klebsiella pneumoniae	strong	51	526500	1289331	5403214	no	-	ST3050	0	0	7	8	-	0	-	0	-	0	-	0	-	0	-	wzi109	KL36	none	Perfect	1		O4	O4	none	Very high
16703_5_53	Alfred	Contig	113	113	K_pneumoniae_ST309_1	TRUE	Australia	Oceania	2013	INF120	human	urine	human_urogenital_urine	SAMEA3357006	NA	Klebsiella pneumoniae	strong	91	294176	916756	5411633	no	-	ST309	0	0	0	0	-	0	-	0	-	0	-	0	-	0	-	wzi42	KL42	none	Perfect	1		O4	O4	none	Very high
Klebsiella_pneumoniae_INF142	Alfred	Complete genome	312	312f	K_pneumoniae_ST340_1f	TRUE	Australia	Oceania	2013	INF142	human	urine	human_urogenital_urine	SAMEA3357050	NA	Klebsiella pneumoniae	strong	7	5297128	5297128	5740875	no	-	ST340	1	1	8	19	ybt 16; ICEKp12	277	-	0	-	0	-	0	-	0	-	wzi50	KL15	none	Very high	1		O4	O4	*	Very high
16870_8_10	Alfred	Contig	297	297a	K_pneumoniae_ST2370_2a	TRUE	Australia	Oceania	2013	INF166	human	sputum	human_respiratory	SAMEA3357092	NA	Klebsiella pneumoniae	strong	79	334923	936386	5346390	no	-	ST2370	1	0	0	0	ybt 4; plasmid	36	-	0	-	0	-	0	-	0	-	wzi50	KL15	none	Very high	0.9978		O4	O4	none	Very high
16870_8_11	Alfred	Contig	297	297b	K_pneumoniae_ST2370_2b	TRUE	Australia	Oceania	2013	INF167	human	urine	human_urogenital_urine	SAMEA3357094	NA	Klebsiella pneumoniae	strong	75	348925	936386	5346867	no	-	ST2370	1	0	0	0	ybt 4; plasmid	36	-	0	-	0	-	0	-	0	-	wzi50	KL15	none	Very high	0.9978		O4	O4	none	Very high
Klebsiella_pneumoniae_INF188	Alfred	Complete genome	8613	8613	K_pneumoniae_ST17-1LV_5	TRUE	Australia	Oceania	2013	INF188	human	wound	human_wound_trauma	SAMEA3357126	NA	Klebsiella pneumoniae	strong	5	5220917	5220917	5495587	no	-	ST17-1LV	0	1	8	12	-	0	-	0	-	0	-	0	-	0	-	wzi197	KL141	none	Perfect	1		O4	O4	-	High
16870_8_46	Alfred	Contig	318	318_exclude	K_pneumoniae_ST253_1_exclude	FALSE	Australia	Oceania	2013	INF204	human	urine	human_urogenital_urine	SAMEA3357143	NA	Klebsiella pneumoniae	strong	188	125082	483336	5478400	no	-	ST253	0	0	0	0	-	0	-	0	-	0	-	0	-	0	-	wzi50	KL15	none	Very high	0.9983		O4	O4	none	Very high
16870_8_68	Alfred	Contig	334	334	K_pneumoniae_ST3068_1	TRUE	Australia	Oceania	2013	INF226	human	urine	human_urogenital_urine	SAMEA3357180	NA	Klebsiella pneumoniae	strong	46	383074	706647	5469197	no	-	ST3068	0	0	0	0	-	0	-	0	-	0	-	0	-	0	-	wzi216	KL119	none	Very high	0.9998		O4	O4	none	Very high
16703_7_22	Alfred	Contig	144	144	K_pneumoniae_ST37_2	TRUE	Australia	Oceania	2013	INF271	human	urine	human_urogenital_urine	SAMEA3357263	NA	Klebsiella pneumoniae	strong	61	326365	976179	5374487	no	-	ST37	0	0	0	0	-	0	-	0	-	0	-	0	-	0	-	wzi50	KL15	none	Very high	0.9979		O4	O4	none	Very high
16703_7_42	Alfred	Contig	152	152	K_pneumoniae_ST37_3	TRUE	Australia	Oceania	2014	INF294	human	urine	human_urogenital_urine	SAMEA3357300	NA	Klebsiella pneumoniae	strong	126	319218	492555	5334907	no	-	ST37	0	0	0	0	-	0	-	0	-	0	-	0	-	0	-	wzi50	KL15	none	Very high	0.9978		O4	O4	none	Very high
16852_1_33	Alfred	Contig	221	221a	K_pneumoniae_ST345_1a	TRUE	Australia	Oceania	2014	KSB1_10H	human	rectal swab	human_intestinal_rectal_faecal	SAMEA3357357	NA	Klebsiella pneumoniae	strong	67	473803	1400638	5350436	no	-	ST345	0	0	0	0	-	0	-	0	-	0	-	0	-	0	-	wzi245	KL15	none	Very high	0.9946		O4	O4	none	Very high
16852_1_17	Alfred	Contig	210	210	K_pneumoniae_ST37_5	TRUE	Australia	Oceania	2013	KSB1_1G	human	rectal swab	human_intestinal_rectal_faecal	SAMEA3357341	NA	Klebsiella pneumoniae	strong	64	319082	535883	5124856	no	-	ST37	0	0	0	0	-	0	-	0	-	0	-	0	-	0	-	wzi50	KL15	none	Very high	0.9978		O4	O4	none	Very high
16852_1_43	Alfred	Contig	228	228	K_pneumoniae_ST152_1	TRUE	Australia	Oceania	2014	KSB1_3J	human	rectal swab	human_intestinal_rectal_faecal	SAMEA3357370	NA	Klebsiella pneumoniae	strong	83	360321	948601	5454871	no	-	ST152	1	0	0	0	ybt 10; ICEKp4	91	-	0	-	0	-	0	-	0	-	wzi110	KL149	none	Very high	0.9999		O4	O4	none	Very high
16852_1_12	Alfred	Contig	207	207	K_pneumoniae_ST831-1LV_1	TRUE	Australia	Oceania	2013	KSB1_5F	human	rectal swab	human_intestinal_rectal_faecal	SAMEA3357336	NA	Klebsiella pneumoniae	strong	41	526414	900016	5154164	no	-	ST831-1LV	0	0	0	0	-	0	-	0	-	0	-	0	-	0	-	wzi109	KL36	none	Very high	0.9999		O4	O4	*	Good
Klebsiella_pneumoniae_KSB1_7G	Alfred	Complete genome	8632	8632	K_pneumoniae_ST37_171	TRUE	Australia	Oceania	2013	KSB1_7G	human	throat	human_nasal_throat_mouth	SAMEA3357346	NA	Klebsiella pneumoniae	strong	3	5315064	5315064	5592223	no	-	ST37	1	0	0	0	ybt 4; plasmid	34	-	0	-	0	-	0	-	0	-	wzi50	KL15	none	Very high	0.9979		O4	O4	none	Very high
16780_6_21	Alfred	Contig	183	183	K_pneumoniae_ST2991_1	TRUE	Australia	Oceania	2013	KSB1_8A	human	rectal swab	human_intestinal_rectal_faecal	SAMEA3357289	NA	Klebsiella pneumoniae	strong	76	273436	526569	5395116	no	-	ST2991	0	0	2	2	-	0	-	0	-	0	-	0	-	0	-	wzi216	KL119	none	Very high	0.9998		O4	O4	none	Very high
Klebsiella_pneumoniae_KSB1_9A	Alfred	Complete genome	844	844	K_pneumoniae_ST2999_1	TRUE	Australia	Oceania	2013	KSB1_9A	human	throat swab	human_nasal_throat_mouth	SAMN07211281	NA	Klebsiella pneumoniae	strong	8	5242098	5242098	5819707	no	-	ST2999	0	0	0	0	-	0	-	0	-	0	-	0	-	0	-	wzi445	KL141	none	Very high	0.9942		O4	O4	none	Very high
16870_7_45	Alfred	Contig	267	267	K_pneumoniae_ST1138_1	TRUE	Australia	Oceania	2013	INF024	human	sputum	human_respiratory	SAMEA3356974	NA	Klebsiella pneumoniae	strong	236	112176	310575	5493990	no	-	ST1138	0	0	1	0	-	0	-	0	-	0	-	0	-	0	-	wzi71	KL71	?-	Good	0.9997	KL71_14_wcqK,KL71_15_wzx	O5	O5	none	Very high
16870_7_73	Alfred	Contig	287	287	K_pneumoniae_ST3071_1	TRUE	Australia	Oceania	2013	INF052	human	tissue	human_tissue	SAMEA3357028	NA	Klebsiella pneumoniae	strong	55	394992	911826	5295770	no	-	ST3071	0	0	0	0	-	0	-	0	-	0	-	0	-	0	-	wzi278	KL35	?-	Good	0.9881	KL35_19_manB	O5	O5	?-*	Good
16870_8_66	Alfred	Contig	332	332	K_pneumoniae_ST336_1	TRUE	Australia	Oceania	2013	INF224	human	urine	human_urogenital_urine	SAMEA3357176	NA	Klebsiella pneumoniae	strong	69	435165	1372055	5531144	no	-	ST336	0	0	6	7	-	0	-	0	-	0	-	0	-	0	-	wzi141	KL25	-	High	0.9917	KL25_09_wfeD	O5	O5	*	High
16870_8_75	Alfred	Contig	338	338b	K_pneumoniae_ST134_11b	TRUE	Australia	Oceania	2013	INF234	human	urine	human_urogenital_urine	SAMEA3357197	NA	Klebsiella pneumoniae	strong	90	303117	638693	5511582	no	-	ST134	0	0	0	0	-	0	-	0	-	0	-	0	-	0	-	wzi168	KL25	-	High	0.9826	KL25_09_wfeD	O5	O5	*	High
16703_7_47	Alfred	Contig	155	155	K_pneumoniae_ST17_2	TRUE	Australia	Oceania	2014	INF300	human	urine	human_urogenital_urine	SAMEA3357157	NA	Klebsiella pneumoniae	strong	60	508593	1489142	5538920	no	-	ST17	1	1	8	11	ybt 15; ICEKp11	68	-	0	-	0	-	0	-	0	-	wzi141	KL25	-	High	0.9916	KL25_09_wfeD	O5	O5	*	High
Klebsiella_pneumoniae_INF359	Alfred	Complete genome	8629	8629	K_pneumoniae_ST17_138	TRUE	Australia	Oceania	2014	INF359	human	urine	human_urogenital_urine	SAMEA3357265	NA	Klebsiella pneumoniae	strong	3	5328386	5328386	5673124	no	-	ST17	1	1	8	12	ybt 15; ICEKp11	68	-	0	-	0	-	0	-	0	-	wzi141	KL25	-	High	0.9916	KL25_09_wfeD	O5	O5	*	High
Klebsiella_pneumoniae_KSB1_9J	Alfred	Complete genome	8633	8633	K_pneumoniae_ST17_139	TRUE	Australia	Oceania	2014	KSB1_9J	human	rectal swab	human_intestinal_rectal_faecal	SAMEA3357378	NA	Klebsiella pneumoniae	strong	4	5356508	5356508	5661247	no	-	ST17	1	0	0	0	ybt 15; ICEKp11	232	-	0	-	0	-	0	-	0	-	wzi141	KL25	-	High	0.9917	KL25_09_wfeD	O5	O5	*	High
16870_7_46	Alfred	Contig	268	268a	K_pneumoniae_ST491_1a	TRUE	Australia	Oceania	2013	INF025	human	sputum	human_respiratory	SAMEA3356977	NA	Klebsiella pneumoniae	strong	131	204043	530418	5337120	no	-	ST491	0	1	7	8	-	0	-	0	-	0	-	0	-	0	-	wzi108	KL118	?-	Good	0.9804	KL118_17_rmlB,KL118_18_rmlA,KL118_20_rmlC	OL101	OL101	?-	None
16870_7_67	Alfred	Contig	282	282	K_pneumoniae_ST182_1	TRUE	Australia	Oceania	2013	INF046	human	urine	human_urogenital_urine	SAMEA3357017	NA	Klebsiella pneumoniae	strong	104	339047	478508	5551700	no	-	ST182	1	0	0	0	ybt 10; ICEKp4	110	-	0	-	0	-	0	-	0	-	wzi209	KL47	?-	Good	0.9754	KL47_15_rmlB,KL47_17_rmlD,KL47_18_rmlC	OL101	OL101	?-+*	Good
16870_7_82	Alfred	Contig	293	293	K_pneumoniae_ST230_1	TRUE	Australia	Oceania	2013	INF062	human	sputum	human_respiratory	SAMEA3357047	NA	Klebsiella pneumoniae	strong	106	359335	526214	5755125	no	-	ST230	0	0	0	0	-	0	-	0	-	0	-	0	-	0	-	wzi442	KL107	?-+*	None	0.8186	KL107_02_cpsACP,KL107_05_wzb,KL107_06_wzc,KL107_07_wbaP,KL107_08,KL107_09,KL107_10	OL101	OL101	*	High
16703_5_17	Alfred	Contig	83	83	K_pneumoniae_ST661_1	TRUE	Australia	Oceania	2013	INF084	human	urine	human_urogenital_urine	SAMEA3357091	NA	Klebsiella pneumoniae	strong	85	504806	719844	5288557	no	-	ST661	1	0	0	0	ybt 4; plasmid	65	-	0	-	0	-	0	-	0	-	wzi209	KL47	?-	Good	0.9727	KL47_15_rmlB,KL47_16_rmlA,KL47_18_rmlC	OL101	OL101	?-*	Good
16703_5_30	Alfred	Contig	94	94	K_pneumoniae_ST1307_1	TRUE	Australia	Oceania	2013	INF097	human	urine	human_urogenital_urine	SAMEA3357117	NA	Klebsiella pneumoniae	strong	101	404490	945780	5450574	no	-	ST1307	1	0	0	0	ybt 14; ICEKp5	141	-	0	-	0	-	0	-	0	-	wzi202	KL127	none	Very high	0.9996		OL101	OL101	*	High
16870_8_16	Alfred	Contig	300	300	K_pneumoniae_ST256_1	TRUE	Australia	Oceania	2013	INF173	human	BAL	human_respiratory	SAMEA3357105	NA	Klebsiella pneumoniae	strong	46	399212	797523	5174003	no	-	ST256	0	0	0	0	-	0	-	0	-	0	-	0	-	0	-	wzi209	KL47	none	Very high	0.9945		OL101	OL101	*	Very high
AUSMDU00003500_S10_L001	Alfred	Contig	824	824b	K_pneumoniae_ST1454_4	TRUE	Australia	Oceania	2014	INF275	human	sputum	human_respiratory	SAMN06112221	NA	Klebsiella pneumoniae	strong	99	304822	570801	5297482	no	-	ST1464	0	0	0	0	-	0	-	0	-	0	-	0	-	0	-	wzi211	KL109	?-	None	0.9753	KL109_10,KL109_11,KL109_12,KL109_13,KL109_16,KL109_17_gnd,KL109_18_rmlB,KL109_21	OL101	OL101	?-	Good
16703_7_52	Alfred	Contig	159	159	K_pneumoniae_ST3069_1	TRUE	Australia	Oceania	2014	INF306	human	urine	human_urogenital_urine	SAMEA3357167	NA	Klebsiella pneumoniae	strong	60	404205	966710	5247790	no	-	ST3069	0	0	0	0	-	0	-	0	-	0	-	0	-	0	-	wzi209	KL47	?-	Good	0.9742	KL47_15_rmlB	OL101	OL101	?-	Good
16870_7_7	Alfred	Contig	285	285	K_pneumoniae_ST3099_1	TRUE	Australia	Oceania	2014	INF342	human	blood	human_blood_bone_sterile	SAMEA3357228	NA	Klebsiella pneumoniae	strong	141	215084	524371	5610691	no	-	ST3099	0	0	0	0	-	0	-	0	-	0	-	0	-	0	-	wzi173	KL155	?-	None	0.9791	KL155_12,KL155_13_wzy,KL155_20_rmlD,KL155_21_rmlC	OL101	OL101	?-*	Good
Klebsiella_pneumoniae_INF344	Alfred	Complete genome	268	268b	K_pneumoniae_ST491_1b	TRUE	Australia	Oceania	2014	INF344	human	urine	human_urogenital_urine	SAMEA3357233	NA	Klebsiella pneumoniae	strong	3	5119445	5119445	5444434	no	-	ST491	0	1	7	8	-	0	-	0	-	0	-	0	-	0	-	wzi108	KL118	none	Very high	0.9997		OL101	OL101	-	High
Klebsiella_pneumoniae_INF350	Alfred	Complete genome	8626	8626	K_pneumoniae_ST45_134	TRUE	Australia	Oceania	2014	INF350	human	sputum	human_respiratory	SAMEA3357245	NA	Klebsiella pneumoniae	strong	2	5357061	5357061	5509460	no	-	ST45	1	0	4	4	ybt 10; ICEKp4	80	-	0	-	0	-	0	-	0	-	wzi50	KL52	none	Very high	0.9992		OL101	OL101	*	High
Klebsiella_pneumoniae_INF355	Alfred	Complete genome	268	268c	K_pneumoniae_ST491_1c	TRUE	Australia	Oceania	2014	INF355	human	wound or tissue	human	SAMEA3357535	NA	Klebsiella pneumoniae	strong	4	5119122	5119122	5442153	no	-	ST491	0	1	6	7	-	0	-	0	-	0	-	0	-	0	-	wzi108	KL118	none	Very high	0.9994		OL101	OL101	-	High
Klebsiella_pneumoniae_INF361	Alfred	Complete genome	268	268b_exclude	K_pneumoniae_ST491_1b_exclude	FALSE	Australia	Oceania	2014	INF361	human	urine	human_urogenital_urine	SAMEA3357269	NA	Klebsiella pneumoniae	strong	4	5119445	5119445	5447948	no	-	ST491	0	1	7	8	-	0	-	0	-	0	-	0	-	0	-	wzi108	KL118	none	Very high	0.9997		OL101	OL101	-	High
AH0225_C4PNMANXX_CTCTCTAC-AAGGAGTA_L006	Alfred	Contig	824	824a	K_pneumoniae_ST1454_3	TRUE	Australia	Oceania	2013	KSB1_5G	human	rectal swab	human_intestinal_rectal_faecal	SAMN06112199	NA	Klebsiella pneumoniae	strong	112	283812	745339	5306415	no	-	ST1464	0	0	0	0	-	0	-	0	-	0	-	0	-	0	-	wzi211	KL109	?-	Good	0.9795	KL109_18_rmlB,KL109_21	OL101	OL101	?-	Good
16852_1_72	Alfred	Contig	242	242	K_pneumoniae_ST2267_1	TRUE	Australia	Oceania	2014	KSB2_8C	human	rectal swab	human_intestinal_rectal_faecal	SAMEA3357431	NA	Klebsiella pneumoniae	strong	73	352425	899434	5150593	no	-	ST2267	0	0	0	0	-	0	-	0	-	0	-	0	-	0	-	wzi202	KL127	none	Very high	0.9995		OL101	OL101	*	High
16870_7_44	Alfred	Contig	266	266	K_pneumoniae_ST2997_1	TRUE	Australia	Oceania	2013	INF023	human	urine	human_urogenital_urine	SAMEA3356971	NA	Klebsiella pneumoniae	strong	61	370286	939180	5395667	no	-	ST2997	0	0	0	0	-	0	-	0	-	0	-	0	-	0	-	wzi380	KL158	?-	Good	0.9809	KL158_18_rmlB,KL158_21_rmlC	OL102	OL102	?-+*	None
Klebsiella_pneumoniae_INF346	Alfred	Complete genome	240	240a	K_pneumoniae_ST37_6a	TRUE	Australia	Oceania	2014	INF346	human	sputum	human_respiratory	SAMEA3357237	NA	Klebsiella pneumoniae	strong	5	5222404	5222404	5319043	no	-	ST37	0	0	1	1	-	0	-	0	-	0	-	0	-	0	-	wzi12	KL12	none	Very high	0.9998		OL103	OL103	*	High
16852_1_70	Alfred	Contig	240	240b	K_pneumoniae_ST37_6b	TRUE	Australia	Oceania	2014	KSB2_6C	human	rectal swab	human_intestinal_rectal_faecal	SAMEA3357427	NA	Klebsiella pneumoniae	strong	63	419520	1204128	5271400	no	-	ST37	0	0	1	1	-	0	-	0	-	0	-	0	-	0	-	wzi12	KL12	none	Very high	0.9998		OL103	OL103	*	High
16703_5_61	Alfred	Contig	118	118	K_pneumoniae_ST27_1	TRUE	Australia	Oceania	2013	INF128	human	sputum	human_respiratory	SAMEA3357022	NA	Klebsiella pneumoniae	strong	276	101362	274584	5465751	no	-	ST27	0	0	1	0	-	0	-	0	-	0	-	0	-	0	-	wzi386	KL107	?-+*	None	0.7616	KL107_02_cpsACP,KL107_05_wzb,KL107_06_wzc,KL107_07_wbaP,KL107_08,KL107_09,KL107_10	OL104	OL104	?	Good
AH0034R_C4PNMANXX_TCCTGAGC-AAGGAGTA_L006	Alfred	Contig	822	822	K_pneumoniae_ST3178-1LV_1	TRUE	Australia	Oceania	2013	KSB1_7B	human	rectal swab	human_intestinal_rectal_faecal	SAMN06112195	NA	Klebsiella pneumoniae	strong	89	321289	1168384	5163882	no	-	ST3178-1LV	0	0	0	0	-	0	-	0	-	0	-	0	-	0	-	wzi261	KL21	?-*	Good	0.9905	KL21_18_manB	OL104	OL104	?-*	Good
16703_5_22	Alfred	Contig	86	86	K_quasi_quasi_ST3091_1	TRUE	Australia	Oceania	2013	INF089	human	urine	human_urogenital_urine	SAMEA3357102	NA	Klebsiella quasipneumoniae subsp. quasipneumoniae	strong	46	773890	1206229	5436842	no	-	ST3091	0	0	0	0	-	0	-	0	-	0	-	0	-	0	-	-	KL11	none	Perfect	1		O3/O3a	O3/O3a	none	Very high
16852_1_20	Alfred	Contig	214	214	K_quasi_quasi_ST2981-3LV_1	TRUE	Australia	Oceania	2013	KSB1_4G	human	rectal swab	human_intestinal_rectal_faecal	SAMEA3357344	NA	Klebsiella quasipneumoniae subsp. quasipneumoniae	strong	36	740666	1119238	5247339	no	-	ST2981-3LV	0	0	0	0	-	0	-	0	-	0	-	0	-	0	-	wzi312	KL6	*	Very high	0.9522		O5	O5	none	High
16870_7_55	Alfred	Contig	274	274	K_quasi_simili_ST3097-1LV_1	TRUE	Australia	Oceania	2013	INF034	human	urine	human_urogenital_urine	SAMEA3356994	NA	Klebsiella quasipneumoniae subsp. similipneumoniae	strong	37	755313	1036872	5087487	no	-	ST3097-1LV	0	0	0	0	-	0	-	0	-	0	-	0	-	0	-	wzi331	KL7	none	Very high	0.9956		O12	O12	-	High
16870_7_56	Alfred	Contig	274	274_exclude	K_quasi_simili_ST3097-1LV_1_exclude	FALSE	Australia	Oceania	2013	INF035	human	urine	human_urogenital_urine	SAMEA3356996	NA	Klebsiella quasipneumoniae subsp. similipneumoniae	strong	35	755313	1036898	5087681	no	-	ST3097-1LV	0	0	0	0	-	0	-	0	-	0	-	0	-	0	-	wzi331	KL7	none	Very high	0.9956		O12	O12	-	High
Klebsiella_quasipneumoniae_INF291	Alfred	Complete genome	8636	8636	K_quasi_simili_ST3092_1	TRUE	Australia	Oceania	2014	INF291	human	Other swab	human	SAMEA3357296	NA	Klebsiella quasipneumoniae subsp. similipneumoniae	strong	3	5086838	5086838	5242987	no	-	ST3092	0	0	0	0	-	0	-	0	-	0	-	0	-	0	-	wzi331	KL7	none	Perfect	1		O12	O12	none	Very high
16870_8_37	Alfred	Contig	310	310	K_quasi_simili_ST414_2	TRUE	Australia	Oceania	2013	INF195	human	urine	human_urogenital_urine	SAMEA3357133	NA	Klebsiella quasipneumoniae subsp. similipneumoniae	strong	56	632487	846347	5222113	no	-	ST414	0	0	0	0	-	0	-	0	-	0	-	0	-	0	-	wzi44	KL123	none	Perfect	1		O3/O3a	O3/O3a	none	Very high
16870_8_64	Alfred	Contig	310	310_exclude	K_quasi_simili_ST414_2_exclude	FALSE	Australia	Oceania	2013	INF222	human	urine	human_urogenital_urine	SAMEA3357172	NA	Klebsiella quasipneumoniae subsp. similipneumoniae	strong	48	742547	1225005	5222599	no	-	ST414	0	0	0	0	-	0	-	0	-	0	-	0	-	0	-	wzi44	KL123	none	Perfect	1		O3/O3a	O3/O3a	-	High
16870_8_71	Alfred	Contig	336	336	K_quasi_simili_ST3093_1	TRUE	Australia	Oceania	2013	INF230	human	urine	human_urogenital_urine	SAMEA3357190	NA	Klebsiella quasipneumoniae subsp. similipneumoniae	strong	33	940513	1663509	5154131	no	-	ST3093	0	0	0	0	-	0	-	0	-	0	-	0	-	0	-	wzi290	KL47	*	Very high	0.9535		O3/O3a	O3/O3a	none	Very high
16703_7_55	Alfred	Contig	162	162a	K_quasi_simili_ST1548_3a	TRUE	Australia	Oceania	2014	INF309	human	urine	human_urogenital_urine	SAMEA3357173	NA	Klebsiella quasipneumoniae subsp. similipneumoniae	strong	105	445533	918925	5393351	no	-	ST1548	0	0	2	2	-	0	-	0	-	0	-	0	-	0	-	wzi231	KL101	-+	None	0.9563	KL101_13_wcqP,KL101_14_wzx,KL101_15_wcuN	O3/O3a	O3/O3a	none	Very high
16703_7_62	Alfred	Contig	162	162b	K_quasi_simili_ST1548_3b	TRUE	Australia	Oceania	2014	INF318	human	sputum	human_respiratory	SAMEA3357186	NA	Klebsiella quasipneumoniae subsp. similipneumoniae	strong	107	375750	918925	5425077	no	-	ST1548	0	0	2	2	-	0	-	0	-	0	-	0	-	0	-	wzi231	KL101	-+	None	0.9563	KL101_13_wcqP,KL101_14_wzx,KL101_15_wcuN	O3/O3a	O3/O3a	none	Very high
16852_1_36	Alfred	Contig	223	223	K_quasi_simili_ST1548_1	TRUE	Australia	Oceania	2014	KSB1_3I	human	rectal swab	human_intestinal_rectal_faecal	SAMEA3357360	NA	Klebsiella quasipneumoniae subsp. similipneumoniae	strong	105	323576	918933	5532855	no	-	ST1548	0	0	2	2	-	0	-	0	-	0	-	0	-	0	-	wzi231	KL101	-+	None	0.9563	KL101_13_wcqP,KL101_14_wzx,KL101_15_wcuN	O3/O3a	O3/O3a	none	Very high
16780_6_42	Alfred	Contig	198	198	K_quasi_simili_ST414_1	TRUE	Australia	Oceania	2013	KSB1_6D	human	rectal swab	human_intestinal_rectal_faecal	SAMEA3357318	NA	Klebsiella quasipneumoniae subsp. similipneumoniae	strong	169	330591	573244	5356710	no	-	ST414	0	0	0	0	-	0	-	0	-	0	-	0	-	0	-	wzi44	KL123	none	Very high	0.9997		O3/O3a	O3/O3a	none	Very high
16870_8_49	Alfred	Contig	320	320	K_quasi_simili_ST1308_1	TRUE	Australia	Oceania	2013	INF207	human	sputum	human_respiratory	SAMEA3357146	NA	Klebsiella quasipneumoniae subsp. similipneumoniae	strong	84	275090	503917	5370213	no	-	ST1308	0	0	0	0	-	0	-	0	-	0	-	0	-	0	-	wzi438	KL144	none	Perfect	1		O4	O4	none	Very high
16870_8_63	Alfred	Contig	331	331	K_quasi_simili_ST1822_1	TRUE	Australia	Oceania	2013	INF221	human	urine	human_urogenital_urine	SAMEA3357170	NA	Klebsiella quasipneumoniae subsp. similipneumoniae	strong	48	403410	1274053	5318346	no	-	ST1822	0	0	0	0	-	0	-	0	-	0	-	0	-	0	-	wzi291	KL48	*	High	0.9344		O5	O5	*	High
16870_8_38	Alfred	Contig	306	306b	K_quasi_simili_ST480_2	TRUE	Australia	Oceania	2013	INF186	human	wound	human_wound_trauma	SAMEA3357135	NA	Klebsiella quasipneumoniae subsp. similipneumoniae	strong	69	368731	937865	5228098	no	-	ST480	0	0	0	0	-	0	-	0	-	0	-	0	-	0	-	wzi301	KL52	*	Very high	0.962		OL103	OL103	none	Very high
16870_8_29	Alfred	Contig	306	306a	K_quasi_simili_ST480_1	TRUE	Australia	Oceania	2013	INF187	human	sputum	human_respiratory	SAMEA3357125	NA	Klebsiella quasipneumoniae subsp. similipneumoniae	strong	69	368731	937865	5227835	no	-	ST480	0	0	0	0	-	0	-	0	-	0	-	0	-	0	-	wzi301	KL52	*	Very high	0.962		OL103	OL103	none	Very high
Klebsiella_variicola_INF022	Alfred	Complete genome	8637	8637	K_variicola_varii_ST3060_1	TRUE	Australia	Oceania	2013	INF022	human	urine	human_urogenital_urine	SAMEA3356968	NA	Klebsiella variicola subsp. variicola	strong	6	5265046	5265046	5583602	no	-	ST3060	0	0	0	0	-	0	-	0	-	0	-	0	-	0	-	wzi38	KL38	-	Good	0.9798	KL38_15	O1v1	O1	none	Very high
Klebsiella_variicola_INF154	Alfred	Complete genome	8638	8638	K_variicola_varii_ST925_5	TRUE	Australia	Oceania	2013	INF154	human	blood	human_blood_bone_sterile	SAMEA3357071	NA	Klebsiella variicola subsp. variicola	strong	8	5474158	5474158	5904036	no	-	ST925	0	0	0	0	-	0	-	0	-	0	-	0	-	0	-	wzi335	KL9	none	Very high	0.9845		O1v1	O1	none	Very high
Klebsiella_variicola_INF290	Alfred	Complete genome	8641	8641	K_variicola_varii_ST925_7	TRUE	Australia	Oceania	2014	INF290	human	wound	human_wound_trauma	SAMEA3357294	NA	Klebsiella variicola subsp. variicola	strong	8	5467529	5467529	5898898	no	-	ST925	0	0	0	0	-	0	-	0	-	0	-	0	-	0	-	wzi173	KL102	?	Good	0.987		O1v1	O1	none	Very high
16870_8_35	Alfred	Contig	309	309c	K_variicola_varii_ST681_6c	TRUE	Australia	Oceania	2013	INF193	human	urine	human_urogenital_urine	SAMEA3357131	NA	Klebsiella variicola subsp. variicola	strong	175	251072	402692	5606571	no	-	ST681	0	0	0	0	-	0	-	0	-	0	-	0	-	0	-	wzi236	KL10	none	Perfect	1		O2v2	O2	*	Very high
16870_8_51	Alfred	Contig	309	309a	K_variicola_varii_ST681_6a	TRUE	Australia	Oceania	2013	INF209	human	sputum	human_respiratory	SAMEA3357148	NA	Klebsiella variicola subsp. variicola	strong	173	251072	402692	5602134	no	-	ST681	0	0	0	0	-	0	-	0	-	0	-	0	-	0	-	wzi236	KL10	none	Perfect	1		O2v2	O2	*	Very high
16870_8_54	Alfred	Contig	323	323	K_variicola_varii_ST681_1	TRUE	Australia	Oceania	2013	INF212	human	blood	human_blood_bone_sterile	SAMEA3357152	NA	Klebsiella variicola subsp. variicola	strong	117	270458	529505	5478643	no	-	ST681	0	0	0	0	-	0	-	0	-	0	-	0	-	0	-	wzi236	KL10	none	Perfect	1		O2v2	O2	*	Very high
AUSMDU00003497_S4_L001	Alfred	Contig	309	309c_exclude	K_variicola_varii_ST681_6c_exclude	FALSE	Australia	Oceania	2013	INF244	human	urine	human_urogenital_urine	SAMN06112220	NA	Klebsiella variicola subsp. variicola	strong	175	164469	498575	5569135	no	-	ST681	0	0	0	0	-	0	-	0	-	0	-	0	-	0	-	wzi236	KL10	none	Perfect	1		O2v2	O2	*	Very high
16870_8_85	Alfred	Contig	309	309a_exclude	K_variicola_varii_ST681_6a_exclude	FALSE	Australia	Oceania	2013	INF245	human	sputum	human_respiratory	SAMEA3357215	NA	Klebsiella variicola subsp. variicola	strong	174	251072	402693	5604316	no	-	ST681	0	0	0	0	-	0	-	0	-	0	-	0	-	0	-	wzi236	KL10	none	Perfect	1		O2v2	O2	*	Very high
KC0205_C4PNMANXX_GTAGAGGA-GTAAGGAG_L006	Alfred	Contig	309	309d	K_variicola_varii_ST681_6d	TRUE	Australia	Oceania	2013	INF255	human	wound	human_wound_trauma	SAMN06112230	NA	Klebsiella variicola subsp. variicola	strong	188	205235	373216	5585774	no	-	ST681	0	0	0	0	-	0	-	0	-	0	-	0	-	0	-	wzi236	KL10	none	Perfect	1		O2v2	O2	*	Very high
Klebsiella_variicola_INF336	Alfred	Complete genome	8642	8642	K_variicola_varii_ST3095_1	TRUE	Australia	Oceania	2014	INF336	human	fluid	human_abscess_pus_fluid	SAMEA3357218	NA	Klebsiella variicola subsp. variicola	strong	8	5415482	5415482	6069270	no	-	ST3095	0	0	0	0	-	0	-	0	-	0	-	0	-	0	-	wzi306	KL55	-*	High	0.9569	KL55_13_wzx	O2v2	O2	-	High
Klebsiella_variicola_KSB1_8D	Alfred	Complete genome	309	309b	K_variicola_varii_ST681_6b	TRUE	Australia	Oceania	2013	KSB1_8D	human	throat	human_nasal_throat_mouth	SAMEA3357320	NA	Klebsiella variicola subsp. variicola	strong	5	5397853	5397853	5723333	no	-	ST681	0	0	0	0	-	0	-	0	-	0	-	0	-	0	-	wzi236	KL10	none	Perfect	1		O2v2	O2	*	Very high
16870_7_23	Alfred	Contig	254	254	K_variicola_varii_ST3090_1	TRUE	Australia	Oceania	2013	INF001	human	urine	human_urogenital_urine	SAMEA3356945	NA	Klebsiella variicola subsp. variicola	strong	91	661601	981265	5608651	no	-	ST3090	0	0	0	0	-	0	-	0	-	0	-	0	-	0	-	-	KL3	*	Very high	0.9717		O3/O3a	O3/O3a	none	Very high
16870_7_57	Alfred	Contig	275	275	K_variicola_varii_ST360_1	TRUE	Australia	Oceania	2013	INF036	human	urine	human_urogenital_urine	SAMEA3356998	NA	Klebsiella variicola subsp. variicola	strong	48	384777	1112804	5464244	no	-	ST360	0	0	0	0	-	0	-	0	-	0	-	0	-	0	-	wzi53	KL53	none	Very high	0.9997		O3/O3a	O3/O3a	none	Very high
16870_7_79	Alfred	Contig	291	291	K_variicola_varii_ST3076_1	TRUE	Australia	Oceania	2013	INF058	human	urine	human_urogenital_urine	SAMEA3357041	NA	Klebsiella variicola subsp. variicola	strong	67	458024	2210047	5819678	no	-	ST3076	0	1	9	10	-	0	-	0	-	0	-	0	-	0	-	wzi382	KL101	none	Very high	0.9922		O3/O3a	O3/O3a	none	Very high
16703_5_14	Alfred	Contig	80	80	K_variicola_varii_ST3080_1	TRUE	Australia	Oceania	2013	INF081	human	tip	human_catheter_tube_tip	SAMEA3357085	NA	Klebsiella variicola subsp. variicola	strong	65	455035	2202104	5654285	no	-	ST3080	0	0	0	0	-	0	-	0	-	0	-	0	-	0	-	wzi338	KL105	*	Very high	0.9666		O3/O3a	O3/O3a	none	Very high
16703_5_45	Alfred	Contig	107	107	K_variicola_varii_ST2988_1	TRUE	Australia	Oceania	2013	INF112	human	urine	human_urogenital_urine	SAMEA3356988	NA	Klebsiella variicola subsp. variicola	strong	47	1154239	2046258	5671649	no	-	ST2988	0	0	0	0	-	0	-	0	-	0	-	0	-	0	-	wzi370	KL137	none	Very high	0.9978		O3/O3a	O3/O3a	none	Very high
16703_5_47	Alfred	Contig	109	109	K_variicola_varii_ST2989_1	TRUE	Australia	Oceania	2013	INF114	human	urine	human_urogenital_urine	SAMEA3356993	NA	Klebsiella variicola subsp. variicola	strong	55	506433	1313595	5625890	no	-	ST2989	0	0	0	0	-	0	-	0	-	0	-	0	-	0	-	wzi61	KL55	none	Very high	0.9974		O3/O3a	O3/O3a	none	Very high
16703_5_56	Alfred	Contig	115	115a	K_variicola_varii_ST360_4a	TRUE	Australia	Oceania	2013	INF123	human	urine	human_urogenital_urine	SAMEA3357012	NA	Klebsiella variicola subsp. variicola	strong	39	421997	1940797	5446437	no	-	ST360	0	0	0	0	-	0	-	0	-	0	-	0	-	0	-	wzi53	KL53	none	Perfect	1		O3/O3a	O3/O3a	none	Very high
16703_5_84	Alfred	Contig	132	132	K_variicola_varii_ST3094_1	TRUE	Australia	Oceania	2013	INF152	human	urine	human_urogenital_urine	SAMEA3357067	NA	Klebsiella variicola subsp. variicola	strong	38	606849	1335650	5397037	no	-	ST3094	0	0	0	0	-	0	-	0	-	0	-	0	-	0	-	wzi210	KL103	none	Very high	0.9965		O3/O3a	O3/O3a	none	Very high
16870_7_2	Alfred	Contig	253	253	K_variicola_varii_ST1688_1	TRUE	Australia	Oceania	2013	INF169	human	blood	human_blood_bone_sterile	SAMEA3357097	NA	Klebsiella variicola subsp. variicola	strong	60	482317	1037938	5668713	no	-	ST1688	0	0	0	0	-	0	-	0	-	0	-	0	-	0	-	wzi57	KL57	?-+*	Good	0.971	KL57_16_manC	O3/O3a	O3/O3a	?-	Good
16870_8_31	Alfred	Contig	307	307	K_variicola_varii_ST3083_1	TRUE	Australia	Oceania	2013	INF189	human	urine	human_urogenital_urine	SAMEA3357127	NA	Klebsiella variicola subsp. variicola	strong	52	525212	1686700	5539460	no	-	ST3083	0	0	0	0	-	0	-	0	-	0	-	0	-	0	-	wzi53	KL53	?-+	Low	0.997	KL53_17_manC,KL53_18_manB	O3/O3a	O3/O3a	?-	Good
16870_8_58	Alfred	Contig	325	325	K_variicola_varii_ST3079_1	TRUE	Australia	Oceania	2013	INF216	human	urine	human_urogenital_urine	SAMEA3357160	NA	Klebsiella variicola subsp. variicola	strong	27	1009122	2147949	5358564	no	-	ST3079	0	0	0	0	-	0	-	0	-	0	-	0	-	0	-	wzi53	KL53	none	Very high	0.9953		O3/O3a	O3/O3a	none	Very high
Klebsiella_variicola_INF232	Alfred	Complete genome	8640	8640	K_variicola_varii_ST681_5	TRUE	Australia	Oceania	2013	INF232	human	urine	human_urogenital_urine	SAMEA3357194	NA	Klebsiella variicola subsp. variicola	strong	3	5575290	5575290	5590240	no	-	ST681	0	0	0	0	-	0	-	0	-	0	-	0	-	0	-	wzi69	KL143	-*	High	0.952	KL143_14,KL143_16_wcsW	O3/O3a	O3/O3a	-+	None
16870_8_79	Alfred	Contig	339	339	K_variicola_varii_ST347_3	TRUE	Australia	Oceania	2013	INF238	human	B/W	human_respiratory	SAMEA3357204	NA	Klebsiella variicola subsp. variicola	strong	38	1141869	2052286	5544653	no	-	ST347	0	0	0	0	-	0	-	0	-	0	-	0	-	0	-	wzi210	KL103	none	Very high	0.9996		O3/O3a	O3/O3a	none	Very high
16703_7_12	Alfred	Contig	135	135	K_variicola_varii_ST3086_1	TRUE	Australia	Oceania	2013	INF259	human	urine	human_urogenital_urine	SAMEA3357240	NA	Klebsiella variicola subsp. variicola	strong	50	450225	1302918	5745599	no	-	ST3086	0	0	0	0	-	0	-	0	-	0	-	0	-	0	-	wzi53	KL53	?-	Good	0.9974	KL53_18_manB	O3/O3a	O3/O3a	?-	Good
16870_7_6	Alfred	Contig	277	277	K_variicola_varii_ST3078_1	TRUE	Australia	Oceania	2013	INF267	human	blood	human_blood_bone_sterile	SAMEA3357255	NA	Klebsiella variicola subsp. variicola	strong	104	112317	406925	5622692	no	-	ST3078	0	0	0	0	-	0	-	0	-	0	-	0	-	0	-	wzi389	KL107	?-+*	None	0.9024	KL107_05_wzb,KL107_06_wzc,KL107_07_wbaP,KL107_08,KL107_09,KL107_10	O3/O3a	O3/O3a	?-	None
16703_7_36	Alfred	Contig	149	149	K_variicola_varii_ST3082_1	TRUE	Australia	Oceania	2014	INF287	human	urine	human_urogenital_urine	SAMEA3357287	NA	Klebsiella variicola subsp. variicola	strong	80	1029140	1815807	5599457	no	-	ST3082	0	0	0	0	-	0	-	0	-	0	-	0	-	0	-	-	KL57	*	Very high	0.9703		O3/O3a	O3/O3a	none	Very high
AUSMDU00003506_S45_L999	Alfred	Contig	850	850	K_variicola_varii_ST2989_2	TRUE	Australia	Oceania	2014	INF312	human	blood	human_blood_bone_sterile	SAMN06112226	NA	Klebsiella variicola subsp. variicola	strong	103	286477	503586	5798531	no	-	ST2989	0	0	3	6	-	0	-	0	-	0	-	0	-	0	-	wzi61	KL55	?-	Good	0.9973	KL55_07_wcaA	O3/O3a	O3/O3a	none	Very high
16703_7_73	Alfred	Contig	171	171	K_variicola_varii_ST3089_1	TRUE	Australia	Oceania	2014	INF330	human	sputum	human_respiratory	SAMEA3357210	NA	Klebsiella variicola subsp. variicola	strong	56	714460	969556	5655175	no	-	ST3089	0	0	0	0	-	0	-	0	-	0	-	0	-	0	-	wzi376	KL142	*	High	0.9454		O3/O3a	O3/O3a	none	Very high
16780_6_2	Alfred	Contig	182	182	K_variicola_varii_ST3085_1	TRUE	Australia	Oceania	2014	INF349	human	BAL	human_respiratory	SAMEA3357243	NA	Klebsiella variicola subsp. variicola	strong	70	457332	1298009	5683844	no	-	ST3085	0	0	0	0	-	0	-	0	-	0	-	0	-	0	-	wzi61	KL55	none	Perfect	1		O3/O3a	O3/O3a	none	Very high
16852_1_16	Alfred	Contig	209	209	K_variicola_varii_ST1986_1	TRUE	Australia	Oceania	2013	KSB1_10F	human	throat	human_nasal_throat_mouth	SAMEA3357340	NA	Klebsiella variicola subsp. variicola	strong	71	646394	1283137	5590704	no	-	ST1986	1	0	0	0	ybt 0; ICEKp14	70	-	0	-	0	-	0	-	0	-	wzi370	KL137	none	Very high	0.9999		O3/O3a	O3/O3a	none	Very high
16780_6_16	Alfred	Contig	179	179	K_variicola_varii_ST596_1	TRUE	Australia	Oceania	2013	KSB1_2A	human	rectal swab	human_intestinal_rectal_faecal	SAMEA3357276	NA	Klebsiella variicola subsp. variicola	strong	59	427342	1016518	5405459	no	-	ST596	0	0	0	0	-	0	-	0	-	0	-	0	-	0	-	wzi35	KL35	?-+*	Good	0.9572	KL35_18_manC,KL35_19_manB	O3/O3a	O3/O3a	?-	Good
16852_1_9	Alfred	Contig	251	251	K_variicola_varii_ST2594_1	TRUE	Australia	Oceania	2013	KSB1_2F	human	rectal swab	human_intestinal_rectal_faecal	SAMEA3357333	NA	Klebsiella variicola subsp. variicola	strong	60	510932	1382525	5475326	no	-	ST2594	0	0	0	0	-	0	-	0	-	0	-	0	-	0	-	wzi170	KL134	*	Very high	0.9798		O3/O3a	O3/O3a	none	Very high
16852_1_18	Alfred	Contig	211	211	K_variicola_varii_ST205_1	TRUE	Australia	Oceania	2013	KSB1_2G	human	rectal swab	human_intestinal_rectal_faecal	SAMEA3357342	NA	Klebsiella variicola subsp. variicola	strong	51	579757	968420	5431408	no	-	ST205	0	0	0	0	-	0	-	0	-	0	-	0	-	0	-	wzi61	KL55	none	Very high	0.9993		O3/O3a	O3/O3a	none	Very high
16780_6_24	Alfred	Contig	115	115b	K_variicola_varii_ST360_4b	TRUE	Australia	Oceania	2013	KSB1_3B	human	rectal swab	human_intestinal_rectal_faecal	SAMEA3357295	NA	Klebsiella variicola subsp. variicola	strong	31	513801	1940797	5447036	no	-	ST360	0	0	0	0	-	0	-	0	-	0	-	0	-	0	-	wzi53	KL53	none	Perfect	1		O3/O3a	O3/O3a	none	Very high
16852_1_10	Alfred	Contig	206	206	K_variicola_varii_ST2089_1	TRUE	Australia	Oceania	2013	KSB1_3F	human	rectal swab	human_intestinal_rectal_faecal	SAMEA3357334	NA	Klebsiella variicola subsp. variicola	strong	114	509461	1620338	5515843	no	-	ST2089	0	0	0	0	-	0	-	0	-	0	-	0	-	0	-	wzi66	KL19	none	Perfect	1		O3/O3a	O3/O3a	none	Very high
16852_1_27	Alfred	Contig	217	217	K_variicola_varii_ST3082-2LV_1	TRUE	Australia	Oceania	2014	KSB1_4H	human	rectal swab	human_intestinal_rectal_faecal	SAMEA3357351	NA	Klebsiella variicola subsp. variicola	strong	62	631011	1021274	5625385	no	-	ST3082-2LV	0	0	0	0	-	0	-	0	-	0	-	0	-	0	-	wzi313	KL6	*	Very high	0.9612		O3/O3a	O3/O3a	none	Very high
16780_6_26	Alfred	Contig	186	186	K_variicola_varii_ST2388_1	TRUE	Australia	Oceania	2013	KSB1_8B	human	rectal swab	human_intestinal_rectal_faecal	SAMEA3357299	NA	Klebsiella variicola subsp. variicola	strong	186	127488	350546	5661128	no	-	ST2388	0	0	0	0	-	0	-	0	-	0	-	0	-	0	-	wzi369	KL135	none	Perfect	1		O3/O3a	O3/O3a	none	Very high
16852_1_5	Alfred	Contig	230	230	K_variicola_varii_ST2994_1	TRUE	Australia	Oceania	2013	KSB1_8E	human	rectal swab	human_intestinal_rectal_faecal	SAMEA3357329	NA	Klebsiella variicola subsp. variicola	strong	49	628222	1610349	5404151	no	-	ST2994	0	0	0	0	-	0	-	0	-	0	-	0	-	0	-	wzi35	KL35	*	Very high	0.9584		O3/O3a	O3/O3a	none	Very high
16852_1_14	Alfred	Contig	208	208	K_variicola_varii_ST2992_1	TRUE	Australia	Oceania	2013	KSB1_8F	human	rectal swab	human_intestinal_rectal_faecal	SAMEA3357338	NA	Klebsiella variicola subsp. variicola	strong	170	495463	761078	5881272	no	-	ST2992	0	0	0	0	-	0	-	0	-	0	-	0	-	0	-	wzi69	KL101	none	Perfect	1		O3/O3a	O3/O3a	none	Very high
Klebsiella_variicola_KSB1_8J	Alfred	Complete genome	8645	8645	K_variicola_varii_ST601_1	TRUE	Australia	Oceania	2014	KSB1_8J	human	throat	human_nasal_throat_mouth	SAMEA3357376	NA	Klebsiella variicola subsp. variicola	strong	2	5332729	5332729	5461167	no	-	ST601	0	0	0	0	-	0	-	0	-	0	-	0	-	0	-	wzi289	KL47	none	Very high	0.9574		O3/O3a	O3/O3a	none	Very high
16870_7_10	Alfred	Contig	252	252	K_variicola_varii_ST2996_1	TRUE	Australia	Oceania	2013	KSB1_9B	human	rectal swab	human_intestinal_rectal_faecal	SAMEA3357301	NA	Klebsiella variicola subsp. variicola	strong	55	372993	1384426	5569835	no	-	ST2996	0	0	0	0	-	0	-	0	-	0	-	0	-	0	-	wzi259	KL20	*	High	0.9484		O3/O3a	O3/O3a	none	Very high
Klebsiella_variicola_KSB1_9F	Alfred	Complete genome	8646	8646	K_variicola_varii_ST925_8	TRUE	Australia	Oceania	2013	KSB1_9F	human	rectal swab	human_intestinal_rectal_faecal	SAMEA3357339	NA	Klebsiella variicola subsp. variicola	strong	3	5696035	5696035	5976581	no	-	ST925	0	0	0	0	-	0	-	0	-	0	-	0	-	0	-	wzi84	KL28	?	Good	0.9835		O3/O3a	O3/O3a	none	Very high
16852_1_75	Alfred	Contig	245	245	K_variicola_varii_ST2995_1	TRUE	Australia	Oceania	2014	KSB2_1D	human	rectal swab	human_intestinal_rectal_faecal	SAMEA3357437	NA	Klebsiella variicola subsp. variicola	strong	45	479909	2106249	5373513	no	-	ST2995	0	0	0	0	-	0	-	0	-	0	-	0	-	0	-	wzi170	KL134	*	Very high	0.9794		O3/O3a	O3/O3a	none	Very high
18090_3_26	Alfred	Contig	355	355	K_variicola_varii_ST1217-3LV_1	TRUE	Australia	Oceania	2014	KSB2_5D	human	rectal swab	human_intestinal_rectal_faecal	SAMEA3357445	NA	Klebsiella variicola subsp. variicola	strong	75	437018	1031200	5516756	no	-	ST1217-3LV	0	0	0	0	-	0	-	0	-	0	-	0	-	0	-	wzi53	KL53	?-	Good	0.9968	KL53_18_manB	O3/O3a	O3/O3a	?-	Good
16852_1_71	Alfred	Contig	241	241	K_variicola_varii_ST3573_1	TRUE	Australia	Oceania	2014	KSB2_7C	human	rectal swab	human_intestinal_rectal_faecal	SAMEA3357429	NA	Klebsiella variicola subsp. variicola	strong	52	707012	1353071	5466404	no	-	ST3573	0	0	0	0	-	0	-	0	-	0	-	0	-	0	-	wzi359	KL121	none	Very high	0.9935		O3/O3a	O3/O3a	none	Very high
16870_8_60	Alfred	Contig	328	328	K_variicola_varii_ST3081_1	TRUE	Australia	Oceania	2013	INF218	human	blood	human_blood_bone_sterile	SAMEA3357164	NA	Klebsiella variicola subsp. variicola	strong	149	235638	1353113	5800713	no	-	ST3081	0	0	0	0	-	0	-	0	-	0	-	0	-	0	-	wzi246	KL15	none	Very high	0.9979		O4	O4	none	Very high
16870_7_27	Alfred	Contig	257	257	K_variicola_varii_ST641_1	TRUE	Australia	Oceania	2013	INF005	human	sputum	human_respiratory	SAMEA3356949	NA	Klebsiella variicola subsp. variicola	strong	108	370380	649526	5884951	no	-	ST641	0	0	1	2	-	0	-	0	-	0	-	0	-	0	-	wzi318	KL60	none	Very high	0.9905		O5	O5	none	Very high
16870_7_68	Alfred	Contig	283	283	K_variicola_varii_ST3077_1	TRUE	Australia	Oceania	2013	INF047	human	urine	human_urogenital_urine	SAMEA3357019	NA	Klebsiella variicola subsp. variicola	strong	61	449324	994129	5539521	no	-	ST3077	0	0	0	0	-	0	-	0	-	0	-	0	-	0	-	wzi357	KL120	none	Perfect	1		O5	O5	none	Very high
16870_7_69	Alfred	Contig	284	284	K_variicola_varii_ST616_2	TRUE	Australia	Oceania	2013	INF048	human	urine	human_urogenital_urine	SAMEA3357021	NA	Klebsiella variicola subsp. variicola	strong	88	379310	1187139	5697076	no	-	ST616	0	0	1	1	-	0	-	0	-	0	-	0	-	0	-	wzi304	KL54	?-+*	Good	0.9435	KL54_18_manC,KL54_19_manB	O5	O5	?-	Good
16703_5_36	Alfred	Contig	99	99	K_variicola_varii_ST3087_1	TRUE	Australia	Oceania	2013	INF103	human	urine	human_urogenital_urine	SAMEA3356972	NA	Klebsiella variicola subsp. variicola	strong	162	398125	732832	5704367	no	-	ST3087	0	0	0	0	-	0	-	0	-	0	-	0	-	0	-	wzi223	KL46	?-*	None	0.9308	KL46_13_wcuV,KL46_14_wclT,KL46_15_wzx,KL46_16_wckQ	O5	O5	none	Very high
16703_5_69	Alfred	Contig	124	124	K_variicola_varii_ST616_1	TRUE	Australia	Oceania	2013	INF136	human	wound	human_wound_trauma	SAMEA3357038	NA	Klebsiella variicola subsp. variicola	strong	130	274106	758746	5940836	no	-	ST616	0	0	1	1	-	0	-	0	-	0	-	0	-	0	-	wzi304	KL54	?-+*	Good	0.9437	KL54_10_wckB,KL54_18_manC,KL54_19_manB	O5	O5	?-	Good
16870_8_24	Alfred	Contig	303	303	K_variicola_varii_ST347_2	TRUE	Australia	Oceania	2013	INF181	human	urine	human_urogenital_urine	SAMEA3357120	NA	Klebsiella variicola subsp. variicola	strong	68	533057	1832426	5838578	no	-	ST347	0	1	7	10	-	0	-	0	-	0	-	0	-	0	-	wzi244	KL14	-*	High	0.908	KL14_13	O5	O5	none	Very high
16870_8_45	Alfred	Contig	317	317	K_variicola_varii_ST3088_1	TRUE	Australia	Oceania	2013	INF203	human	urine	human_urogenital_urine	SAMEA3357142	NA	Klebsiella variicola subsp. variicola	strong	80	382842	1068487	5819424	no	-	ST3088	0	0	0	0	-	0	-	0	-	0	-	0	-	0	-	wzi251	KL16	*	Very high	0.9729		O5	O5	none	Very high
16870_8_61	Alfred	Contig	329	329	K_variicola_varii_ST594_1	TRUE	Australia	Oceania	2013	INF219	human	urine	human_urogenital_urine	SAMEA3357166	NA	Klebsiella variicola subsp. variicola	strong	43	479851	1506456	5404882	no	-	ST594	0	0	0	0	-	0	-	0	-	0	-	0	-	0	-	wzi116	KL19	none	Very high	0.9872		O5	O5	none	Very high
16703_7_37	Alfred	Contig	150	150	K_variicola_varii_ST3084_1	TRUE	Australia	Oceania	2014	INF288	human	urine	human_urogenital_urine	SAMEA3357290	NA	Klebsiella variicola subsp. variicola	strong	144	244117	820574	6100425	no	-	ST3084	0	0	0	0	-	0	-	0	-	0	-	0	-	0	-	wzi188	KL125	none	Perfect	1		O5	O5	none	Very high
16703_7_53	Alfred	Contig	160	160	K_variicola_varii_ST1456_1	TRUE	Australia	Oceania	2014	INF307	human	urine	human_urogenital_urine	SAMEA3357169	NA	Klebsiella variicola subsp. variicola	strong	73	387645	1284066	5828449	no	-	ST1456	0	0	1	1	-	0	-	0	-	0	-	0	-	0	-	wzi319	KL60	?-+	Good	0.994	KL60_18_manC,KL60_19_manB	O5	O5	?-	Good
16703_7_64	Alfred	Contig	166	166	K_variicola_varii_ST1142_1	TRUE	Australia	Oceania	2014	INF320	human	urine	human_urogenital_urine	SAMEA3357189	NA	Klebsiella variicola subsp. variicola	strong	99	382910	1154120	5682742	no	-	ST1142	0	0	2	2	-	0	-	0	-	0	-	0	-	0	-	wzi339	KL105	*	Very high	0.9668		O5	O5	none	Very high
Klebsiella_variicola_INF345	Alfred	Complete genome	8643	8643	K_variicola_varii_ST347_11	TRUE	Australia	Oceania	2014	INF345	human	wound	human_wound_trauma	SAMEA3357235	NA	Klebsiella variicola subsp. variicola	strong	6	5417244	5417244	5952697	no	-	ST347	0	1	8	11	-	0	-	0	-	0	-	0	-	0	-	wzi244	KL14	-*	High	0.908	KL14_13	O5	O5	none	Very high
16780_6_5	Alfred	Contig	202	202	K_variicola_varii_ST347_1	TRUE	Australia	Oceania	2014	INF352	human	wound	human_wound_trauma	SAMEA3357250	NA	Klebsiella variicola subsp. variicola	strong	65	423676	1588321	5906062	no	-	ST347	0	1	7	10	-	0	-	0	-	0	-	0	-	0	-	wzi244	KL14	-*	High	0.908	KL14_13	O5	O5	none	Very high
Klebsiella_variicola_KSB1_10B	Alfred	Complete genome	8644	8644	K_variicola_varii_ST641_14	TRUE	Australia	Oceania	2013	KSB1_10B	human	rectal swab	human_intestinal_rectal_faecal	SAMEA3357303	NA	Klebsiella variicola subsp. variicola	strong	4	5633878	5633878	5972745	no	-	ST641	0	0	0	0	-	0	-	0	-	0	-	0	-	0	-	wzi201	KL60	none	Very high	0.9905		O5	O5	none	Very high
18090_3_11	Alfred	Contig	351	351	K_variicola_varii_ST3924_1	TRUE	Australia	Oceania	2013	KSB1_2C	human	rectal swab	human_intestinal_rectal_faecal	SAMEA3357305	NA	Klebsiella variicola subsp. variicola	strong	73	547490	1271693	5679076	no	-	ST3924	0	0	0	0	-	0	-	0	-	0	-	0	-	0	-	wzi269	KL25	-*	High	0.9764	KL25_09_wfeD	O5	O5	none	Very high
16852_1_42	Alfred	Contig	227	227	K_variicola_varii_ST355_1	TRUE	Australia	Oceania	2014	KSB1_2J	human	rectal swab	human_intestinal_rectal_faecal	SAMEA3357368	NA	Klebsiella variicola subsp. variicola	strong	68	430648	994962	5421029	no	-	ST355	0	0	0	0	-	0	-	0	-	0	-	0	-	0	-	wzi388	KL63	none	Very high	0.9597		O5	O5	none	Very high
AUSMDU00003472_S4_L001	Alfred	Contig	233	233b	K_variicola_varii_ST641_2b	TRUE	Australia	Oceania	2013	KSB1_6A	human	rectal swab	human_intestinal_rectal_faecal	SAMN06112239	NA	Klebsiella variicola subsp. variicola	strong	123	226634	695773	5906175	no	-	ST641	0	0	0	0	-	0	-	0	-	0	-	0	-	0	-	wzi318	KL107	?-+*	None	0.8288	KL107_05_wzb,KL107_06_wzc,KL107_07_wbaP,KL107_08,KL107_09,KL107_10,KL107_11_gnd,KL107_12,KL107_13,KL107_14,KL107_15	O5	O5	none	Very high
AH0034T_C4PNMANXX_AGGCAGAA-AAGGAGTA_L006	Alfred	Contig	823	823	K_variicola_varii_ST1599_1	TRUE	Australia	Oceania	2013	KSB1_6B	human	throat	human_nasal_throat_mouth	SAMN06112196	NA	Klebsiella variicola subsp. variicola	strong	75	505499	1149081	6098062	no	-	ST1599	0	0	0	0	-	0	-	0	-	0	-	0	-	0	-	wzi201	KL60	none	Very high	0.9903		O5	O5	none	Very high
16852_1_50	Alfred	Contig	231	231	K_variicola_varii_ST1980_1	TRUE	Australia	Oceania	2014	KSB2_2A	human	rectal swab	human_intestinal_rectal_faecal	SAMEA3357385	NA	Klebsiella variicola subsp. variicola	strong	960	41126	293224	6403848	no	-	ST1980	0	0	0	0	-	0	-	0	-	0	-	0	-	0	-	wzi252	KL17	?-	Good	0.9548	KL17_01_galF,KL17_02_cpsACP,KL17_20_ugd	O5	O5	none	Very high
16852_1_54	Alfred	Contig	233	233a	K_variicola_varii_ST641_2a	TRUE	Australia	Oceania	2014	KSB2_6A	human	rectal swab	human_intestinal_rectal_faecal	SAMEA3357394	NA	Klebsiella variicola subsp. variicola	strong	98	361837	1335032	5935466	no	-	ST641	0	0	0	0	-	0	-	0	-	0	-	0	-	0	-	wzi318	KL60	none	Very high	0.9905		O5	O5	none	Very high
Klebsiella_variicola_KSB2_3A	Alfred	Complete genome	8647	8647	K_variicola_varii_ST386_1	TRUE	Australia	Oceania	2014	KSB2_3A	human	rectal swab	human_intestinal_rectal_faecal	SAMEA3357388	NA	Klebsiella variicola subsp. variicola	strong	6	5494180	5494180	5762942	no	-	ST386	0	0	0	0	-	0	-	0	-	0	-	0	-	0	-	wzi371	KL138	none	Perfect	1		OL102	OL102	-*	None
16870_8_59	Alfred	Contig	326	326	K_variicola_varii_ST919_1	TRUE	Australia	Oceania	2013	INF217	human	urine	human_urogenital_urine	SAMEA3357162	NA	Klebsiella variicola subsp. variicola	strong	101	284333	438013	5637669	no	-	ST919	0	0	0	0	-	0	-	0	-	0	-	0	-	0	-	wzi198	KL67	?-*	Good	0.9609	KL67_20_rmlB,KL67_21_rmlA	OL103	OL103	?-+	Good
18090_3_12	Alfred	Contig	352	352	K_variicola_varii_ST3198_1	TRUE	Australia	Oceania	2013	KSB1_3C	human	throat	human_nasal_throat_mouth	SAMEA3357306	NA	Klebsiella variicola subsp. variicola	strong	89	353852	681147	5637057	no	-	ST3198	0	0	0	0	-	0	-	0	-	0	-	0	-	0	-	-	KL103	?-*	None	0.8792	KL103_12_wzy,KL103_13_wcpL,KL103_14_wcuT,KL103_15_wzx,KL103_17_rmlB,KL103_18_rmlA	OL103	OL103	?-+	Good
Klebsiella_variicola_INF208	Alfred	Complete genome	8639	8639	K_variicola_varii_ST925_6	TRUE	Australia	Oceania	2013	INF208	human	sputum	human_respiratory	SAMEA3357147	NA	Klebsiella variicola subsp. variicola	strong	8	5460747	5460747	5850161	no	-	ST925	0	0	0	0	-	0	-	0	-	0	-	0	-	0	-	wzi386	KL107	-+*	None	0.7616	KL107_02_cpsACP,KL107_05_wzb,KL107_06_wzc,KL107_07_wbaP,KL107_08,KL107_09,KL107_10	OL104	OL104	none	Very high
16780_6_47	Alfred; previously excluded QC	Contig	200	200	K_pneumoniae_ST993-1LV_1	TRUE	Australia	Oceania	2013	KSB1_2E	human	rectal swab	human_intestinal_rectal_faecal	SAMEA3357323	NA	Klebsiella pneumoniae	strong	104	217289	743504	5745509	no	-	ST993-1LV	1	0	0	0	ybt 4; plasmid	33	-	0	-	0	-	0	-	0	-	wzi325	KL56	none	Perfect	1		O3b	O3b	none	Very high
16703_5_25	Alfred; previously excluded QC	Contig	89	89	K_pneumoniae_ST2415_1	TRUE	Australia	Oceania	2013	INF092	human	pneumonia	human_respiratory	SAMEA3357108	NA	Klebsiella pneumoniae	strong	54	583464	1646077	5296939	no	-	ST2415	0	0	0	0	-	0	-	0	-	0	-	0	-	0	-	wzi363	KL131	none	Very high	1		O4	O4	none	Very high
16852_1_44	Alfred; previously excluded QC	Contig	229	229	K_variicola_varii_ST208_1	TRUE	Australia	Oceania	2014	KSB1_4J	human	rectal swab	human_intestinal_rectal_faecal	SAMEA3357372	NA	Klebsiella variicola subsp. variicola	strong	50	464457	1441166	5603090	no	-	ST208	0	0	0	0	-	0	-	0	-	0	-	0	-	0	-	wzi532	KL9	none	Very high	0.9606		O3/O3a	O3/O3a	none	Very high
16852_1_35	Alfred; previously excluded QC	Contig	222	222	K_variicola_varii_ST2993_1	TRUE	Australia	Oceania	2014	KSB1_2I	human	rectal swab	human_intestinal_rectal_faecal	SAMEA3357359	NA	Klebsiella variicola subsp. variicola	strong	61	713230	1193144	5469131	no	-	ST2993	0	0	0	0	-	0	-	0	-	0	-	0	-	0	-	-	KL151	?-*	Good	0.9152	KL151_17_rmlB,KL151_18_rmlA,KL151_20_rmlC	OL103	OL103	none	Very high
16703_7_80	Alfred; previously excluded weak Kp hit	Contig	174	174	K_pneumoniae_ST45_4	TRUE	Australia	Oceania	2014	INF340	human	urine catheter	human_catheter_tube_tip	SAMEA3357224	NA	Klebsiella pneumoniae	strong	96	367600	660868	5536366	no	-	ST45	1	0	0	0	ybt 10; ICEKp4	78	-	0	-	0	-	0	-	0	-	wzi101	KL24	none	Very high	0.9902		O2v1	O2	none	Very high
16852_1_52	Alfred; previously excluded weak Kp hit	Contig	232	232	K_quasi_simili_ST1191_1	TRUE	Australia	Oceania	2014	KSB2_4A	human	rectal swab	human_intestinal_rectal_faecal	SAMEA3357390	NA	Klebsiella quasipneumoniae subsp. similipneumoniae	strong	123	297885	803437	5316592	no	-	ST1191	0	0	0	0	-	0	-	0	-	0	-	0	-	0	-	wzi242	KL13	?-+	Good	0.984	KL13_17_manC,KL13_18_manB	O3/O3a	O3/O3a	?-	Good
AS1_C4PNMANXX_AAGAGGCA-TATCCTCT_L006	Alice Springs	Contig	838	838	K_pneumoniae_ST13_3	TRUE	Australia	Oceania	2009	A0112442	human	blood	human_blood_bone_sterile	SAMN06112128	NA	Klebsiella pneumoniae	strong	75	304269	507160	5412861	yes (2)	ambiguous_bases	ST13	0	0	0	0	-	0	-	0	-	0	-	0	-	0	-	wzi149	KL62	?-	Good	0.9931	KL62_12	O1/O2v2	unknown	none	Very high
AS3_C4PNMANXX_TAAGGCGA-AGAGTAGA_L006	Alice Springs	Contig	671	671a	K_pneumoniae_ST2039_3a	TRUE	Australia	Oceania	2008	A0048067	human	blood	human_blood_bone_sterile	SAMN06112139	NA	Klebsiella pneumoniae	strong	42	375025	716058	5492859	yes (11)	ambiguous_bases	ST2039	5	0	0	0	ybt 12; ICEKp10	41	clb 1	4	iuc 2	3	iro 2	5	rmp 2; KpVP-2	3	-	wzi258	KL2	none	Very high	0.9854		O1v1	O1	-	High
AS4_C4PNMANXX_CGTACTAG-AGAGTAGA_L006	Alice Springs	Contig	830	830a_exclude	K_pneumoniae_ST86_11a_exclude	FALSE	Australia	Oceania	2008	A0067181	human	blood	human_blood_bone_sterile	SAMN06112140	NA	Klebsiella pneumoniae	strong	37	356580	605020	5499706	yes (11)	ambiguous_bases	ST86	4	0	1	0	ybt 9; ICEKp3	211	-	0	iuc 1	1	iro 1	1	rmp 1; KpVP-1	26	rmpA2_2-54%	wzi2	KL2	none	Very high	0.9995		O1v1	O1	none	Very high
AS14_C4PNMANXX_GTAGAGGA-AGAGTAGA_L006	Alice Springs	Contig	834	834	K_pneumoniae_ST2039_1	TRUE	Australia	Oceania	2008	A0075906	human	blood	human_blood_bone_sterile	SAMN06112133	NA	Klebsiella pneumoniae	strong	45	282169	741910	5490673	no	-	ST2039	5	0	0	0	ybt 12; ICEKp10	39	clb 1	6	iuc 2	2	iro 2	4	rmp 2; KpVP-2	4	-	wzi256	KL2	none	Very high	0.9848		O1v1	O1	none	Very high
AS5_C4PNMANXX_AGGCAGAA-AGAGTAGA_L006	Alice Springs	Contig	830	830b	K_pneumoniae_ST86_11b	TRUE	Australia	Oceania	2009	A0108640	human	blood	human_blood_bone_sterile	SAMN06112141	NA	Klebsiella pneumoniae	strong	43	356576	553845	5500087	yes (1)	ambiguous_bases	ST86	4	0	1	0	ybt 9; ICEKp3	212	-	0	iuc 1	1	iro 1	1	rmp 1; KpVP-1	26	rmpA2_9	wzi2	KL2	none	Very high	0.9995		O1v1	O1	none	Very high
AS10_C4PNMANXX_CAGAGAGG-AGAGTAGA_L006	Alice Springs	Contig	830	830a	K_pneumoniae_ST86_11a	TRUE	Australia	Oceania	2008	A0126884	human	blood	human_blood_bone_sterile	SAMN06112129	NA	Klebsiella pneumoniae	strong	37	286416	923139	5499317	no	-	ST86	4	0	1	0	ybt 9; ICEKp3	211	-	0	iuc 1	1	iro 1	1	rmp 1; KpVP-1	26	rmpA2_2-54%	wzi2	KL2	none	Very high	0.9994		O1v1	O1	none	Very high
AS15_C4PNMANXX_TAAGGCGA-GTAAGGAG_L006	Alice Springs	Contig	835	835	K_pneumoniae_ST86_12	TRUE	Australia	Oceania	2013	A0419199	human	blood	human_blood_bone_sterile	SAMN06112134	NA	Klebsiella pneumoniae	strong	40	301243	556527	5486994	yes (2)	ambiguous_bases	ST86	4	0	0	0	ybt 9; ICEKp3	213	-	0	iuc 1	1	-	0	rmp 1; KpVP-1	27	rmpA2_2-54%	wzi2	KL2	-	High	0.9994	KL2_13	O1v1	O1	none	Very high
AS13_C4PNMANXX_AAGAGGCA-AGAGTAGA_L006	Alice Springs	Contig	833	833a	K_pneumoniae_ST23_25a	TRUE	Australia	Oceania	unknown	A0073104	human	pneumonia	human_respiratory	SAMN06112132	NA	Klebsiella pneumoniae	strong	40	348546	559247	5736212	no	-	ST23	4	0	0	0	ybt 9; ICEKp3	200	-	0	iuc 1	1	iro 1 (incomplete)	2-1LV	rmp 1; KpVP-1	26	rmpA2_6-60%	wzi1	KL1	none	Very high	0.9998		O1v2	O1	?-	Good
AS7_C4PNMANXX_GGACTCCT-AGAGTAGA_L006	Alice Springs	Contig	841	841	K_pneumoniae_ST23_26	TRUE	Australia	Oceania	2010	A0171016	human	blood	human_blood_bone_sterile	SAMN06112143	NA	Klebsiella pneumoniae	strong	49	350758	630840	5831765	yes (14)	ambiguous_bases	ST23	4	0	0	0	ybt 9; ICEKp3	201	-	0	iuc 1	1	iro 1	2	rmp 1; KpVP-1	26-1LV	-	wzi1	KL1	none	Very high	0.9998		O1v2	O1	?-	Good
AS17_C4PNMANXX_AGGCAGAA-GTAAGGAG_L006	Alice Springs	Contig	836	836	K_pneumoniae_ST39_3	TRUE	Australia	Oceania	2012	A0340876	human	blood	human_blood_bone_sterile	SAMN06112136	NA	Klebsiella pneumoniae	strong	46	259175	1039584	5472371	yes (6)	ambiguous_bases	ST39	0	0	5	8	-	0	-	0	-	0	-	0	-	0	-	wzi83	KL23	?-	Good	0.9991	KL23_08_wcaJ	O1v2	O1	none	Very high
AS16_C4PNMANXX_CGTACTAG-GTAAGGAG_L006	Alice Springs	Contig	833	833b	K_pneumoniae_ST23_25b	TRUE	Australia	Oceania	2013	A0428759	human	blood	human_blood_bone_sterile	SAMN06112135	NA	Klebsiella pneumoniae	strong	38	348743	853756	5732952	yes (1)	ambiguous_bases	ST23	4	0	0	0	ybt 9; ICEKp3	200	-	0	iuc 1	1	iro 1 (incomplete)	2-1LV	rmp 1; KpVP-1	26-1LV	rmpA2_6-60%	wzi1	KL1	none	Very high	0.9998		O1v2	O1	?-	Good
AS2_C4PNMANXX_GTAGAGGA-TATCCTCT_L006	Alice Springs	Contig	839	839	K_pneumoniae_ST661_5	TRUE	Australia	Oceania	2010	A0195637	human	blood	human_blood_bone_sterile	SAMN06112138	NA	Klebsiella pneumoniae	strong	48	428646	1277120	5501631	yes (20)	ambiguous_bases	ST661	0	0	0	0	-	0	-	0	-	0	-	0	-	0	-	wzi373	KL140	none	Very high	0.9995		O2v2	O2	none	Very high
AS6_C4PNMANXX_TCCTGAGC-AGAGTAGA_L006	Alice Springs	Contig	840	840	K_pneumoniae_ST1065_1	TRUE	Australia	Oceania	2009	A0124098	human	blood	human_blood_bone_sterile	SAMN06112142	NA	Klebsiella pneumoniae	strong	85	234769	598581	5627376	yes (2)	ambiguous_bases	ST1065	0	0	0	0	-	0	-	0	-	0	-	0	-	0	-	wzi280	KL35	none	Very high	0.9922		O3/O3a	O3/O3a	*	Very high
AS18_C4PNMANXX_TCCTGAGC-GTAAGGAG_L006	Alice Springs	Contig	837	837	K_pneumoniae_ST1345-2LV_1	TRUE	Australia	Oceania	unknown	A0336002	human	unknown	human	SAMN06112137	NA	Klebsiella pneumoniae	strong	39	452841	518401	5246500	yes (2)	ambiguous_bases	ST1345-2LV	0	0	0	0	-	0	-	0	-	0	-	0	-	0	-	wzi95	KL60	?-*	Good	0.9705	KL60_08_wcqW	O3/O3a	O3/O3a	none	Very high
AS8_C4PNMANXX_TAGGCATG-AGAGTAGA_L006	Alice Springs	Contig	842	842	K_pneumoniae_ST2459_2	TRUE	Australia	Oceania	2008	A0052072	human	blood	human_blood_bone_sterile	SAMN06112144	NA	Klebsiella pneumoniae	strong	48	383078	694230	5467689	no	-	ST2459	1	0	0	0	ybt 10; ICEKp4	89	-	0	-	0	-	0	-	0	-	wzi46	KL61	none	Very high	0.965		O3b	O3b	none	Very high
AS9_C4PNMANXX_CTCTCTAC-AGAGTAGA_L006	Alice Springs	Contig	843	843	K_pneumoniae_ST152_7	TRUE	Australia	Oceania	2009	A0111628	human	blood	human_blood_bone_sterile	SAMN06112145	NA	Klebsiella pneumoniae	strong	62	408578	681510	5365488	no	-	ST152	0	1	5	5	-	0	-	0	-	0	-	0	-	0	-	wzi124	KL105	?-	None	0.9907	KL105_10_wcaN,KL105_11,KL105_12,KL105_13	O3b	O3b	none	Very high
AS12_C4PNMANXX_CGAGGCTG-AGAGTAGA_L006	Alice Springs	Contig	832	832	K_pneumoniae_ST37_10	TRUE	Australia	Oceania	2008	A0060996	human	blood	human_blood_bone_sterile	SAMN06112131	NA	Klebsiella pneumoniae	strong	36	349148	540709	5412923	yes (2)	ambiguous_bases	ST37	1	0	0	0	ybt 10; ICEKp4	102	-	0	-	0	-	0	-	0	-	wzi50	KL15	none	Very high	0.9979		O4	O4	none	Very high
AS11_C4PNMANXX_GCTACGCT-AGAGTAGA_L006	Alice Springs	Contig	831	831	K_pneumoniae_ST322_1	TRUE	Australia	Oceania	unknown	A0312385	human	unknown	human	SAMN06112130	NA	Klebsiella pneumoniae	strong	48	372742	834824	5339248	yes (4)	ambiguous_bases	ST322	0	0	0	0	-	0	-	0	-	0	-	0	-	0	-	wzi50	KL17	none	Very high	0.9853		O4	O4	none	Very high
ERR560519	Bialek	Contig	67	67b	K_pneumoniae_ST25_2b	TRUE	France	Europe_western	2008	SB4538	human	blood	human_blood_bone_sterile	SAMEA2633723	NA	Klebsiella pneumoniae	strong	50	324407	874761	5401194	yes (57)	ambiguous_bases	ST25	3	0	0	0	-	0	-	0	iuc 1	5	iro 1	1	rmp 1; KpVP-1	26	rmpA2_6*-60%	wzi72	KL2	none	Very high	0.984		O1/O2v2	unknown	-	High
ERR560502	Bialek	Contig	1910	1910	K_pneumoniae_ST14_41	TRUE	France	Europe_western	2004	SB3434	human	blood	human_blood_bone_sterile	SAMEA2633706	NA	Klebsiella pneumoniae	strong	703	29743	111140	6022506	yes (3358)	ambiguous_bases	ST14	1	2	6	8	ybt 9; ICEKp3 (incomplete)	178-2LV	-	0	-	0	iro unknown	0	rmp 3; ICEKp1	32	rmpA2_8*-42%	wzi2	KL2	none	Very high	0.9954		O1v1	O1	-	High
SB4386	Bialek	Contig	8669	8669	K_pneumoniae_ST380-1LV_1	TRUE	France	Europe_western	2008	SB4386	human	blood	human_blood_bone_sterile	SAMEA2633711	NA	Klebsiella pneumoniae	strong	166	80363	237044	5482848	yes (11)	ambiguous_bases	ST380-1LV	5	0	0	0	ybt 12; ICEKp10	2-3LV	clb 1	1-2LV	iuc unknown	0	iro 2	3-1LV	rmp 2; KpVP-2	7	-	wzi2	KL2	none	Very high	0.9973		O1v1	O1	none	Very high
ERR560511	Bialek	Contig	1916	1916	K_pneumoniae_ST679_1	TRUE	France	Europe_western	2010	SB4449	human	liver pus	human_liver	SAMEA2633715	NA	Klebsiella pneumoniae	strong	338	47324	160313	5486928	yes (1333)	ambiguous_bases	ST679	5	0	0	0	ybt 12; ICEKp10	3	clb 1 (incomplete)	9-2LV	iuc 2	11	iro 2	3	rmp 2; KpVP-2	5	-	wzi2	KL2	none	Very high	0.9973		O1v1	O1	none	Very high
SB4501	Bialek	Contig	8672	8672	K_pneumoniae_ST86_66	TRUE	France	Europe_western	1975	SB4501	human	unknown	human	SAMEA2637228	NA	Klebsiella pneumoniae	strong	195	56758	232067	5393594	no	-	ST86	3	0	0	0	-	0	-	0	iuc 1	1	iro 1	1	rmp 1; KpVP-1	26	-	wzi2	KL2	none	Very high	0.9991		O1v1	O1	none	Very high
ERR560514	Bialek	Contig	1919	1919	K_pneumoniae_ST559_1	TRUE	France	Europe_western	unknown	SB4519	human	BAL	human_respiratory	SAMEA2633718	NA	Klebsiella pneumoniae	strong	38	252737	917139	5386401	yes (27)	ambiguous_bases	ST559	4	0	0	0	ybt 2; ICEKp1	328	-	0	iuc 3	13	iro 3	11	rmp 3; ICEKp1	36	-	wzi2	KL2	none	Very high	0.9966		O1v1	O1	none	Very high
ERR560516	Bialek	Contig	1921	1921	K_pneumoniae_ST380_5	TRUE	France	Europe_western	2010	SB4533	human	blood	human_blood_bone_sterile	SAMEA2633720	NA	Klebsiella pneumoniae	strong	439	38711	138235	5481837	yes (329)	ambiguous_bases	ST380	5	0	0	0	ybt 12; ICEKp10	4	clb 1	10	iuc 2	14	iro 2	3	rmp 2; KpVP-2	7-1LV	-	wzi2	KL2	none	Very high	0.9974		O1v1	O1	none	Very high
ERR560517	Bialek	Contig	1922	1922	K_pneumoniae_ST380_6	TRUE	France	Europe_western	2010	SB4534	human	blood	human_blood_bone_sterile	SAMEA2633721	NA	Klebsiella pneumoniae	strong	360	44938	170564	5433056	yes (277)	ambiguous_bases	ST380	5	0	0	0	ybt 12; ICEKp10	1-2LV	clb 1	1-1LV	iuc 2	14	iro 2	3	rmp 2; KpVP-2	7	-	wzi2	KL2	none	Very high	0.9975		O1v1	O1	none	Very high
ERR560520	Bialek	Contig	1924	1924	K_pneumoniae_ST380_7	TRUE	France	Europe_western	2008	SB4539	human	blood	human_blood_bone_sterile	SAMEA2633724	NA	Klebsiella pneumoniae	strong	234	68291	303201	5437870	yes (102)	ambiguous_bases	ST380	5	0	0	0	ybt 12; ICEKp10	2	clb 1	11	iuc 2	14	iro 2	3	rmp 2; KpVP-2	7	-	wzi2	KL2	none	Very high	0.9973		O1v1	O1	none	Very high
ERR560525	Bialek	Contig	1929	1929	K_pneumoniae_ST35_21	TRUE	France	Europe_western	2012	SB4763	human	urine	human_urogenital_urine	SAMEA2633729	NA	Klebsiella pneumoniae	strong	78	327382	678243	5567170	yes (101)	ambiguous_bases	ST35	0	0	0	0	-	0	-	0	-	0	-	0	-	0	-	wzi37	KL22	-+	Low	0.9949	KL22_17	O1v1	O1	none	Very high
SB3308	Bialek	Contig	8665	8665	K_pneumoniae_ST23_188	TRUE	France	Europe_western	1985	SB3308/IPEUC-1037	equine	unknown	animal	SAMEA2637219	NA	Klebsiella pneumoniae	strong	81	166361	327565	5625613	yes (309)	ambiguous_bases	ST23	5	0	1	1	ybt 1; ICEKp10	47	clb 2	29	iuc 1	1	iro 1	2	rmp 1; KpVP-1	26	rmpA2_6*-60%	wzi1	KL1	?-	Good	0.9998	KL1_19_manB	O1v2	O1	none	Very high
SB3309	Bialek	Contig	8666	8666	K_pneumoniae_ST23_189	TRUE	France	Europe_western	1985	SB3309	equine	unknown	animal	SAMEA2637220	NA	Klebsiella pneumoniae	strong	108	132714	451040	5525794	yes (77)	ambiguous_bases	ST23	2	0	3	4	ybt 1; ICEKp10	334-3LV	clb 2 (incomplete)	27-4LV	-	0	-	0	-	0	-	wzi1	KL1	none	Very high	0.9999		O1v2	O1	none	Very high
ERR562352	Bialek	Contig	1930	1930	K_pneumoniae_ST23_38	TRUE	France	Europe_western	2004	SB3380	equine	unknown	animal	SAMEA2637222	NA	Klebsiella pneumoniae	strong	168	217182	440546	5598344	yes (1)	ambiguous_bases	ST23	5	0	3	4	ybt 1; ICEKp10	334	clb 2	29	iuc 1	1	iro 1	2	rmp 1; KpVP-1	26	rmpA2_6*-47%	wzi1	KL1	?-+	Good	0.9999	KL1_03_wzi	O1v2	O1	none	Very high
SB14	Bialek	Contig	8663	8663	K_pneumoniae_ST23_187	TRUE	Belgium	Europe_western	1997	SB14/02A029	human	blood	human_blood_bone_sterile	SAMEA2637217	NA	Klebsiella pneumoniae	strong	57	154517	438772	5335567	yes (65)	ambiguous_bases	ST23	2	0	0	0	ybt 1; ICEKp10	47	clb 2	29-1LV	-	0	-	0	-	0	-	wzi1	KL1	none	Very high	1		O1v2	O1	?	Good
ERR560500	Bialek	Contig	1908	1908	K_pneumoniae_ST65_9	TRUE	Martinique	America_Latin_Caribbean	2003	SB3332/03-9138	human	anal pus	human_abscess_pus_fluid	SAMEA2633704	NA	Klebsiella pneumoniae	strong	996	12646	75617	5145904	yes (1618)	ambiguous_bases	ST65	3	0	0	0	-	0	-	0	iuc 1	9	iro 1	8	rmp 1; KpVP-1	38	rmpA2_6*-47%	wzi157	KL2	none	Very high	0.984		O1v2	O1	-	High
ERR560501	Bialek	Contig	1909	1909	K_pneumoniae_ST57-1LV_1	TRUE	France	Europe_western	unknown	SB3431	human	liver pus	human_liver	SAMEA2633705	NA	Klebsiella pneumoniae	strong	581	22636	110608	5397494	yes (2433)	ambiguous_bases	ST57-1LV	5	0	0	0	ybt 1; ICEKp10	47-2LV	clb 2	29-2LV	iuc 1	1	iro 1	2-1LV	rmp 1; KpVP-1	39	rmpA2_5-54%	wzi1	KL1	none	Very high	1		O1v2	O1	none	Very high
ERR562353	Bialek	Contig	1931	1931	K_pneumoniae_ST23_39	TRUE	Taiwan	Asia_eastern	unknown	SB3926	human	liver pus	human_liver	SAMEA2637223	NA	Klebsiella pneumoniae	strong	642	16391	80006	5521742	yes (168)	ambiguous_bases	ST23	4	0	0	0	ybt 2; ICEKp1	332-1LV	-	0	iuc 1	17	iro unknown	0	rmp 1; KpVP-1,rmp 3; ICEKp1 (incomplete)	26,32-1LV	-	wzi1	KL1	?-+	Good	0.9999	KL1_02_cpsACP,KL1_18_manC	O1v2	O1	none	Very high
ERR562354	Bialek	Contig	1932	1932	K_pneumoniae_ST23_40	TRUE	Taiwan	Asia_eastern	unknown	SB3927	human	liver pus	human_liver	SAMEA2637224	NA	Klebsiella pneumoniae	strong	263	48390	161802	5434071	yes (11)	ambiguous_bases	ST23	2	0	0	0	ybt 1; ICEKp10	47-1LV	clb 2	29-1LV	-	0	iro 1	2	rmp 1; KpVP-1	26	-	wzi1	KL1	none	Very high	0.9999		O1v2	O1	?-	Good
SB42	Bialek	Contig	8667	8667	K_pneumoniae_ST23_190	TRUE	Netherlands	Europe_western	1997	SB42	human	blood	human_blood_bone_sterile	SAMEA2637225	NA	Klebsiella pneumoniae	strong	200	59732	298985	5690583	yes (680)	ambiguous_bases	ST23	5	0	1	0	ybt 1; ICEKp10 (incomplete)	340-3LV	clb 2	29-2LV	iuc 1	16	iro 1	2	rmp 1; KpVP-1 (incomplete)	26-1LV	rmpA2_3-47%	wzi1	KL1	none	Very high	0.9979		O1v2	O1	none	Very high
ERR560505	Bialek	Contig	1912	1912	K_pneumoniae_ST23_33	TRUE	France	Europe_western	unknown	SB4384	human	blood	human_blood_bone_sterile	SAMEA2633709	NA	Klebsiella pneumoniae	strong	466	37514	143524	5705510	yes (812)	ambiguous_bases	ST23	5	0	0	0	ybt 1; ICEKp10	47	clb 2	29-1LV	iuc 1	1-1LV	iro 1	2	rmp 1; KpVP-1	42	rmpA2_3-47%	wzi1	KL1	none	Very high	0.9992		O1v2	O1	none	Very high
SB4385	Bialek	Contig	8668	8668	K_pneumoniae_ST23_191	TRUE	France	Europe_western	2008	SB4385	human	liver abscess pus	human_liver	SAMEA2633710	NA	Klebsiella pneumoniae	strong	790	20415	69541	5505150	no	-	ST23	5	0	0	0	ybt 1; ICEKp10 (incomplete)	337-4LV	clb 2	29-2LV	iuc 1	1-1LV	iro 1	2	rmp 1; KpVP-1	26	rmpA2_6*-55%	wzi1	KL1	none	Very high	0.9997		O1v2	O1	none	Very high
SB4446	Bialek	Contig	8670	8670	K_pneumoniae_ST23_192	TRUE	France	Europe_western	2009	SB4446	human	unknown	human	SAMEA2633712	NA	Klebsiella pneumoniae	strong	332	37182	133550	5457907	yes (234)	ambiguous_bases	ST23	4	0	0	0	ybt 2; ICEKp1	323-1LV	-	0	iuc 1	1	iro unknown,iro unknown	0,0	rmp 3; ICEKp1	37	rmpA2_6-60%	wzi1	KL1	-	High	0.9998	KL1_03_wzi	O1v2	O1	none	Very high
ERR560510	Bialek	Contig	1915	1915	K_pneumoniae_ST23_34	TRUE	France	Europe_western	2010	SB4448	human	blood	human_blood_bone_sterile	SAMEA2633714	NA	Klebsiella pneumoniae	strong	212	66467	170797	5458991	yes (879)	ambiguous_bases	ST23	3	0	0	0	-	0	-	0	iuc 1	1	iro 1	2	rmp 1; KpVP-1	26	rmpA2_7*-54%	wzi1	KL1	none	Very high	0.9999		O1v2	O1	none	Very high
ERR562357	Bialek	Contig	439	439c	K_pneumoniae_ST23_8c	TRUE	France	Europe_western	2011	SB4467	human	unknown	human	SAMEA2637227	NA	Klebsiella pneumoniae	strong	117	151626	577815	5601860	no	-	ST23	5	0	0	0	ybt 1; ICEKp10	330-2LV	clb 2	29	iuc 1	1	iro 1	2	rmp 1; KpVP-1	41	rmpA2_3-47%	wzi1	KL1	none	Very high	0.9999		O1v2	O1	none	Very high
ERR560515	Bialek	Contig	1920	1920	K_pneumoniae_ST520_4	TRUE	France	Europe_western	unknown	SB4523	human	unknown	human	SAMEA2633719	NA	Klebsiella pneumoniae	strong	254	52485	192123	5616699	yes (1715)	ambiguous_bases	ST520	0	1	7	10	-	0	-	0	-	0	-	0	-	0	-	wzi114	KL2	?-	Good	0.9859	KL2_14_wcaJ	O1v2	O1	none	Very high
ERR560518	Bialek	Contig	1923	1923	K_pneumoniae_ST375_4	TRUE	France	Europe_western	2008	SB4537	human	ascitic fluid	human_abdominal	SAMEA2633722	NA	Klebsiella pneumoniae	strong	503	28388	115626	5205902	yes (804)	ambiguous_bases	ST375	0	0	0	0	-	0	-	0	-	0	-	0	-	0	-	wzi103	KL2	none	Very high	0.9839		O1v2	O1	none	Very high
ERR562359	Bialek	Contig	1933	1933	K_pneumoniae_ST57_1	TRUE	France	Europe_western	2011	SB4565	human	liver pus	human_liver	SAMEA2637229	NA	Klebsiella pneumoniae	strong	646	15867	67702	5579309	no	-	ST57	5	0	0	0	ybt 1; ICEKp10 (incomplete)	342-1LV	clb 2	29-1LV	iuc 1	1	iro 1	2	rmp 1; KpVP-1	26	rmpA2_5-54%	wzi1	KL1	none	Very high	0.9998		O1v2	O1	none	Very high
ERR562360	Bialek	Contig	1934	1934	K_pneumoniae_ST23_41	TRUE	France	Europe_western	2012	SB4698	human	unknown	human	SAMEA2637230	NA	Klebsiella pneumoniae	strong	231	46412	182655	5479593	no	-	ST23	5	0	0	0	ybt 1; ICEKp10	339	clb 2	29	iuc 1	1	iro 1	2	rmp 1; KpVP-1	26	rmpA2_5-54%	wzi1	KL1	?-+	Good	0.9948	KL1_01_galF,KL1_18_manC	O1v2	O1	none	Very high
ERR560521	Bialek	Contig	1925	1925	K_pneumoniae_ST23_35	TRUE	Madagascar	Africa_sub_saharan	2007	SB4720	human	pus	human_abscess_pus_fluid	SAMEA2633725	NA	Klebsiella pneumoniae	strong	65	301843	1308214	5632004	yes (16)	ambiguous_bases	ST23	5	0	0	0	ybt 1; ICEKp10	14	clb 2	32	iuc 1	1	iro 1	2	rmp 1; KpVP-1	43	rmpA2_5-54%	wzi1	KL1	none	Very high	1		O1v2	O1	none	Very high
ERR560522	Bialek	Contig	1926	1926	K_pneumoniae_ST23_36	TRUE	Vietnam	Asia_SE	2008	SB4721	human	Post-operative fluid	human_abscess_pus_fluid	SAMEA2633726	event_77_ST23 CTX-M-15 VEB-1 Vietnam	Klebsiella pneumoniae	strong	50	645487	940834	5862005	yes (33)	ambiguous_bases	ST23	5	1	9	19	-	0	clb 2	29-1LV	iuc 1	1	iro 1	2	rmp 1; KpVP-1	40	rmpA2_5-54%	wzi1	KL1	none	Very high	1		O1v2	O1	none	Very high
ERR560523	Bialek	Contig	1927	1927	K_pneumoniae_ST23_37	TRUE	Madagascar	Africa_sub_saharan	2007	SB4722	human	pus	human_abscess_pus_fluid	SAMEA2633727	event_57_ST23 CTX-M-15 Madagascar	Klebsiella pneumoniae	strong	47	314411	1304967	5703311	yes (68)	ambiguous_bases	ST23	5	1	7	11	ybt 1; ICEKp10	14	clb 2	32	iuc 1	15	iro 1	2	rmp 1; KpVP-1	34	rmpA2_5-54%	wzi1	KL1	none	Very high	1		O1v2	O1	none	Very high
SB53	Bialek	Contig	8673	8673	K_pneumoniae_ST23_193	TRUE	Spain	Europe_southern	1997	SB53/16A151	human	blood	human_blood_bone_sterile	SAMEA2637231	NA	Klebsiella pneumoniae	strong	71	186624	450640	5518065	yes (11)	ambiguous_bases	ST23	5	0	0	0	ybt 1; ICEKp10	47	clb 2	29-3LV	iuc 1	1-1LV	iro 1	2	rmp 1; KpVP-1	29	-	wzi1	KL1	none	Very high	0.9997		O1v2	O1	none	Very high
ERR560513	Bialek	Contig	1918	1918	K_pneumoniae_ST65_10	TRUE	France	Europe_western	1987	SB4472	lemur	liver	animal	SAMEA2633717	NA	Klebsiella pneumoniae	strong	239	47500	217338	5304714	yes (104)	ambiguous_bases	ST65	3	0	0	0	-	0	-	0	iuc 1	12	iro 1	10	rmp 1; KpVP-1	38	-	wzi72	KL2	none	Very high	0.9841		O1v2	O1	none	Very high
ERR560499	Bialek	Contig	1907	1907	K_pneumoniae_ST86_16	TRUE	unknown	unknown	unknown	SB3197	unknown	unknown	unknown	SAMEA2633703	NA	Klebsiella pneumoniae	strong	368	38889	131395	5095600	yes (666)	ambiguous_bases	ST86	1	0	1	0	ybt 9; ICEKp3	217-1LV	-	0	-	0	-	0	-	0	-	wzi2	KL2	-	High	0.9994	KL2_13	O2v1	O2	none	Very high
ERR560503	Bialek	Contig	1911	1911	K_pneumoniae_ST382_1	TRUE	France	Europe_western	2009	SB4312	human	unknown	human	SAMEA2633707	NA	Klebsiella pneumoniae	strong	59	215280	484158	5361199	yes (11)	ambiguous_bases	ST382	5	0	0	0	ybt 12; ICEKp10	315-5LV	clb 1	7-4LV	iuc 2A	10	iro 2	9	rmp 2A; VP	6	-	wzi34	KL57	-	High	0.9875	KL57_13_vanT	O2v2	O2	none	Very high
ERR560524	Bialek	Contig	1928	1928	K_pneumoniae_ST12_3	TRUE	France	Europe_western	1992	SB4762	human	Skin lesion	human_external	SAMEA2633728	NA	Klebsiella pneumoniae	strong	81	201943	497829	5520603	yes (53)	ambiguous_bases	ST12	0	0	0	0	-	0	-	0	-	0	-	0	-	0	-	wzi162	KL122	none	Very high	0.9995		O2v2	O2	none	Very high
SB2803	Bialek	Contig	8664	8664	K_pneumoniae_ST163_11	TRUE	Netherlands	Europe_western	1999	SB2803/VI9C3	equine	abdomen	animal	SAMEA2637218	NA	Klebsiella pneumoniae	strong	40	462389	967596	5698876	yes (34)	ambiguous_bases	ST163	1	0	0	0	ybt 14; ICEKp5	145-1LV	-	0	-	0	-	0	-	0	-	wzi155	KL35	?-	Good	0.989	KL35_18_manC	O3b	O3b	?-	Good
SB4447	Bialek; previously excluded duplicate	Contig	8671	8671	K_pneumoniae_ST86_65	TRUE	France	Europe_western	2009	SB4447	human	CSF	human_blood_bone_sterile	SAMEA2633713	NA	Klebsiella pneumoniae	strong	389	38580	120784	5383012	yes (23)	ambiguous_bases	ST86	3	0	0	0	-	0	-	0	iuc 1	1	iro 1	1-1LV	rmp 1; KpVP-1	28	rmpA2_8-60%	wzi2	KL2	none	Very high	0.9993		O1v1	O1	none	Very high
SRR1561238	Bowers	Contig	8800	8800	K_pneumoniae_ST376_1	TRUE	Israel	Asia_western	2007	Israel-2007d	human	unknown	human	SAMN02927748	NA	Klebsiella pneumoniae	strong	259	45679	143426	5628985	yes (2)	ambiguous_bases	ST376	0	2	8	11	-	0	-	0	-	0	-	0	-	0	-	wzi2	KL2	?-	Good	0.9978	KL2_13	O1/O2v1	unknown	none	Very high
SRR1561319	Bowers	Contig	8853	8853	K_pneumoniae_ST228_6	TRUE	USA	America_northern	2005	US-MD-2005	human	unknown	human	SAMN02927829	NA	Klebsiella pneumoniae	strong	840	178604	354679	5782812	no	-	ST228	0	2	7	14	-	0	-	0	-	0	-	0	-	0	-	wzi308	KL57	?-*	None	0.9493	KL57_04_wza,KL57_05_wzb,KL57_06_wzc,KL57_07_wcaJ,KL57_08_wzx,KL57_13_vanT	O1/O2v2	unknown	none	Very high
SRR1561230	Bowers	Contig	8793	8793	K_pneumoniae_ST43_11	TRUE	India	Asia_southern	2007	India-2007b	human	unknown	human	SAMN02927740	NA	Klebsiella pneumoniae	strong	221	64835	205692	5494806	no	-	ST43	0	2	7	10	-	0	-	0	-	0	-	0	-	0	-	wzi30	KL30	-	High	0.9937	KL30_02_cpsACP	O1v1	O1	none	Very high
SRR1561300	Bowers	Contig	3077	3077b	K_pneumoniae_ST14_76b	TRUE	USA	America_northern	2011	US-CA-2011	human	unknown	human	SAMN02927810	NA	Klebsiella pneumoniae	strong	155	151582	316549	5881081	no	-	ST14	1	2	10	20	ybt 14; ICEKp5	140	-	0	-	0	-	0	-	0	-	wzi2	KL2	none	Very high	0.9974		O1v1	O1	?-	Good
SRR1561314	Bowers	Contig	8848	8848	K_pneumoniae_ST14_165	TRUE	USA	America_northern	2008	US-IL-2008b	human	unknown	human	SAMN02927824	NA	Klebsiella pneumoniae	strong	523	94212	332505	5862042	yes (1)	ambiguous_bases	ST14	1	2	7	12	ybt 10; ICEKp4	106	-	0	-	0	-	0	-	0	-	wzi2	KL2	?-	Low	0.9974	KL2_13,KL2_14_wcaJ	O1v1	O1	?-	Good
SRR1561321	Bowers	Contig	8855	8855	K_pneumoniae_ST14-1LV_1	TRUE	USA	America_northern	2011	US-MD-2011	human	unknown	human	SAMN02927831	NA	Klebsiella pneumoniae	strong	348	77572	263627	5919711	no	-	ST14-1LV	1	2	10	21	ybt 14; ICEKp5	140	-	0	-	0	-	0	-	0	-	wzi2	KL2	none	Very high	0.9958		O1v1	O1	?-	Good
SRR1561323	Bowers	Contig	8856	8856	K_pneumoniae_ST14_166	TRUE	USA	America_northern	2006	US-MO-2006	human	unknown	human	SAMN02927833	NA	Klebsiella pneumoniae	strong	763	198030	384353	5962174	no	-	ST14	0	2	6	10	-	0	-	0	-	0	-	0	-	0	-	wzi2	KL2	-	High	0.9974	KL2_13	O1v1	O1	none	Very high
SRR1561358	Bowers	Contig	8879	8879	K_pneumoniae_ST39_38	TRUE	USA	America_northern	2011	US-TX-2011	human	unknown	human	SAMN02927868	NA	Klebsiella pneumoniae	strong	247	49258	159719	5583626	no	-	ST39	1	1	7	9	ybt 16; ICEKp12	294	-	0	-	0	-	0	-	0	-	wzi2	KL2	none	Very high	0.9975		O1v1	O1	none	Very high
SRR1561212	Bowers	Contig	8777	8777	K_pneumoniae_ST20_68	TRUE	Canada	America_northern	2009	Canada-2009b	human	unknown	human	SAMN02927722	NA	Klebsiella pneumoniae	strong	195	66195	288109	5785382	no	-	ST20	0	2	5	6	-	0	-	0	-	0	-	0	-	0	-	wzi118	KL146	*	Very high	0.9516		O1v2	O1	none	Very high
SRR1561307	Bowers	Contig	8841	8841	K_pneumoniae_ST20_69	TRUE	USA	America_northern	2006	US-GA-2006b	human	unknown	human	SAMN02927817	NA	Klebsiella pneumoniae	strong	130	115494	293494	5423832	no	-	ST20	0	1	5	4	-	0	-	0	-	0	-	0	-	0	-	wzi84	KL28	?-	Good	0.9917	KL28_14_wbaZ,KL28_15_wcaJ	O1v2	O1	none	Very high
SRR1561335	Bowers	Contig	2956	2956b	K_pneumoniae_ST234_9b	TRUE	USA	America_northern	2004	US-NY-2004a	human	unknown	human	SAMN02927845	NA	Klebsiella pneumoniae	strong	180	115238	312504	5743838	no	-	ST234	2	2	7	8	ybt 17; ICEKp10	269	clb 3	19	-	0	-	0	-	0	-	wzi114	KL30	?-+*	Good	0.9636	KL30_02_cpsACP,KL30_15_wcuG	O1v2	O1	none	Very high
SRR1561338	Bowers	Contig	8865	8865	K_pneumoniae_ST42_13	TRUE	USA	America_northern	2004	US-NY-2004d	human	unknown	human	SAMN02927848	NA	Klebsiella pneumoniae	strong	189	77700	244140	5425455	no	-	ST42	0	2	9	9	-	0	-	0	-	0	-	0	-	0	-	wzi29	KL106	?	Good	0.9987		O1v2	O1	none	Very high
SRR1561340	Bowers	Contig	8867	8867	K_pneumoniae_ST65_39	TRUE	USA	America_northern	2005	US-NY-2005b	human	unknown	human	SAMN02927850	event_150_ST65 KPC-3 USA	Klebsiella pneumoniae	strong	162	95916	270682	5803827	no	-	ST65	5	2	5	7	ybt 17; ICEKp10	235	clb 3	13	iuc 1	1	iro 1 (incomplete)	10-1LV	rmp 1; KpVP-1	38	rmpA2_6-60%	wzi72	KL2	none	Very high	0.984		O1v2	O1	none	Very high
SRR1561227	Bowers	Contig	8791	8791	K_pneumoniae_ST11_526	TRUE	Guatemala	America_Latin_Caribbean	2009	Guatemala-2009	human	unknown	human	SAMN02927737	NA	Klebsiella pneumoniae	strong	233	60589	271185	5607800	no	-	ST11	0	1	9	15	-	0	-	0	-	0	-	0	-	0	-	wzi74	KL103	*	Very high	0.9671		O2v1	O2	none	Very high
SRR1561262	Bowers	Contig	2085	2085t	K_pneumoniae_ST258_6t	TRUE	Italy	Europe_southern	2011	Italy-Palermo-2011a	human	unknown	human	SAMN02927772	NA	Klebsiella pneumoniae	strong	132	113387	433334	5656353	no	-	ST258	0	3	9	9	-	0	-	0	-	0	-	0	-	0	-	wzi154	KL107	none	Very high	1		O2v1	O2	-	Good
SRR1561263	Bowers	Contig	2085	2085u_exclude	K_pneumoniae_ST258_6u_exclude	FALSE	Italy	Europe_southern	2011	Italy-Palermo-2011b	human	unknown	human	SAMN02927773	NA	Klebsiella pneumoniae	strong	129	121145	296050	5650322	no	-	ST258	0	3	9	9	-	0	-	0	-	0	-	0	-	0	-	wzi154	KL107	none	Very high	1		O2v1	O2	-	Good
SRR1561264	Bowers	Contig	2085	2085u_exclude	K_pneumoniae_ST258_6u_exclude	FALSE	Italy	Europe_southern	2011	Italy-Palermo-2011c	human	unknown	human	SAMN02927774	NA	Klebsiella pneumoniae	strong	173	79328	313724	5640897	no	-	ST258	0	3	9	9	-	0	-	0	-	0	-	0	-	0	-	wzi154	KL107	none	Very high	1		O2v1	O2	-	Good
SRR1561265	Bowers	Contig	8811	8811	K_pneumoniae_ST258_456	TRUE	Italy	Europe_southern	2011	Italy-Palermo-2011d	human	unknown	human	SAMN02927775	NA	Klebsiella pneumoniae	strong	148	100722	523096	5907863	no	-	ST258	0	3	9	11	-	0	-	0	-	0	-	0	-	0	-	wzi154	KL107	none	Very high	1		O2v1	O2	-	Good
SRR1561267	Bowers	Contig	2085	2085t_exclude	K_pneumoniae_ST258_6t_exclude	FALSE	Italy	Europe_southern	2011	Italy-Palermo-2011f	human	unknown	human	SAMN02927777	NA	Klebsiella pneumoniae	strong	219	56725	150617	5643132	no	-	ST258	0	3	9	9	-	0	-	0	-	0	-	0	-	0	-	wzi154	KL107	none	Very high	1		O2v1	O2	-	Good
SRR1561357	Bowers	Contig	8878	8878	K_pneumoniae_ST1978_2	TRUE	USA	America_northern	2001	US-TX-2001	human	unknown	human	SAMN02927867	NA	Klebsiella pneumoniae	strong	48	272991	852761	5136979	no	-	ST1978	0	0	0	0	-	0	-	0	-	0	-	0	-	0	-	wzi64	KL64	none	Very high	0.9985		O2v1	O2	none	Very high
SRR1561362	Bowers	Contig	2861	2861a	K_pneumoniae_ST147_36a	TRUE	USA	America_northern	2010	US-WA-2010	human	unknown	human	SAMN02927872	NA	Klebsiella pneumoniae	strong	94	214490	420196	5682564	no	-	ST147	0	3	11	14	-	0	-	0	-	0	-	0	-	0	-	wzi64	KL64	?	Good	1		O2v1	O2	?-	Good
SRR1561199	Bowers	Contig	8765	8765	K_pneumoniae_ST11_524	TRUE	Brazil	America_Latin_Caribbean	2006	Brazil-2006	human	unknown	human	SAMN02927709	NA	Klebsiella pneumoniae	strong	343	35283	141883	5592246	no	-	ST11	0	1	8	11	-	0	-	0	-	0	-	0	-	0	-	wzi334	KL8	-*	High	0.9896	KL8_10_wcsI	O2v2	O2	none	Very high
SRR1561211	Bowers	Contig	2085	2085bz	K_pneumoniae_ST512_2j	TRUE	Canada	America_northern	2009	Canada-2009a	human	unknown	human	SAMN02927721	NA	Klebsiella pneumoniae	strong	273	62725	209840	5714541	no	-	ST512	0	2	8	9	-	0	-	0	-	0	-	0	-	0	-	wzi154	KL107	none	Very high	1		O2v2	O2	none	Very high
SRR1561214	Bowers	Contig	8779	8779	K_pneumoniae_ST2982_2	TRUE	Canada	America_northern	2009	Canada-2009d	human	unknown	human	SAMN02927724	NA	Klebsiella pneumoniae	strong	244	47054	189561	5368878	no	-	ST2982	0	2	2	2	-	0	-	0	-	0	-	0	-	0	-	wzi385	KL22	?-	Good	0.9916	KL22_15_wcaJ	O2v2	O2	none	Very high
SRR1561215	Bowers	Contig	8780	8780	K_pneumoniae_ST258_451	TRUE	Colombia	America_Latin_Caribbean	2009	Colombia-2009a	human	unknown	human	SAMN02927725	NA	Klebsiella pneumoniae	strong	171	110630	424053	5886363	no	-	ST258	2	2	9	17	ybt 17; ICEKp10	265-1LV	clb 3	19-1LV	-	0	-	0	-	0	-	wzi154	KL107	none	Very high	0.9999		O2v2	O2	none	Very high
SRR1561216	Bowers	Contig	3695	3695f	K_pneumoniae_ST258_288f	TRUE	Colombia	America_Latin_Caribbean	2009	Colombia-2009b	human	unknown	human	SAMN02927726	NA	Klebsiella pneumoniae	strong	204	111614	400478	5893966	no	-	ST258	2	2	7	11	ybt 17; ICEKp10	265	clb 3	19	-	0	-	0	-	0	-	wzi154	KL107	none	Very high	0.9999		O2v2	O2	none	Very high
SRR1561221	Bowers	Contig	8785	8785	K_pneumoniae_ST258_452	TRUE	Finland	Europe_northern	2009	Finland-2009c	human	unknown	human	SAMN02927731	NA	Klebsiella pneumoniae	strong	239	62110	171926	5490416	no	-	ST258	0	2	9	10	-	0	-	0	-	0	-	0	-	0	-	wzi29	KL106	?	Good	0.9994		O2v2	O2	none	Very high
SRR1561244	Bowers	Contig	2085	2085h	K_pneumoniae_ST258_6h	TRUE	Italy	Europe_southern	2008	Italy-Palermo-2008	human	unknown	human	SAMN02927754	NA	Klebsiella pneumoniae	strong	134	100722	374160	5658212	no	-	ST258	0	2	8	9	-	0	-	0	-	0	-	0	-	0	-	wzi154	KL107	none	Very high	1		O2v2	O2	none	Very high
SRR1561245	Bowers	Contig	2085	2085j	K_pneumoniae_ST258_6j	TRUE	Italy	Europe_southern	2009	Italy-Palermo-2009a	human	unknown	human	SAMN02927755	NA	Klebsiella pneumoniae	strong	155	89572	282739	5653456	no	-	ST258	0	2	8	9	-	0	-	0	-	0	-	0	-	0	-	wzi154	KL107	none	Very high	1		O2v2	O2	none	Very high
SRR1561246	Bowers	Contig	8806	8806	K_pneumoniae_ST258_453	TRUE	Italy	Europe_southern	2009	Italy-Palermo-2009b	human	unknown	human	SAMN02927756	NA	Klebsiella pneumoniae	strong	484	26748	112760	5605846	yes (1)	ambiguous_bases	ST258	0	2	7	8	-	0	-	0	-	0	-	0	-	0	-	wzi154	KL107	none	Very high	1		O2v2	O2	none	Very high
SRR1561247	Bowers	Contig	2085	2085j_exclude	K_pneumoniae_ST258_6j_exclude	FALSE	Italy	Europe_southern	2009	Italy-Palermo-2009c	human	unknown	human	SAMN02927757	NA	Klebsiella pneumoniae	strong	147	99481	374485	5652539	no	-	ST258	0	2	8	9	-	0	-	0	-	0	-	0	-	0	-	wzi154	KL107	none	Very high	1		O2v2	O2	none	Very high
SRR1561248	Bowers	Contig	8807	8807	K_pneumoniae_ST258_454	TRUE	Italy	Europe_southern	2009	Italy-Palermo-2009d	human	unknown	human	SAMN02927758	NA	Klebsiella pneumoniae	strong	285	77617	255298	5719555	no	-	ST258	0	2	8	10	-	0	-	0	-	0	-	0	-	0	-	wzi154	KL107	none	Very high	1		O2v2	O2	none	Very high
SRR1561249	Bowers	Contig	8808	8808	K_pneumoniae_ST258-1LV_22	TRUE	Italy	Europe_southern	2009	Italy-Palermo-2009e	human	unknown	human	SAMN02927759	NA	Klebsiella pneumoniae	strong	498	26769	120451	5592343	yes (1)	ambiguous_bases	ST258-1LV	0	2	7	8	-	0	-	0	-	0	-	0	-	0	-	wzi154	KL107	none	Very high	0.9999		O2v2	O2	none	Very high
SRR1561251	Bowers	Contig	2085	2085i	K_pneumoniae_ST258_6i	TRUE	Italy	Europe_southern	2009	Italy-Palermo-2009g	human	unknown	human	SAMN02927761	NA	Klebsiella pneumoniae	strong	137	121661	295087	5658999	no	-	ST258	0	2	8	8	-	0	-	0	-	0	-	0	-	0	-	wzi154	KL107	none	Very high	1		O2v2	O2	none	Very high
SRR1561252	Bowers	Contig	2085	2085j_exclude	K_pneumoniae_ST258_6j_exclude	FALSE	Italy	Europe_southern	2009	Italy-Palermo-2009h	human	unknown	human	SAMN02927762	NA	Klebsiella pneumoniae	strong	111	138348	523109	5658299	no	-	ST258	0	2	8	9	-	0	-	0	-	0	-	0	-	0	-	wzi154	KL107	none	Very high	1		O2v2	O2	none	Very high
SRR1561253	Bowers	Contig	2085	2085j_exclude	K_pneumoniae_ST258_6j_exclude	FALSE	Italy	Europe_southern	2009	Italy-Palermo-2009i	human	unknown	human	SAMN02927763	NA	Klebsiella pneumoniae	strong	174	82042	375538	5652400	yes (1)	ambiguous_bases	ST258	0	2	8	9	-	0	-	0	-	0	-	0	-	0	-	wzi154	KL107	none	Very high	1		O2v2	O2	none	Very high
SRR1561254	Bowers	Contig	2085	2085j_exclude	K_pneumoniae_ST258_6j_exclude	FALSE	Italy	Europe_southern	2009	Italy-Palermo-2009j	human	unknown	human	SAMN02927764	NA	Klebsiella pneumoniae	strong	120	139955	553730	5660844	no	-	ST258	0	2	8	9	-	0	-	0	-	0	-	0	-	0	-	wzi154	KL107	none	Very high	1		O2v2	O2	none	Very high
SRR1561255	Bowers	Contig	2085	2085j_exclude	K_pneumoniae_ST258_6j_exclude	FALSE	Italy	Europe_southern	2009	Italy-Palermo-2009k	human	unknown	human	SAMN02927765	NA	Klebsiella pneumoniae	strong	163	85593	315787	5655591	no	-	ST258	0	2	8	9	-	0	-	0	-	0	-	0	-	0	-	wzi154	KL107	none	Very high	1		O2v2	O2	none	Very high
SRR1561256	Bowers	Contig	2085	2085j_exclude	K_pneumoniae_ST258_6j_exclude	FALSE	Italy	Europe_southern	2009	Italy-Palermo-2009l	human	unknown	human	SAMN02927766	NA	Klebsiella pneumoniae	strong	158	94845	252115	5657297	no	-	ST258	0	2	8	9	-	0	-	0	-	0	-	0	-	0	-	wzi154	KL107	none	Very high	1		O2v2	O2	none	Very high
SRR1561257	Bowers	Contig	2085	2085n	K_pneumoniae_ST258_6n	TRUE	Italy	Europe_southern	2010	Italy-Palermo-2010a	human	unknown	human	SAMN02927767	NA	Klebsiella pneumoniae	strong	242	54812	243805	5615099	no	-	ST258	0	2	8	9	-	0	-	0	-	0	-	0	-	0	-	wzi154	KL107	none	Very high	1		O2v2	O2	none	Very high
SRR1561258	Bowers	Contig	2085	2085l	K_pneumoniae_ST258_6l	TRUE	Italy	Europe_southern	2010	Italy-Palermo-2010b	human	unknown	human	SAMN02927768	NA	Klebsiella pneumoniae	strong	207	66341	182847	5618033	yes (1)	ambiguous_bases	ST258	0	2	8	9	-	0	-	0	-	0	-	0	-	0	-	wzi154	KL107	?-	Good	1	KL107_06_wzc	O2v2	O2	none	Very high
SRR1561259	Bowers	Contig	2085	2085m	K_pneumoniae_ST258_6m	TRUE	Italy	Europe_southern	2010	Italy-Palermo-2010c	human	unknown	human	SAMN02927769	NA	Klebsiella pneumoniae	strong	200	63180	184213	5625459	no	-	ST258	0	2	7	8	-	0	-	0	-	0	-	0	-	0	-	wzi154	KL107	none	Very high	1		O2v2	O2	none	Very high
SRR1561260	Bowers	Contig	8810	8810	K_pneumoniae_ST258_455	TRUE	Italy	Europe_southern	2010	Italy-Palermo-2010d	human	unknown	human	SAMN02927770	NA	Klebsiella pneumoniae	strong	151	131786	401450	5594112	no	-	ST258	0	2	8	9	-	0	-	0	-	0	-	0	-	0	-	wzi154	KL107	none	Very high	1		O2v2	O2	none	Very high
SRR1561266	Bowers	Contig	2085	2085r	K_pneumoniae_ST258_6r	TRUE	Italy	Europe_southern	2011	Italy-Palermo-2011e	human	unknown	human	SAMN02927776	NA	Klebsiella pneumoniae	strong	204	66484	231829	5646123	no	-	ST258	0	2	8	9	-	0	-	0	-	0	-	0	-	0	-	wzi154	KL107	none	Very high	1		O2v2	O2	none	Very high
SRR1561269	Bowers	Contig	2085	2085u	K_pneumoniae_ST258_6u	TRUE	Italy	Europe_southern	2011	Italy-Palermo-2011h	human	unknown	human	SAMN02927779	NA	Klebsiella pneumoniae	strong	135	113383	393464	5650779	no	-	ST258	0	3	9	9	-	0	-	0	-	0	-	0	-	0	-	wzi154	KL107	none	Very high	1		O2v2	O2	none	Very high
SRR1561270	Bowers	Contig	2085	2085r_exclude	K_pneumoniae_ST258_6r_exclude	FALSE	Italy	Europe_southern	2011	Italy-Palermo-2011i	human	unknown	human	SAMN02927780	NA	Klebsiella pneumoniae	strong	125	142993	396985	5661279	no	-	ST258	0	2	8	9	-	0	-	0	-	0	-	0	-	0	-	wzi154	KL107	none	Very high	1		O2v2	O2	none	Very high
SRR1561271	Bowers	Contig	2085	2085s	K_pneumoniae_ST258_6s	TRUE	Italy	Europe_southern	2011	Italy-Palermo-2011j	human	unknown	human	SAMN02927781	NA	Klebsiella pneumoniae	strong	181	76724	177856	5621666	no	-	ST258	0	2	8	9	-	0	-	0	-	0	-	0	-	0	-	wzi154	KL107	none	Very high	1		O2v2	O2	none	Very high
SRR1561293	Bowers	Contig	8832	8832	K_pneumoniae_ST258_457	TRUE	USA	America_northern	2006	US-AZ-2006a	human	unknown	human	SAMN02927803	NA	Klebsiella pneumoniae	strong	269	135262	374763	5632307	no	-	ST258	0	2	8	10	-	0	-	0	-	0	-	0	-	0	-	wzi154	KL107	none	Very high	0.9999		O2v2	O2	none	Very high
SRR1561294	Bowers	Contig	8833	8833	K_pneumoniae_ST258_458	TRUE	USA	America_northern	2006	US-AZ-2006b	human	unknown	human	SAMN02927804	NA	Klebsiella pneumoniae	strong	312	181595	556578	5782370	no	-	ST258	0	2	8	12	-	0	-	0	-	0	-	0	-	0	-	wzi154	KL107	none	Very high	0.9999		O2v2	O2	none	Very high
SRR1561296	Bowers	Contig	8835	8835	K_pneumoniae_ST258_459	TRUE	USA	America_northern	2007	US-CA-2007b	human	unknown	human	SAMN02927806	NA	Klebsiella pneumoniae	strong	412	31522	141179	5582920	no	-	ST258	0	1	9	13	-	0	-	0	-	0	-	0	-	0	-	wzi154	KL107	?	Good	0.9999		O2v2	O2	none	Very high
SRR1561299	Bowers	Contig	3262	3262b	K_pneumoniae_ST37_59b	TRUE	USA	America_northern	2010	US-CA-2010b	human	unknown	human	SAMN02927809	NA	Klebsiella pneumoniae	strong	195	124299	344220	5910322	no	-	ST37	1	2	11	20	ybt 0; ICEKp6	222	-	0	-	0	-	0	-	0	-	wzi75	KL105	-	High	0.9998	KL105_11	O2v2	O2	none	Very high
SRR1561302	Bowers	Contig	8838	8838	K_pneumoniae_ST258_460	TRUE	USA	America_northern	2006	US-DE-2006	human	unknown	human	SAMN02927812	NA	Klebsiella pneumoniae	strong	379	169767	544330	5768530	no	-	ST258	0	2	8	14	-	0	-	0	-	0	-	0	-	0	-	wzi154	KL107	none	Very high	0.9998		O2v2	O2	none	Very high
SRR1561303	Bowers	Contig	3036	3036a	K_pneumoniae_ST258_194a	TRUE	USA	America_northern	2007	US-DE-2007	human	unknown	human	SAMN02927813	NA	Klebsiella pneumoniae	strong	144	112944	337819	5739770	no	-	ST258	2	1	7	8	ybt 17; ICEKp10	251	clb 3	62	-	0	-	0	-	0	-	-	KL107	?-	Low	0.9999	KL107_03_wzi	O2v2	O2	none	Very high
SRR1561305	Bowers	Contig	8840	8840	K_pneumoniae_ST258_461	TRUE	USA	America_northern	2011	US-FL-2011	human	unknown	human	SAMN02927815	NA	Klebsiella pneumoniae	strong	221	51312	194822	5404466	no	-	ST258	0	3	7	9	-	0	-	0	-	0	-	0	-	0	-	wzi83	KL23	?-	Low	0.9899	KL23_01_galF,KL23_02_cpsACP	O2v2	O2	none	Very high
SRR1561306	Bowers	Contig	2085	2085ao	K_pneumoniae_ST258_6ao	TRUE	USA	America_northern	2006	US-GA-2006a	human	unknown	human	SAMN02927816	NA	Klebsiella pneumoniae	strong	154	203730	672088	5643471	no	-	ST258	0	2	8	8	-	0	-	0	-	0	-	0	-	0	-	wzi154	KL107	none	Very high	1		O2v2	O2	none	Very high
SRR1561308	Bowers	Contig	8842	8842	K_pneumoniae_ST258_462	TRUE	USA	America_northern	2007	US-GA-2007	human	unknown	human	SAMN02927818	NA	Klebsiella pneumoniae	strong	217	59034	175886	5412501	yes (1)	ambiguous_bases	ST258	0	0	9	13	-	0	-	0	-	0	-	0	-	0	-	wzi154	KL107	none	Very high	0.9999		O2v2	O2	none	Very high
SRR1561313	Bowers	Contig	8847	8847	K_pneumoniae_ST258_463	TRUE	USA	America_northern	2008	US-IL-2008a	human	unknown	human	SAMN02927823	NA	Klebsiella pneumoniae	strong	335	158691	778310	5849635	no	-	ST258	0	2	8	9	-	0	-	0	-	0	-	0	-	0	-	wzi154	KL107	none	Very high	0.9999		O2v2	O2	none	Very high
SRR1561315	Bowers	Contig	8849	8849	K_pneumoniae_ST258_464	TRUE	USA	America_northern	2009	US-IL-2009a	human	unknown	human	SAMN02927825	NA	Klebsiella pneumoniae	strong	267	53231	187808	5862237	no	-	ST258	2	2	7	13	ybt 17; ICEKp10	291	clb 3	17-2LV	-	0	-	0	-	0	-	wzi154	KL107	none	Very high	0.9999		O2v2	O2	none	Very high
SRR1561316	Bowers	Contig	8850	8850	K_pneumoniae_ST258_465	TRUE	USA	America_northern	2009	US-IL-2009b	human	unknown	human	SAMN02927826	NA	Klebsiella pneumoniae	strong	366	35312	113000	5725163	no	-	ST258	0	2	7	14	-	0	-	0	-	0	-	0	-	0	-	wzi154	KL107	none	Very high	0.9999		O2v2	O2	none	Very high
SRR1561317	Bowers	Contig	8851	8851	K_pneumoniae_ST258_466	TRUE	USA	America_northern	2007	US-MA-2007	human	unknown	human	SAMN02927827	NA	Klebsiella pneumoniae	strong	511	129429	399061	6068369	no	-	ST258	2	2	8	13	ybt 17; ICEKp10	247	clb 3	62	-	0	-	0	-	0	-	wzi154	KL107	none	Very high	0.9999		O2v2	O2	none	Very high
SRR1561318	Bowers	Contig	8852	8852	K_pneumoniae_ST258_467	TRUE	USA	America_northern	2008	US-MA-2008	human	unknown	human	SAMN02927828	NA	Klebsiella pneumoniae	strong	182	82949	258229	5513997	yes (2)	ambiguous_bases	ST258	0	1	8	11	-	0	-	0	-	0	-	0	-	0	-	wzi154	KL107	none	Very high	0.9998		O2v2	O2	none	Very high
SRR1561325	Bowers	Contig	2253	2253c	K_pneumoniae_ST258_57c	TRUE	USA	America_northern	2011	US-ND-2011	human	unknown	human	SAMN02927835	NA	Klebsiella pneumoniae	strong	192	89079	241961	5805630	no	-	ST258	2	2	8	15	ybt 17; ICEKp10	251-1LV	clb 3	62-1LV	-	0	-	0	-	0	-	wzi154	KL107	none	Very high	0.9999		O2v2	O2	?-	Good
SRR1561326	Bowers	Contig	8858	8858	K_pneumoniae_ST258_468	TRUE	USA	America_northern	2008	US-NH-2008	human	unknown	human	SAMN02927836	NA	Klebsiella pneumoniae	strong	345	82939	262279	5771660	no	-	ST258	0	2	8	15	-	0	-	0	-	0	-	0	-	0	-	wzi154	KL107	none	Very high	0.9999		O2v2	O2	?-	Good
SRR1561327	Bowers	Contig	2218	2218c	K_pneumoniae_ST258_40c	TRUE	USA	America_northern	2003	US-NJ-2003	human	unknown	human	SAMN02927837	NA	Klebsiella pneumoniae	strong	329	38143	141202	5720158	yes (1)	ambiguous_bases	ST258	0	2	8	14	-	0	-	0	-	0	-	0	-	0	-	wzi154	KL107	none	Very high	0.9999		O2v2	O2	none	Very high
SRR1561328	Bowers	Contig	8859	8859	K_pneumoniae_ST258_469	TRUE	USA	America_northern	2004	US-NJ-2004a	human	unknown	human	SAMN02927838	NA	Klebsiella pneumoniae	strong	191	88733	257256	5618834	no	-	ST258	0	2	6	9	-	0	-	0	-	0	-	0	-	0	-	wzi154	KL107	none	Very high	0.9999		O2v2	O2	none	Very high
SRR1561329	Bowers	Contig	8677	8677b	K_pneumoniae_ST258_420b	TRUE	USA	America_northern	2004	US-NJ-2004b	human	unknown	human	SAMN02927839	NA	Klebsiella pneumoniae	strong	219	82490	223530	5773505	no	-	ST258	0	2	9	16	-	0	-	0	-	0	-	0	-	0	-	wzi154	KL107	none	Very high	0.9998		O2v2	O2	none	Very high
SRR1561330	Bowers	Contig	8860	8860	K_pneumoniae_ST258_470	TRUE	USA	America_northern	2005	US-NJ-2005	human	unknown	human	SAMN02927840	NA	Klebsiella pneumoniae	strong	110	158064	671058	5854259	no	-	ST258	2	2	6	9	ybt 17; ICEKp10	271	clb 3	19-1LV	-	0	-	0	-	0	-	wzi154	KL107	none	Very high	0.9999		O2v2	O2	none	Very high
SRR1561331	Bowers	Contig	8861	8861	K_pneumoniae_ST258_471	TRUE	USA	America_northern	2006	US-NJ-2006	human	unknown	human	SAMN02927841	NA	Klebsiella pneumoniae	strong	247	167301	838914	5651174	yes (1)	ambiguous_bases	ST258	0	2	7	8	-	0	-	0	-	0	-	0	-	0	-	wzi154	KL107	none	Very high	0.9999		O2v2	O2	-	High
SRR1561332	Bowers	Contig	8862	8862	K_pneumoniae_ST258_472	TRUE	USA	America_northern	2007	US-NJ-2007a	human	unknown	human	SAMN02927842	NA	Klebsiella pneumoniae	strong	105	132589	357127	5462820	no	-	ST258	0	1	6	6	-	0	-	0	-	0	-	0	-	0	-	wzi154	KL107	none	Very high	0.9999		O2v2	O2	none	Very high
SRR1561333	Bowers	Contig	8863	8863	K_pneumoniae_ST258_473	TRUE	USA	America_northern	2007	US-NJ-2007b	human	unknown	human	SAMN02927843	NA	Klebsiella pneumoniae	strong	259	56535	220058	5772921	no	-	ST258	0	2	9	16	-	0	-	0	-	0	-	0	-	0	-	wzi154	KL107	none	Very high	0.9999		O2v2	O2	?-	Good
SRR1561334	Bowers	Contig	3260	3260b	K_pneumoniae_ST258_270b	TRUE	USA	America_northern	2007	US-NM-2007	human	unknown	human	SAMN02927844	NA	Klebsiella pneumoniae	strong	102	184945	805677	5576194	no	-	ST258	0	2	9	11	-	0	-	0	-	0	-	0	-	0	-	wzi154	KL107	none	Very high	0.9999		O2v2	O2	none	Very high
SRR1561336	Bowers	Contig	2957	2957d	K_pneumoniae_ST258_179b	TRUE	USA	America_northern	2004	US-NY-2004b	human	unknown	human	SAMN02927846	NA	Klebsiella pneumoniae	strong	102	156318	753863	5564955	no	-	ST258	0	2	8	13	-	0	-	0	-	0	-	0	-	0	-	wzi154	KL107	none	Very high	0.9999		O2v2	O2	none	Very high
SRR1561337	Bowers	Contig	8864	8864	K_pneumoniae_ST2983_1	TRUE	USA	America_northern	2004	US-NY-2004c	human	unknown	human	SAMN02927847	NA	Klebsiella pneumoniae	strong	217	113019	304228	5663618	no	-	ST2983	0	2	5	9	-	0	-	0	-	0	-	0	-	0	-	wzi374	KL140	none	Very high	0.997		O2v2	O2	none	Very high
SRR1561339	Bowers	Contig	8866	8866	K_pneumoniae_ST258_474	TRUE	USA	America_northern	2005	US-NY-2005a	human	unknown	human	SAMN02927849	NA	Klebsiella pneumoniae	strong	428	170008	449583	5814678	no	-	ST258	0	2	8	14	-	0	-	0	-	0	-	0	-	0	-	wzi29	KL106	?	Good	0.9989		O2v2	O2	none	Very high
SRR1561341	Bowers	Contig	8868	8868	K_pneumoniae_ST258_475	TRUE	USA	America_northern	2005	US-NY-2005c	human	unknown	human	SAMN02927851	NA	Klebsiella pneumoniae	strong	204	157680	331838	5634140	no	-	ST258	0	2	8	9	-	0	-	0	-	0	-	0	-	0	-	wzi29	KL106	?	Good	0.9999		O2v2	O2	none	Very high
SRR1561342	Bowers	Contig	8869	8869	K_pneumoniae_ST258_476	TRUE	USA	America_northern	2005	US-NY-2005d	human	unknown	human	SAMN02927852	NA	Klebsiella pneumoniae	strong	180	90538	282119	6028777	no	-	ST258	2	3	10	13	ybt 17; ICEKp10	226	clb 3	62	-	0	-	0	-	0	-	wzi154	KL107	none	Very high	0.9998		O2v2	O2	none	Very high
SRR1561343	Bowers	Contig	8870	8870	K_pneumoniae_ST258_477	TRUE	USA	America_northern	2009	US-NY-2009a	human	unknown	human	SAMN02927853	NA	Klebsiella pneumoniae	strong	257	54496	173360	5555410	no	-	ST258	0	2	8	8	-	0	-	0	-	0	-	0	-	0	-	wzi29	KL106	?	Good	0.9998		O2v2	O2	none	Very high
SRR1561344	Bowers	Contig	8871	8871	K_pneumoniae_ST258_478	TRUE	USA	America_northern	2009	US-NY-2009b	human	unknown	human	SAMN02927854	NA	Klebsiella pneumoniae	strong	513	25193	140158	5589228	no	-	ST258	1	0	7	13	ybt 13; ICEKp2 (incomplete)	299-1LV	-	0	-	0	-	0	-	0	-	-	KL106	?-	None	0.9961	KL106_03_wzi,KL106_04_wza,KL106_05_wzb,KL106_06_wzc,KL106_07_wzy,KL106_08,KL106_09,KL106_10_wecB,KL106_11_wzx,KL106_12,KL106_13_wzx,KL106_14	O2v2	O2	none	Very high
SRR1561345	Bowers	Contig	2695	2695a	K_pneumoniae_ST258_126a	TRUE	USA	America_northern	2009	US-NY-2009c	human	unknown	human	SAMN02927855	NA	Klebsiella pneumoniae	strong	284	54450	248395	5863723	yes (1)	ambiguous_bases	ST258	2	2	7	13	ybt 17; ICEKp10	289	clb 3	17-2LV	-	0	-	0	-	0	-	wzi154	KL107	none	Very high	0.9998		O2v2	O2	none	Very high
SRR1561346	Bowers	Contig	8872	8872	K_pneumoniae_ST258_479	TRUE	USA	America_northern	2010	US-NY-2010	human	unknown	human	SAMN02927856	NA	Klebsiella pneumoniae	strong	249	50426	255357	5398936	no	-	ST258	0	2	6	9	-	0	-	0	-	0	-	0	-	0	-	wzi154	KL107	none	Very high	0.9998		O2v2	O2	?-	Good
SRR1561347	Bowers	Contig	2140	2140e	K_pneumoniae_ST258_27e	TRUE	USA	America_northern	2010	US-OR-2010	human	unknown	human	SAMN02927857	NA	Klebsiella pneumoniae	strong	160	161401	455441	5626601	no	-	ST258	0	2	8	12	-	0	-	0	-	0	-	0	-	0	-	wzi29	KL106	?	Good	0.9989		O2v2	O2	none	Very high
SRR1561349	Bowers	Contig	2218	2218e	K_pneumoniae_ST258_40e	TRUE	USA	America_northern	2005	US-PA-2005a	human	unknown	human	SAMN02927859	NA	Klebsiella pneumoniae	strong	146	203718	503825	5716137	no	-	ST258	0	2	9	11	-	0	-	0	-	0	-	0	-	0	-	wzi154	KL107	none	Very high	0.9999		O2v2	O2	none	Very high
SRR1561350	Bowers	Contig	2218	2218f	K_pneumoniae_ST258_40f	TRUE	USA	America_northern	2005	US-PA-2005b	human	unknown	human	SAMN02927860	NA	Klebsiella pneumoniae	strong	123	152471	712566	5715101	no	-	ST258	0	2	8	15	-	0	-	0	-	0	-	0	-	0	-	wzi154	KL107	none	Very high	0.9999		O2v2	O2	none	Very high
SRR1561351	Bowers	Contig	2855	2855b	K_pneumoniae_ST258_143b	TRUE	USA	America_northern	2007	US-PA-2007	human	unknown	human	SAMN02927861	NA	Klebsiella pneumoniae	strong	198	77437	199420	5727727	no	-	ST258	0	1	6	11	-	0	-	0	-	0	-	0	-	0	-	wzi154	KL107	none	Very high	0.9998		O2v2	O2	-	High
SRR1561352	Bowers	Contig	8874	8874	K_pneumoniae_ST258_480	TRUE	USA	America_northern	2008	US-PA-2008	human	unknown	human	SAMN02927862	NA	Klebsiella pneumoniae	strong	731	16875	66168	5735449	yes (1)	ambiguous_bases	ST258	2	2	8	15	ybt 17; ICEKp10 (incomplete)	293-2LV	clb 3	17-1LV	-	0	-	0	-	0	-	wzi154	KL107	none	Very high	0.9999		O2v2	O2	none	Very high
SRR1561353	Bowers	Contig	8875	8875	K_pneumoniae_ST258_481	TRUE	USA	America_northern	2011	US-PA-2011a	human	unknown	human	SAMN02927863	NA	Klebsiella pneumoniae	strong	241	57441	173503	5527279	no	-	ST258	0	2	8	14	-	0	-	0	-	0	-	0	-	0	-	wzi29	KL106	?	Good	0.9998		O2v2	O2	none	Very high
SRR1561354	Bowers	Contig	8876	8876	K_pneumoniae_ST258_482	TRUE	USA	America_northern	2011	US-PA-2011b	human	unknown	human	SAMN02927864	NA	Klebsiella pneumoniae	strong	259	51194	162153	5779918	no	-	ST258	2	2	9	16	ybt 17; ICEKp10	292	clb 3	17-1LV	-	0	-	0	-	0	-	wzi154	KL107	none	Very high	0.9999		O2v2	O2	?-	Good
SRR1561355	Bowers	Contig	8877	8877	K_pneumoniae_ST258_483	TRUE	USA	America_northern	2008	US-RI-2008	human	unknown	human	SAMN02927865	NA	Klebsiella pneumoniae	strong	359	44856	228336	5677096	no	-	ST258	0	1	10	10	-	0	-	0	-	0	-	0	-	0	-	wzi154	KL107	none	Very high	0.9999		O2v2	O2	none	Very high
SRR1561356	Bowers	Contig	2875	2875b	K_pneumoniae_ST258_147b	TRUE	USA	America_northern	2012	US-SD-2012	human	unknown	human	SAMN02927866	NA	Klebsiella pneumoniae	strong	229	52588	157311	5692159	no	-	ST258	2	2	7	9	ybt 17; ICEKp10	251	clb 3	62	-	0	-	0	-	0	-	wzi154	KL107	none	Very high	0.9999		O2v2	O2	none	Very high
SRR1561360	Bowers	Contig	8880	8880	K_pneumoniae_ST258_484	TRUE	USA	America_northern	2008	US-VA-2008a	human	unknown	human	SAMN02927870	NA	Klebsiella pneumoniae	strong	367	38036	120955	5623309	no	-	ST258	0	2	9	10	-	0	-	0	-	0	-	0	-	0	-	wzi29	KL106	?-	Good	0.9996	KL106_15_rfbp	O2v2	O2	none	Very high
SRR1561363	Bowers	Contig	8882	8882	K_pneumoniae_ST258_485	TRUE	USA	America_northern	2011	US-WV-2011a	human	unknown	human	SAMN02927873	NA	Klebsiella pneumoniae	strong	374	61234	313937	5886279	no	-	ST258	2	2	7	13	ybt 17; ICEKp10	289	clb 3	17-1LV	-	0	-	0	-	0	-	wzi154	KL107	none	Very high	0.9999		O2v2	O2	none	Very high
SRR1561364	Bowers	Contig	8883	8883	K_pneumoniae_ST258_486	TRUE	USA	America_northern	2011	US-WV-2011b	human	unknown	human	SAMN02927874	NA	Klebsiella pneumoniae	strong	606	18635	83427	5662989	no	-	ST258	2	2	7	10	ybt 17; ICEKp10	289	clb 3	17-1LV	-	0	-	0	-	0	-	-	KL107	?-	None	0.9968	KL107_03_wzi,KL107_04_wza,KL107_05_wzb,KL107_06_wzc,KL107_07_wbaP,KL107_08,KL107_09	O2v2	O2	?-	Good
SRR1561208	Bowers	Contig	8774	8774	K_pneumoniae_ST855-1LV_1	TRUE	Brazil	America_Latin_Caribbean	2010	Brazil-2010c	human	unknown	human	SAMN02927718	NA	Klebsiella pneumoniae	strong	675	19577	95150	5899140	yes (2)	ambiguous_bases	ST855-1LV	1	3	8	13	ybt 14; ICEKp5	145-2LV	-	0	-	0	-	0	-	0	-	wzi100	KL10	?-+	Good	0.9674	KL10_19_manB	O3/O3a	O3/O3a	?-	Good
SRR1561209	Bowers	Contig	8775	8775	K_pneumoniae_ST855_3	TRUE	Brazil	America_Latin_Caribbean	2010	Brazil-2010d	human	unknown	human	SAMN02927719	NA	Klebsiella pneumoniae	strong	466	32502	163104	5761977	yes (2)	ambiguous_bases	ST855	0	2	9	15	-	0	-	0	-	0	-	0	-	0	-	wzi100	KL10	?	Good	0.9674		O3/O3a	O3/O3a	?	Good
SRR1561213	Bowers	Contig	8778	8778	K_pneumoniae_ST152_38	TRUE	Canada	America_northern	2009	Canada-2009c	human	unknown	human	SAMN02927723	NA	Klebsiella pneumoniae	strong	223	62657	256211	5508163	no	-	ST152	0	2	1	1	-	0	-	0	-	0	-	0	-	0	-	wzi150	KL46	none	Very high	0.9913		O3b	O3b	?	Good
SRR1561236	Bowers	Contig	8798	8798	K_pneumoniae_ST277_7	TRUE	Israel	Asia_western	2007	Israel-2007b	human	unknown	human	SAMN02927746	NA	Klebsiella pneumoniae	strong	196	59238	267295	5538667	no	-	ST277	0	2	8	10	-	0	-	0	-	0	-	0	-	0	-	wzi97	KL46	*	Very high	0.9964		O3b	O3b	?	Good
SRR1561250	Bowers	Contig	8809	8809	K_pneumoniae_ST37_172	TRUE	Italy	Europe_southern	2009	Italy-Palermo-2009f	human	unknown	human	SAMN02927760	NA	Klebsiella pneumoniae	strong	166	216513	605347	5606585	no	-	ST37	0	1	9	13	-	0	-	0	-	0	-	0	-	0	-	wzi96	KL38	none	Very high	0.9969		O3b	O3b	none	Very high
SRR1561298	Bowers	Contig	2103	2103b	K_pneumoniae_ST11_12b	TRUE	USA	America_northern	2010	US-CA-2010a	human	unknown	human	SAMN02927808	NA	Klebsiella pneumoniae	strong	255	52270	185611	5661506	no	-	ST11	0	2	10	18	-	0	-	0	-	0	-	0	-	0	-	wzi174	KL74	none	Very high	0.9895		O3b	O3b	?*	Good
SRR1561304	Bowers	Contig	8839	8839	K_pneumoniae_ST2457_1	TRUE	USA	America_northern	2008	US-FL-2008	human	unknown	human	SAMN02927814	NA	Klebsiella pneumoniae	strong	192	58856	177905	5274050	no	-	ST2457	0	2	4	4	-	0	-	0	-	0	-	0	-	0	-	wzi263	KL21	?	Good	0.9938		O3b	O3b	none	Very high
SRR1561320	Bowers	Contig	8854	8854	K_pneumoniae_ST11_527	TRUE	USA	America_northern	2006	US-MD-2006	human	unknown	human	SAMN02927830	NA	Klebsiella pneumoniae	strong	200	169566	461192	5524869	no	-	ST11	0	2	4	6	-	0	-	0	-	0	-	0	-	0	-	wzi243	KL13	?-+	Good	0.9901	KL13_18_manB	O3b	O3b	?-	Good
SRR1561361	Bowers	Contig	8881	8881	K_pneumoniae_ST719_3	TRUE	USA	America_northern	2008	US-VA-2008b	human	unknown	human	SAMN02927871	NA	Klebsiella pneumoniae	strong	722	51278	157995	5721521	no	-	ST719	0	2	3	3	-	0	-	0	-	0	-	0	-	0	-	wzi192	KL9	none	Very high	0.9884		O3b	O3b	none	Very high
SRR1561202	Bowers	Contig	8768	8768	K_pneumoniae_ST437_61	TRUE	Brazil	America_Latin_Caribbean	2008	Brazil-2008a	human	unknown	human	SAMN02927712	NA	Klebsiella pneumoniae	strong	220	66983	224042	5483649	no	-	ST437	0	2	5	5	-	0	-	0	-	0	-	0	-	0	-	wzi109	KL36	?	Good	0.9989		O4	O4	none	Very high
SRR1561203	Bowers	Contig	8769	8769	K_pneumoniae_ST437_62	TRUE	Brazil	America_Latin_Caribbean	2008	Brazil-2008b	human	unknown	human	SAMN02927713	NA	Klebsiella pneumoniae	strong	153	133919	839213	5655979	no	-	ST437	0	2	8	15	-	0	-	0	-	0	-	0	-	0	-	wzi109	KL36	none	Very high	0.9989		O4	O4	none	Very high
SRR1561205	Bowers	Contig	8771	8771	K_pneumoniae_ST437_63	TRUE	Brazil	America_Latin_Caribbean	2009	Brazil-2009b	human	unknown	human	SAMN02927715	event_135_ST437 iuc5 Brazil	Klebsiella pneumoniae	strong	166	150094	466944	5709382	no	-	ST437	3	2	9	16	-	0	-	0	iuc 5	62	-	0	-	0	-	wzi109	KL36	?	Good	0.9989		O4	O4	none	Very high
SRR1561206	Bowers	Contig	8772	8772	K_pneumoniae_ST340_73	TRUE	Brazil	America_Latin_Caribbean	2010	Brazil-2010a	human	unknown	human	SAMN02927716	NA	Klebsiella pneumoniae	strong	320	53682	200397	5769121	no	-	ST340	0	3	11	16	-	0	-	0	-	0	-	0	-	0	-	wzi50	KL15	none	Very high	0.9998		O4	O4	none	Very high
SRR1561207	Bowers	Contig	8773	8773	K_pneumoniae_ST340_74	TRUE	Brazil	America_Latin_Caribbean	2010	Brazil-2010b	human	unknown	human	SAMN02927717	NA	Klebsiella pneumoniae	strong	368	38348	167504	5819138	no	-	ST340	0	2	8	10	-	0	-	0	-	0	-	0	-	0	-	wzi50	KL15	none	Very high	0.998		O4	O4	none	Very high
SRR1561237	Bowers	Contig	8799	8799	K_pneumoniae_ST340_75	TRUE	Israel	Asia_western	2007	Israel-2007c	human	unknown	human	SAMN02927747	NA	Klebsiella pneumoniae	strong	601	20613	146375	5614010	yes (1)	ambiguous_bases	ST340	0	0	5	9	-	0	-	0	-	0	-	0	-	0	-	wzi173	KL149	*	Very high	0.9993		O4	O4	none	Very high
SRR1561295	Bowers	Contig	8834	8834	K_pneumoniae_ST340_76	TRUE	USA	America_northern	2007	US-CA-2007a	human	unknown	human	SAMN02927805	NA	Klebsiella pneumoniae	strong	357	144451	789820	5879649	no	-	ST340	0	2	10	23	-	0	-	0	-	0	-	0	-	0	-	wzi50	KL15	none	Very high	0.998		O4	O4	none	Very high
SRR1561297	Bowers	Contig	8836	8836	K_pneumoniae_ST833_2	TRUE	USA	America_northern	2008	US-CA-2008	human	unknown	human	SAMN02927807	event_158_ST833 iuc5 USA	Klebsiella pneumoniae	strong	776	49299	233086	5839709	yes (1)	ambiguous_bases	ST833	3	1	8	13	-	0	-	0	iuc 5	61	-	0	-	0	-	wzi50	KL17	none	Very high	0.9852		O4	O4	none	Very high
SRR1561324	Bowers	Contig	8857	8857	K_pneumoniae_ST37_173	TRUE	USA	America_northern	1996	US-NC-1996	human	unknown	human	SAMN02927834	NA	Klebsiella pneumoniae	strong	142	127939	479956	5776739	no	-	ST37	0	2	6	12	-	0	-	0	-	0	-	0	-	0	-	wzi50	KL15	none	Very high	0.9979		O4	O4	none	Very high
SRR1561204	Bowers	Contig	8770	8770	K_pneumoniae_ST11_525	TRUE	Brazil	America_Latin_Caribbean	2009	Brazil-2009a	human	unknown	human	SAMN02927714	NA	Klebsiella pneumoniae	strong	668	20503	100720	5474912	no	-	ST11	0	3	7	7	-	0	-	0	-	0	-	0	-	0	-	wzi202	KL127	?-	Good	0.9787	KL127_15_rmlB	OL101	OL101	?-*	Good
SRR1561261	Bowers	Contig	2085	2085n_exclude	K_pneumoniae_ST258_6n_exclude	FALSE	Italy	Europe_southern	2010	Italy-Palermo-2010e	human	unknown	human	SAMN02927771	NA	Klebsiella pneumoniae	strong	118	143317	523094	5613329	no	-	ST258	0	2	8	9	-	0	-	0	-	0	-	0	-	0	-	-	KL107	?-	None	0.9747	KL107_01_galF,KL107_02_cpsACP,KL107_03_wzi,KL107_04_wza,KL107_05_wzb,KL107_06_wzc,KL107_07_wbaP,KL107_08,KL107_09,KL107_10	OL102	OL102	-*	None
SRR1561268	Bowers	Contig	2085	2085u_exclude	K_pneumoniae_ST258_6u_exclude	FALSE	Italy	Europe_southern	2011	Italy-Palermo-2011g	human	unknown	human	SAMN02927778	NA	Klebsiella pneumoniae	strong	140	104465	313724	5637254	no	-	ST258	0	3	9	9	-	0	-	0	-	0	-	0	-	0	-	wzi154	KL107	none	Very high	1		OL102	OL102	-*	None
SRR1561348	Bowers	Contig	8873	8873	K_quasi_simili_ST334_17	TRUE	USA	America_northern	2001	US-PA-2001	human	unknown	human	SAMN02927858	NA	Klebsiella quasipneumoniae subsp. similipneumoniae	strong	150	192089	529031	5472112	no	-	ST334	0	2	5	9	-	0	-	0	-	0	-	0	-	0	-	wzi436	KL28	?-+*	Good	0.9108	KL28_07_wckC,KL28_18_manB	O5	O5	?-*	Good
SRR1561310	Bowers	Contig	8844	8844	K_variicola_varii_ST2977-1LV_1	TRUE	USA	America_northern	2009	US-GA-2009b	human	unknown	human	SAMN02927820	NA	Klebsiella variicola subsp. variicola	strong	616	25483	91447	5655509	yes (1)	ambiguous_bases	ST2977-1LV	0	2	5	9	-	0	-	0	-	0	-	0	-	0	-	wzi53	KL53	?-+	Good	0.9995	KL53_17_manC	O3/O3a	O3/O3a	?-	Good
ERR349748	Chung	Contig	1854	1854i	K_pneumoniae_ST15_49i	TRUE	Nepal	Asia_southern	2012	24	human	ET Tip	human_catheter_tube_tip	SAMEA2072937	NA	Klebsiella pneumoniae	strong	144	189442	504266	5901456	no	-	ST15	1	2	10	16	ybt 16; ICEKp12	290	-	0	-	0	-	0	-	0	-	wzi93	KL112	?	Good	0.9865		O1v1	O1	none	Very high
ERR349749	Chung	Contig	1854	1854l	K_pneumoniae_ST15_49l	TRUE	Nepal	Asia_southern	2012	50	human	urine	human_urogenital_urine	SAMEA2072909	NA	Klebsiella pneumoniae	strong	136	166449	368102	5897303	no	-	ST15	1	2	10	16	ybt 16; ICEKp12	290	-	0	-	0	-	0	-	0	-	wzi93	KL112	?	Good	0.9865		O1v1	O1	none	Very high
ERR349751	Chung	Contig	1854	1854i_exclude	K_pneumoniae_ST15_49i_exclude	FALSE	Nepal	Asia_southern	2012	72	human	ET Tip	human_catheter_tube_tip	SAMEA2072938	NA	Klebsiella pneumoniae	strong	145	180016	368403	5899156	no	-	ST15	1	2	10	16	ybt 16; ICEKp12	290	-	0	-	0	-	0	-	0	-	wzi93	KL112	?	Good	0.9865		O1v1	O1	none	Very high
ERR349752	Chung	Contig	1854	1854h	K_pneumoniae_ST15_49h	TRUE	Nepal	Asia_southern	2012	80	human	blood	human_blood_bone_sterile	SAMEA2072911	NA	Klebsiella pneumoniae	strong	141	161585	372938	5902995	no	-	ST15	1	2	10	16	ybt 16; ICEKp12	290	-	0	-	0	-	0	-	0	-	wzi93	KL112	?-	Good	0.9865	KL112_07_wbaP	O1v1	O1	none	Very high
ERR349753	Chung	Contig	1854	1854h_exclude	K_pneumoniae_ST15_49h_exclude	FALSE	Nepal	Asia_southern	2012	81	human	blood	human_blood_bone_sterile	SAMEA2072912	NA	Klebsiella pneumoniae	strong	273	208332	450353	5939506	no	-	ST15	1	2	10	16	ybt 16; ICEKp12	290	-	0	-	0	-	0	-	0	-	wzi93	KL112	?-	Good	0.9865	KL112_07_wbaP	O1v1	O1	none	Very high
ERR349754	Chung	Contig	1854	1854h_exclude	K_pneumoniae_ST15_49h_exclude	FALSE	Nepal	Asia_southern	2012	86	human	blood	human_blood_bone_sterile	SAMEA2072939	NA	Klebsiella pneumoniae	strong	151	188983	373236	5904196	yes (1)	ambiguous_bases	ST15	1	2	10	16	ybt 16; ICEKp12	290	-	0	-	0	-	0	-	0	-	wzi93	KL112	?-	Good	0.9865	KL112_07_wbaP	O1v1	O1	none	Very high
ERR349755	Chung	Contig	1854	1854h_exclude	K_pneumoniae_ST15_49h_exclude	FALSE	Nepal	Asia_southern	2012	93	human	blood	human_blood_bone_sterile	SAMEA2072913	NA	Klebsiella pneumoniae	strong	286	160614	373236	5945050	no	-	ST15	1	2	10	16	ybt 16; ICEKp12	290	-	0	-	0	-	0	-	0	-	wzi93	KL112	?-	Good	0.9865	KL112_07_wbaP	O1v1	O1	none	Very high
ERR349756	Chung	Contig	1855	1855m	K_pneumoniae_ST14_38	TRUE	Nepal	Asia_southern	2012	94	human	blood	human_blood_bone_sterile	SAMEA2072914	NA	Klebsiella pneumoniae	strong	80	360229	656593	5483160	no	-	ST14	1	1	8	12	ybt 9; ICEKp3	190	-	0	-	0	-	0	-	0	-	wzi2	KL2	none	Very high	0.9975		O1v1	O1	none	Perfect
ERR349759	Chung	Contig	32	32e	K_pneumoniae_ST15_4e	TRUE	Nepal	Asia_southern	2012	108	human	sputum	human_respiratory	SAMEA2072916	NA	Klebsiella pneumoniae	strong	357	188532	467111	6051969	yes (1)	ambiguous_bases	ST15	1	1	9	20	ybt 16; ICEKp12	277	-	0	-	0	-	0	-	0	-	wzi93	KL112	none	Very high	0.9865		O1v1	O1	none	Very high
ERR349763	Chung	Contig	1854	1854h_exclude	K_pneumoniae_ST15_49h_exclude	FALSE	Nepal	Asia_southern	2012	120	human	blood	human_blood_bone_sterile	SAMEA2072942	NA	Klebsiella pneumoniae	strong	150	161638	373236	5907112	yes (1)	ambiguous_bases	ST15	1	2	10	16	ybt 16; ICEKp12	290	-	0	-	0	-	0	-	0	-	wzi93	KL112	?-	Good	0.9865	KL112_07_wbaP	O1v1	O1	none	Very high
ERR349764	Chung	Contig	1854	1854h_exclude	K_pneumoniae_ST15_49h_exclude	FALSE	Nepal	Asia_southern	2012	126	human	blood	human_blood_bone_sterile	SAMEA2072919	NA	Klebsiella pneumoniae	strong	165	180697	373236	5906951	yes (1)	ambiguous_bases	ST15	1	2	10	16	ybt 16; ICEKp12	290	-	0	-	0	-	0	-	0	-	wzi93	KL112	?-	Good	0.9865	KL112_07_wbaP	O1v1	O1	none	Very high
ERR349765	Chung	Contig	1854	1854l_exclude	K_pneumoniae_ST15_49l_exclude	FALSE	Nepal	Asia_southern	2012	127	human	urine	human_urogenital_urine	SAMEA2072920	NA	Klebsiella pneumoniae	strong	144	161646	308337	5898772	no	-	ST15	1	2	10	16	ybt 16; ICEKp12	290	-	0	-	0	-	0	-	0	-	wzi93	KL112	?-	Good	0.9865	KL112_06_wzc	O1v1	O1	none	Very high
ERR349766	Chung	Contig	1858	1858	K_pneumoniae_ST15_50	TRUE	Nepal	Asia_southern	2012	131	human	sputum	human_respiratory	SAMEA2072943	NA	Klebsiella pneumoniae	strong	165	207932	467108	5918071	no	-	ST15	1	2	9	17	ybt 16; ICEKp12	277	-	0	-	0	-	0	-	0	-	wzi93	KL112	none	Very high	0.9865		O1v1	O1	none	Very high
ERR349767	Chung	Contig	1854	1854h_exclude	K_pneumoniae_ST15_49h_exclude	FALSE	Nepal	Asia_southern	2012	132	human	blood	human_blood_bone_sterile	SAMEA2072921	NA	Klebsiella pneumoniae	strong	163	166809	368400	5904685	yes (1)	ambiguous_bases	ST15	1	2	10	16	ybt 16; ICEKp12	290	-	0	-	0	-	0	-	0	-	wzi93	KL112	?-	Good	0.9865	KL112_06_wzc	O1v1	O1	none	Very high
ERR349770	Chung	Contig	1861	1861	K_pneumoniae_ST297_3	TRUE	Nepal	Asia_southern	2012	139	human	sputum	human_respiratory	SAMEA2072923	NA	Klebsiella pneumoniae	strong	121	174576	324812	5429743	no	-	ST297	0	1	7	8	-	0	-	0	-	0	-	0	-	0	-	wzi10	KL10	*	Very high	0.9675		O1v1	O1	none	Very high
ERR349774	Chung	Contig	1863	1863	K_pneumoniae_ST15_51	TRUE	Nepal	Asia_southern	2012	157	human	rectal swab	human_intestinal_rectal_faecal	SAMEA2072926	NA	Klebsiella pneumoniae	strong	289	370978	1023251	5552063	yes (1)	ambiguous_bases	ST15	1	1	8	11	ybt 10; ICEKp4	325	-	0	-	0	-	0	-	0	-	wzi24	KL24	none	Very high	0.9999		O1v1	O1	none	Very high
ERR349775	Chung	Contig	1864	1864	K_pneumoniae_ST15_52	TRUE	Nepal	Asia_southern	2012	159	human	ET Tip	human_catheter_tube_tip	SAMEA2072945	NA	Klebsiella pneumoniae	strong	99	240212	528075	5557369	no	-	ST15	0	1	9	11	-	0	-	0	-	0	-	0	-	0	-	wzi151	KL48	*	High	0.9478		O1v1	O1	none	Very high
ERR349784	Chung	Contig	1868	1868	K_pneumoniae_ST1_6	TRUE	Nepal	Asia_southern	2012	209	human	rectal swab	human_intestinal_rectal_faecal	SAMEA2072948	NA	Klebsiella pneumoniae	strong	416	311944	654080	5476106	yes (1)	ambiguous_bases	ST1	0	1	9	14	-	0	-	0	-	0	-	0	-	0	-	wzi137	KL17	none	Very high	1		O1v1	O1	none	Very high
ERR349789	Chung	Contig	1872	1872	K_pneumoniae_ST14_39	TRUE	Nepal	Asia_southern	2012	230	human	Umbilical pus	human_abscess_pus_fluid	SAMEA2072952	NA	Klebsiella pneumoniae	strong	913	303403	804414	5720783	no	-	ST14	0	1	7	11	-	0	-	0	-	0	-	0	-	0	-	wzi88	KL157	?	Good	0.9999		O1v1	O1	none	Very high
ERR349790	Chung	Contig	1873	1873	K_pneumoniae_ST2326_1	TRUE	Nepal	Asia_southern	2012	234	human	urine	human_urogenital_urine	SAMEA2073112	NA	Klebsiella pneumoniae	strong	124	273360	372442	5551960	yes (1)	ambiguous_bases	ST2326	0	0	0	0	-	0	-	0	-	0	-	0	-	0	-	wzi73	KL104	?-	None	0.9914	KL104_07,KL104_08_wzx,KL104_09_wzx,KL104_10,KL104_16_wzx,KL104_17,KL104_18	O1v1	O1	-+	Good
ERR349791	Chung	Contig	1874	1874	K_pneumoniae_ST14_40	TRUE	Nepal	Asia_southern	2012	237	human	blood	human_blood_bone_sterile	SAMEA2073113	NA	Klebsiella pneumoniae	strong	108	260291	588545	5517411	no	-	ST14	0	1	7	11	-	0	-	0	-	0	-	0	-	0	-	wzi2	KL2	none	Very high	0.9975		O1v1	O1	none	Very high
ERR349803	Chung	Contig	32	32b	K_pneumoniae_ST15_4b	TRUE	Nepal	Asia_southern	2012	305	human	pus	human_abscess_pus_fluid	SAMEA2073124	NA	Klebsiella pneumoniae	strong	226	189049	467409	6005476	no	-	ST15	1	1	8	19	ybt 16; ICEKp12	277	-	0	-	0	-	0	-	0	-	wzi93	KL112	none	Very high	0.9865		O1v1	O1	none	Very high
ERR349806	Chung	Contig	1882	1882	K_pneumoniae_ST1_7	TRUE	Nepal	Asia_southern	2012	321	human	urine	human_urogenital_urine	SAMEA2073127	NA	Klebsiella pneumoniae	strong	216	224769	595399	5434187	yes (1)	ambiguous_bases	ST1	0	1	9	14	-	0	-	0	-	0	-	0	-	0	-	wzi137	KL17	none	Perfect	1		O1v1	O1	none	Very high
ERR349807	Chung	Contig	1883	1883	K_pneumoniae_ST35_20	TRUE	Nepal	Asia_southern	2012	329	human	tissue	human_tissue	SAMEA2073128	NA	Klebsiella pneumoniae	strong	68	274002	621510	5458642	no	-	ST35	1	1	8	12	ybt 9; ICEKp3	187	-	0	-	0	-	0	-	0	-	wzi16	KL16	none	Very high	0.994		O1v1	O1	none	Very high
ERR349808	Chung	Contig	1884	1884	K_pneumoniae_ST15_53	TRUE	Nepal	Asia_southern	2012	352	human	catheter tip	human_catheter_tube_tip	SAMEA2073129	NA	Klebsiella pneumoniae	strong	800	173714	447880	5867379	yes (1)	ambiguous_bases	ST15	1	1	9	12	ybt 10; ICEKp4	23	-	0	-	0	-	0	-	0	-	wzi24	KL24	none	Very high	1		O1v1	O1	none	Very high
ERR349812	Chung	Contig	1888	1888	K_pneumoniae_ST15_54	TRUE	Nepal	Asia_southern	2012	412	human	urine	human_urogenital_urine	SAMEA2073133	NA	Klebsiella pneumoniae	strong	103	265648	481953	5529505	yes (1)	ambiguous_bases	ST15	1	1	8	12	ybt 10; ICEKp4	17	-	0	-	0	-	0	-	0	-	wzi93	KL112	none	Very high	0.9865		O1v1	O1	none	Very high
ERR349819	Chung	Contig	1891	1891	K_pneumoniae_ST15_55	TRUE	Nepal	Asia_southern	2012	435	human	Folyes tip	human	SAMEA2073313	NA	Klebsiella pneumoniae	strong	81	260921	587955	5482537	no	-	ST15	0	1	7	10	-	0	-	0	-	0	-	0	-	0	-	wzi93	KL112	none	Very high	0.9865		O1v1	O1	none	Very high
ERR349823	Chung	Contig	32	32d	K_pneumoniae_ST15_4d	TRUE	Nepal	Asia_southern	2012	458	human	ET secretion	human_respiratory	SAMEA2073317	NA	Klebsiella pneumoniae	strong	170	222783	467111	5991601	yes (1)	ambiguous_bases	ST15	1	1	8	19	ybt 16; ICEKp12	277	-	0	-	0	-	0	-	0	-	wzi93	KL112	none	Very high	0.9865		O1v1	O1	none	Very high
ERR349824	Chung	Contig	1894	1894	K_pneumoniae_ST15_56	TRUE	Nepal	Asia_southern	2012	482	human	sputum	human_respiratory	SAMEA2073318	NA	Klebsiella pneumoniae	strong	116	284531	587960	5618602	yes (1)	ambiguous_bases	ST15	0	1	9	15	-	0	-	0	-	0	-	0	-	0	-	wzi93	KL112	none	Very high	0.9865		O1v1	O1	none	Very high
ERR349825	Chung	Contig	32	32c	K_pneumoniae_ST15_4c	TRUE	Nepal	Asia_southern	2012	484	human	ET Tip	human_catheter_tube_tip	SAMEA2073319	NA	Klebsiella pneumoniae	strong	163	180920	429694	5992401	no	-	ST15	1	1	8	19	ybt 16; ICEKp12	277	-	0	-	0	-	0	-	0	-	wzi93	KL112	none	Very high	0.9865		O1v1	O1	none	Very high
ERR349826	Chung	Contig	1854	1854j	K_pneumoniae_ST15_49j	TRUE	Nepal	Asia_southern	2012	486	human	pus	human_abscess_pus_fluid	SAMEA2073320	NA	Klebsiella pneumoniae	strong	158	178581	458388	5904816	no	-	ST15	1	2	10	16	ybt 16; ICEKp12	290	-	0	-	0	-	0	-	0	-	wzi93	KL112	none	Very high	0.9865		O1v1	O1	none	Very high
ERR349828	Chung	Contig	1854	1854k	K_pneumoniae_ST15_49k	TRUE	Nepal	Asia_southern	2012	501	human	urine	human_urogenital_urine	SAMEA2073322	NA	Klebsiella pneumoniae	strong	172	166517	467105	5878006	yes (1)	ambiguous_bases	ST15	1	1	8	14	ybt 16; ICEKp12	228	-	0	-	0	-	0	-	0	-	wzi93	KL112	none	Very high	0.9865		O1v1	O1	none	Very high
ERR349844	Chung	Contig	32	32c_exclude	K_pneumoniae_ST15_4c_exclude	FALSE	Nepal	Asia_southern	2012	567	human	ET Tip	human_catheter_tube_tip	SAMEA2073509	NA	Klebsiella pneumoniae	strong	241	160616	467409	6016713	yes (1)	ambiguous_bases	ST15	1	1	8	19	ybt 16; ICEKp12	277	-	0	-	0	-	0	-	0	-	wzi93	KL112	none	Very high	0.9865		O1v1	O1	none	Very high
ERR349854	Chung	Contig	52	52	K_pneumoniae_ST4_3	TRUE	Nepal	Asia_southern	2012	599	human	urine	human_urogenital_urine	SAMEA2073519	NA	Klebsiella pneumoniae	strong	147	328571	736333	5486523	yes (1)	ambiguous_bases	ST4	1	1	7	10	ybt 9; ICEKp3	188	-	0	-	0	-	0	-	0	-	wzi79	KL10	none	Very high	0.9666		O1v1	O1	none	Very high
ERR349769	Chung	Contig	1860	1860	K_pneumoniae_ST1787_5	TRUE	Nepal	Asia_southern	2012	137	human	Vaginal swab	human_external	SAMEA1964404	NA	Klebsiella pneumoniae	strong	144	357245	1250156	5478935	no	-	ST1787	0	1	8	12	-	0	-	0	-	0	-	0	-	0	-	wzi325	KL148	none	Very high	1		O1v2	O1	none	Very high
ERR349788	Chung	Contig	1871	1871	K_pneumoniae_ST661_10	TRUE	Nepal	Asia_southern	2012	225	human	sputum	human_respiratory	SAMEA2072951	NA	Klebsiella pneumoniae	strong	963	354241	885849	6029018	no	-	ST661	0	1	8	14	-	0	-	0	-	0	-	0	-	0	-	wzi211	KL109	none	Very high	0.997		O1v2	O1	none	Very high
ERR349799	Chung	Contig	1879	1879a	K_pneumoniae_ST20_17a	TRUE	Nepal	Asia_southern	2012	281	human	ET Tip	human_catheter_tube_tip	SAMEA2073120	NA	Klebsiella pneumoniae	strong	130	290071	1219902	5443611	no	-	ST20	0	1	6	7	-	0	-	0	-	0	-	0	-	0	-	wzi84	KL28	none	Very high	0.9917		O1v2	O1	none	Very high
ERR349800	Chung	Contig	1879	1879b	K_pneumoniae_ST20_17b	TRUE	Nepal	Asia_southern	2012	283	human	ET secretion	human_respiratory	SAMEA2073121	NA	Klebsiella pneumoniae	strong	135	293501	1232841	5451361	no	-	ST20	0	1	6	7	-	0	-	0	-	0	-	0	-	0	-	wzi84	KL28	none	Very high	0.9917		O1v2	O1	none	Very high
ERR349815	Chung	Contig	1889	1889b	K_pneumoniae_ST711_2	TRUE	Nepal	Asia_southern	2012	424	human	urine	human_urogenital_urine	SAMEA1970828	NA	Klebsiella pneumoniae	strong	79	346531	1408289	5287431	yes (3)	ambiguous_bases	ST711	0	1	8	12	-	0	-	0	-	0	-	0	-	0	-	wzi303	KL54	none	Very high	0.9993		O1v2	O1	none	Very high
ERR349820	Chung	Contig	1892	1892	K_pneumoniae_ST29_15	TRUE	Nepal	Asia_southern	2012	441	human	ET Tip	human_catheter_tube_tip	SAMEA2073314	NA	Klebsiella pneumoniae	strong	72	376577	790206	5379233	no	-	ST29	1	1	6	6	ybt 14; ICEKp5	151	-	0	-	0	-	0	-	0	-	wzi19	KL19	*	High	0.9491		O1v2	O1	none	Perfect
ERR349842	Chung	Contig	1900	1900	K_pneumoniae_ST29_16	TRUE	Nepal	Asia_southern	2012	550	human	urine	human_urogenital_urine	SAMEA2073507	NA	Klebsiella pneumoniae	strong	268	332408	700116	5520584	no	-	ST29	1	1	7	10	ybt 13; ICEKp2	304	-	0	-	0	-	0	-	0	-	wzi19	KL19	*	High	0.9492		O1v2	O1	none	Perfect
ERR349853	Chung	Contig	1905	1905	K_pneumoniae_ST25_10	TRUE	Nepal	Asia_southern	2012	588	human	urine	human_urogenital_urine	SAMEA2073518	NA	Klebsiella pneumoniae	strong	117	193077	364950	5619712	yes (1)	ambiguous_bases	ST25	1	1	9	13	ybt 14; ICEKp5	149	-	0	-	0	-	0	-	0	-	wzi72	KL2	none	Very high	0.9841		O1v2	O1	none	Very high
ERR349785	Chung	Contig	1869	1869	K_pneumoniae_ST45_26	TRUE	Nepal	Asia_southern	2012	212	human	sputum	human_respiratory	SAMEA2072949	NA	Klebsiella pneumoniae	strong	79	354658	996270	5496718	yes (1)	ambiguous_bases	ST45	1	1	7	10	ybt 10; ICEKp4	78	-	0	-	0	-	0	-	0	-	wzi101	KL24	none	Very high	0.9902		O2v1	O2	none	Very high
ERR349786	Chung	Contig	1870	1870	K_pneumoniae_ST716_1	TRUE	Nepal	Asia_southern	2012	214	human	sputum	human_respiratory	SAMEA1969369	NA	Klebsiella pneumoniae	strong	88	367377	1526839	5391185	yes (1)	ambiguous_bases	ST716	1	1	8	12	ybt 14; ICEKp5	153-4LV	-	0	-	0	-	0	-	0	-	wzi89	KL110	none	Very high	0.9954		O2v1	O2	none	Very high
ERR349818	Chung	Contig	1890	1890	K_pneumoniae_ST716_2	TRUE	Nepal	Asia_southern	2012	434	human	wound	human_wound_trauma	SAMEA2073312	NA	Klebsiella pneumoniae	strong	90	287192	709686	5328940	yes (2)	ambiguous_bases	ST716	0	1	2	2	-	0	-	0	-	0	-	0	-	0	-	wzi89	KL110	-	High	0.9954	KL110_16_wcpZ	O2v1	O2	none	Very high
ERR349773	Chung	Contig	1107	1107a	K_pneumoniae_ST307_4a	TRUE	Nepal	Asia_southern	2012	153	human	catheter tip	human_catheter_tube_tip	SAMEA2072925	NA	Klebsiella pneumoniae	strong	87	298756	512637	5389222	yes (1)	ambiguous_bases	ST307	0	1	8	11	-	0	-	0	-	0	-	0	-	0	-	wzi173	KL102	none	Very high	0.9927		O2v2	O2	none	Very high
ERR349780	Chung	Contig	1867	1867	K_pneumoniae_ST661_9	TRUE	Nepal	Asia_southern	2012	186	human	sputum	human_respiratory	SAMEA2072930	NA	Klebsiella pneumoniae	strong	164	316568	886234	5435062	yes (1)	ambiguous_bases	ST661	0	1	8	14	-	0	-	0	-	0	-	0	-	0	-	wzi211	KL109	none	Very high	0.997		O2v2	O2	none	Very high
ERR349787	Chung	Contig	1107	1107b	K_pneumoniae_ST307_4b	TRUE	Nepal	Asia_southern	2012	215	human	sputum	human_respiratory	SAMEA2072950	NA	Klebsiella pneumoniae	strong	160	307324	593037	5421349	yes (1)	ambiguous_bases	ST307	0	1	8	12	-	0	-	0	-	0	-	0	-	0	-	wzi173	KL102	none	Very high	0.9927		O2v2	O2	none	Very high
ERR349797	Chung	Contig	1877	1877	K_pneumoniae_ST307_13	TRUE	Nepal	Asia_southern	2012	273	human	tissue	human_tissue	SAMEA2073118	NA	Klebsiella pneumoniae	strong	106	214841	537553	5495687	yes (1)	ambiguous_bases	ST307	0	1	8	12	-	0	-	0	-	0	-	0	-	0	-	wzi173	KL102	none	Very high	0.9927		O2v2	O2	none	Very high
ERR349834	Chung	Contig	1898	1898	K_pneumoniae_ST340_5	TRUE	Nepal	Asia_southern	2012	524	human	catheter tip	human_catheter_tube_tip	SAMEA2073328	NA	Klebsiella pneumoniae	strong	168	142576	349845	5554702	yes (1)	ambiguous_bases	ST340	0	2	7	10	-	0	-	0	-	0	-	0	-	0	-	wzi29	KL106	?	Good	0.9983		O2v2	O2	none	Very high
ERR349795	Chung	Contig	61	61e	K_pneumoniae_ST3395_2e	TRUE	Nepal	Asia_southern	2012	270	human	Umbilical pus	human_abscess_pus_fluid	SAMEA2073117	NA	Klebsiella pneumoniae	strong	116	156786	707581	5421185	yes (1)	ambiguous_bases	ST3395	1	1	7	10	ybt 0; ICE?	161	-	0	-	0	-	0	-	0	-	wzi14	KL14	none	Very high	0.9986		O3b	O3b	none	Very high
ERR349813	Chung	Contig	61	61c	K_pneumoniae_ST3395_2c	TRUE	Nepal	Asia_southern	2012	420	human	ET Tip	human_catheter_tube_tip	SAMEA2073134	NA	Klebsiella pneumoniae	strong	128	159024	728676	5428311	yes (1)	ambiguous_bases	ST3395	1	1	7	10	ybt 0; ICE?	161	-	0	-	0	-	0	-	0	-	wzi14	KL14	none	Very high	0.9987		O3b	O3b	none	Very high
ERR349814	Chung	Contig	61	61d	K_pneumoniae_ST3395_2d	TRUE	Nepal	Asia_southern	2012	422	human	suction tip	human_catheter_tube_tip	SAMEA2073135	NA	Klebsiella pneumoniae	strong	228	193094	524711	5462241	yes (1)	ambiguous_bases	ST3395	1	1	7	10	ybt 0; ICE?	161	-	0	-	0	-	0	-	0	-	wzi14	KL14	none	Very high	0.9986		O3b	O3b	none	Very high
ERR349816	Chung	Contig	815	815	K_pneumoniae_ST20_15	TRUE	Nepal	Asia_southern	2012	426	human	urine	human_urogenital_urine	SAMEA2073310	NA	Klebsiella pneumoniae	strong	142	389848	859228	5641359	no	-	ST20	0	1	6	7	-	0	-	0	-	0	-	0	-	0	-	wzi113	KL111	none	Perfect	1		O3b	O3b	none	Very high
ERR349817	Chung	Contig	61	61c_exclude	K_pneumoniae_ST3395_2c_exclude	FALSE	Nepal	Asia_southern	2012	432	human	ET Tip	human_catheter_tube_tip	SAMEA2073311	NA	Klebsiella pneumoniae	strong	102	187341	716720	5419677	yes (1)	ambiguous_bases	ST3395	1	1	7	10	ybt 0; ICE?	161-1LV	-	0	-	0	-	0	-	0	-	wzi14	KL14	none	Very high	0.9986		O3b	O3b	none	Very high
ERR349821	Chung	Contig	61	61a	K_pneumoniae_ST3395_2a	TRUE	Nepal	Asia_southern	2012	446	human	blood	human_blood_bone_sterile	SAMEA2073315	NA	Klebsiella pneumoniae	strong	103	199512	716772	5424694	yes (1)	ambiguous_bases	ST3395	1	1	7	10	ybt 0; ICE?	161	-	0	-	0	-	0	-	0	-	wzi14	KL14	none	Very high	0.9987		O3b	O3b	none	Very high
ERR349833	Chung	Contig	61	61a_exclude	K_pneumoniae_ST3395_2a_exclude	FALSE	Nepal	Asia_southern	2012	519	human	blood	human_blood_bone_sterile	SAMEA2073327	NA	Klebsiella pneumoniae	strong	128	187290	727812	5427258	yes (1)	ambiguous_bases	ST3395	1	1	7	10	ybt 0; ICE?	161	-	0	-	0	-	0	-	0	-	wzi14	KL14	none	Very high	0.9987		O3b	O3b	none	Very high
ERR349835	Chung	Contig	1899	1899	K_pneumoniae_ST3395_1	TRUE	Nepal	Asia_southern	2012	526	human	blood	human_blood_bone_sterile	SAMEA2073329	NA	Klebsiella pneumoniae	strong	110	178532	588239	5285117	yes (1)	ambiguous_bases	ST3395	1	1	7	10	ybt 0; ICE?	161	-	0	-	0	-	0	-	0	-	wzi14	KL14	none	Very high	0.9987		O3b	O3b	none	Very high
ERR349838	Chung	Contig	61	61a_exclude	K_pneumoniae_ST3395_2a_exclude	FALSE	Nepal	Asia_southern	2012	539	human	blood	human_blood_bone_sterile	SAMEA2073332	NA	Klebsiella pneumoniae	strong	113	216331	428843	5392026	yes (1)	ambiguous_bases	ST3395	1	1	7	10	ybt 0; ICE?	161	-	0	-	0	-	0	-	0	-	wzi14	KL14	none	Very high	0.9988		O3b	O3b	?	Good
ERR349839	Chung	Contig	61	61a_exclude	K_pneumoniae_ST3395_2a_exclude	FALSE	Nepal	Asia_southern	2012	540	human	blood	human_blood_bone_sterile	SAMEA2073333	NA	Klebsiella pneumoniae	strong	132	159199	716862	5423895	yes (1)	ambiguous_bases	ST3395	1	1	7	10	ybt 0; ICE?	161	-	0	-	0	-	0	-	0	-	wzi14	KL14	?	Good	0.9986		O3b	O3b	none	Very high
ERR349841	Chung	Contig	61	61a_exclude	K_pneumoniae_ST3395_2a_exclude	FALSE	Nepal	Asia_southern	2012	544	human	blood	human_blood_bone_sterile	SAMEA2073335	NA	Klebsiella pneumoniae	strong	110	199025	568044	5424140	yes (1)	ambiguous_bases	ST3395	1	1	7	10	ybt 0; ICE?	161	-	0	-	0	-	0	-	0	-	wzi14	KL14	none	Very high	0.9986		O3b	O3b	none	Very high
ERR349843	Chung	Contig	61	61f	K_pneumoniae_ST3395_2f	TRUE	Nepal	Asia_southern	2012	558	human	urine	human_urogenital_urine	SAMEA2073508	NA	Klebsiella pneumoniae	strong	132	147369	428831	5426103	yes (1)	ambiguous_bases	ST3395	1	1	7	10	ybt 0; ICE?	161	-	0	-	0	-	0	-	0	-	wzi14	KL14	none	Very high	0.9985		O3b	O3b	none	Very high
ERR349845	Chung	Contig	61	61a_exclude	K_pneumoniae_ST3395_2a_exclude	FALSE	Nepal	Asia_southern	2012	568	human	blood	human_blood_bone_sterile	SAMEA2073510	NA	Klebsiella pneumoniae	strong	137	193047	457957	5400054	yes (1)	ambiguous_bases	ST3395	1	1	7	10	ybt 0; ICE?	161	-	0	-	0	-	0	-	0	-	wzi14	KL14	none	Very high	0.9988		O3b	O3b	none	Very high
ERR349849	Chung	Contig	61	61b	K_pneumoniae_ST3395_2b	TRUE	Nepal	Asia_southern	2012	577	human	cerebrospinal fluid	human_blood_bone_sterile	SAMEA2073514	NA	Klebsiella pneumoniae	strong	315	228319	429615	5489710	yes (1)	ambiguous_bases	ST3395	1	1	7	10	ybt 0; ICE?	161	-	0	-	0	-	0	-	0	-	wzi14	KL14	none	Very high	0.9986		O3b	O3b	none	Very high
ERR349768	Chung	Contig	1859	1859	K_pneumoniae_ST340_3	TRUE	Nepal	Asia_southern	2012	136	human	pus	human_abscess_pus_fluid	SAMEA2072922	NA	Klebsiella pneumoniae	strong	137	203871	517775	5498364	yes (2)	ambiguous_bases	ST340	0	1	9	18	-	0	-	0	-	0	-	0	-	0	-	wzi50	KL15	none	Very high	0.998		O4	O4	none	Very high
ERR349805	Chung	Contig	1881	1881	K_pneumoniae_ST340_4	TRUE	Nepal	Asia_southern	2012	320	human	urine	human_urogenital_urine	SAMEA2073126	NA	Klebsiella pneumoniae	strong	138	170848	349839	5554931	yes (1)	ambiguous_bases	ST340	1	1	7	10	ybt 16; ICEKp12	277	-	0	-	0	-	0	-	0	-	wzi50	KL15	none	Very high	0.999		O4	O4	none	Very high
ERR349811	Chung	Contig	1887	1887	K_pneumoniae_ST628_1	TRUE	Nepal	Asia_southern	2012	405	human	urine	human_urogenital_urine	SAMEA2073132	NA	Klebsiella pneumoniae	strong	148	297832	569738	5492966	no	-	ST628	0	1	8	12	-	0	-	0	-	0	-	0	-	0	-	wzi50	KL15	none	Very high	0.9977		O4	O4	none	Very high
ERR349822	Chung	Contig	1893	1893a	K_pneumoniae_ST11_10a	TRUE	Nepal	Asia_southern	2012	448	human	urine	human_urogenital_urine	SAMEA2073316	NA	Klebsiella pneumoniae	strong	212	182069	483643	5643701	yes (1)	ambiguous_bases	ST11	1	2	10	12	ybt 9; ICEKp3	183	-	0	-	0	-	0	-	0	-	wzi50	KL15	none	Very high	0.9978		O4	O4	none	Very high
ERR349846	Chung	Contig	1901	1901	K_pneumoniae_ST152_11	TRUE	Nepal	Asia_southern	2012	570	human	urine	human_urogenital_urine	SAMEA2073511	NA	Klebsiella pneumoniae	strong	68	355954	928311	5374224	yes (1)	ambiguous_bases	ST152	0	1	8	12	-	0	-	0	-	0	-	0	-	0	-	wzi110	KL149	none	Perfect	1		O4	O4	none	Very high
ERR349777	Chung	Contig	1865	1865	K_pneumoniae_ST147_15	TRUE	Nepal	Asia_southern	2012	170	human	sputum	human_respiratory	SAMEA2072928	NA	Klebsiella pneumoniae	strong	99	384830	863307	5426327	no	-	ST147	0	1	9	18	-	0	-	0	-	0	-	0	-	0	-	wzi230	KL81	?-	Good	0.9766	KL81_17_rmlB,KL81_19_rmlD,KL81_20_rmlC	OL101	OL101	?-*	Good
ERR349804	Chung	Contig	1880	1880	K_pneumoniae_ST45_27	TRUE	Nepal	Asia_southern	2012	10315_6#58	human	catheter	human_catheter_tube_tip	SAMEA2073125	NA	Klebsiella pneumoniae	strong	842	262011	727649	6789240	yes (2)	total_size,ambiguous_bases	ST45	1	1	9	20	ybt 10; ICEKp4	80	-	0	-	0	-	0	-	0	-	wzi50	KL52	none	Very high	0.9992		OL101	OL101	*	High
ERR349747	Chung	Contig	1853	1853	K_pneumoniae_ST37_27	TRUE	Nepal	Asia_southern	2012	16	human	urine	human_urogenital_urine	SAMEA2072908	NA	Klebsiella pneumoniae	strong	72	215551	576390	5353490	yes (1)	ambiguous_bases	ST37	0	1	7	10	-	0	-	0	-	0	-	0	-	0	-	wzi12	KL12	none	Perfect	1		OL103	OL103	*	High
ERR349798	Chung	Contig	1878	1878	K_pneumoniae_ST37_28	TRUE	Nepal	Asia_southern	2012	276	human	sputum	human_respiratory	SAMEA2073119	NA	Klebsiella pneumoniae	strong	94	349248	730089	5436829	no	-	ST37	0	1	7	8	-	0	-	0	-	0	-	0	-	0	-	wzi12	KL12	none	Very high	0.9999		OL103	OL103	*	High
ERR349793	Chung	Contig	1875	1875	K_quasi_simili_ST929-2LV_1	TRUE	Nepal	Asia_southern	2012	262	human	sputum	human_respiratory	SAMEA2073115	NA	Klebsiella quasipneumoniae subsp. similipneumoniae	strong	145	456776	939606	5415633	yes (2)	ambiguous_bases	ST929-2LV	0	1	6	7	-	0	-	0	-	0	-	0	-	0	-	wzi381	KL159	?-	Good	0.9839	KL159_16_rmlB	OL101	OL101	?-	Good
ERR349847	Chung; previously excluded duplicate	Contig	61	61a_exclude	K_pneumoniae_ST3395_2a_exclude	FALSE	Nepal	Asia_southern	2012	573	human	blood	human_blood_bone_sterile	SAMEA2073512	NA	Klebsiella pneumoniae	strong	150	216331	727737	5410182	yes (1)	ambiguous_bases	ST3395	1	1	7	10	ybt 0; ICE?	161	-	0	-	0	-	0	-	0	-	wzi14	KL14	none	Very high	0.9986		O3b	O3b	none	Very high
SRR2098772	Davis	Contig	8935	8935	K_pneumoniae_ST1693-1LV_1	TRUE	USA	America_northern	2012	Kpn_0001	food	chicken	food_animal_animalproduct	SAMN03853246	NA	Klebsiella pneumoniae	strong	975	16117	86706	5680125	yes (6)	ambiguous_bases	ST1693-1LV	0	0	1	1	-	0	-	0	-	0	-	0	-	0	-	wzi83	KL23	none	Very high	0.9986		O1/O2v2	unknown	*	Very high
SRR2098701	Davis	Contig	8912	8912	K_pneumoniae_ST6_11	TRUE	USA	America_northern	2012	Kpn0006	food	chicken	food_animal_animalproduct	SAMN03853225	NA	Klebsiella pneumoniae	strong	553	19898	65523	5385022	no	-	ST6	1	0	1	0	ybt 14; ICEKp5 (incomplete)	145-2LV	-	0	-	0	-	0	-	0	-	wzi7	KL7	none	Very high	0.9845		O1v1	O1	none	Very high
SRR2098777	Davis	Contig	8940	8940	K_pneumoniae_ST163_12	TRUE	USA	America_northern	2012	Kpn0007	food	chicken	food_animal_animalproduct	SAMN03853250	NA	Klebsiella pneumoniae	strong	308	32714	127707	5416485	no	-	ST163	0	0	0	0	-	0	-	0	-	0	-	0	-	0	-	wzi211	KL109	?	Good	0.9977		O1v1	O1	none	Very high
SRR2098694	Davis	Contig	8905	8905	K_pneumoniae_ST1780_1	TRUE	USA	America_northern	2012	Kpn0018	food	pork	food_animal_animalproduct	SAMN03853219	NA	Klebsiella pneumoniae	strong	126	100365	502268	5341683	yes (3)	ambiguous_bases	ST1780	0	0	0	0	-	0	-	0	-	0	-	0	-	0	-	wzi137	KL17	none	Very high	0.9997		O1v1	O1	none	Very high
SRR2098710	Davis	Contig	8913	8913	K_pneumoniae_ST540_11	TRUE	USA	America_northern	2012	Kpn0019	food	pork	food_animal_animalproduct	SAMN03853226	NA	Klebsiella pneumoniae	strong	149	82421	282695	5325991	yes (1)	ambiguous_bases	ST540	0	0	0	0	-	0	-	0	-	0	-	0	-	0	-	wzi281	KL38	none	Very high	0.9939		O1v1	O1	none	Very high
SRR2098696	Davis	Contig	8907	8907	K_pneumoniae_ST870_11	TRUE	USA	America_northern	2012	Kpn0026	food	pork	food_animal_animalproduct	SAMN03853220	NA	Klebsiella pneumoniae	strong	81	167825	548176	5312266	yes (1)	ambiguous_bases	ST870	0	0	0	0	-	0	-	0	-	0	-	0	-	0	-	wzi137	KL17	none	Very high	0.9997		O1v1	O1	none	Very high
SRR2098699	Davis	Contig	8910	8910	K_pneumoniae_ST1010_3	TRUE	USA	America_northern	2012	Kpn0034	food	turkey	food_animal_animalproduct	SAMN03853223	NA	Klebsiella pneumoniae	strong	336	28250	103761	5350838	yes (1)	ambiguous_bases	ST1010	0	0	2	2	-	0	-	0	-	0	-	0	-	0	-	wzi377	KL142	none	Perfect	1		O1v1	O1	none	Very high
SRR2098765	Davis	Contig	8928	8928	K_pneumoniae_ST14_167	TRUE	USA	America_northern	2012	Kpn0035	food	turkey	food_animal_animalproduct	SAMN03853195	NA	Klebsiella pneumoniae	strong	107	150349	461587	5474184	yes (1)	ambiguous_bases	ST14	0	0	1	1	-	0	-	0	-	0	-	0	-	0	-	wzi16	KL16	none	Very high	0.9942		O1v1	O1	none	Very high
SRR2098751	Davis	Contig	8914	8914	K_pneumoniae_ST1013_3	TRUE	USA	America_northern	2012	Kpn0039	food	turkey	food_animal_animalproduct	SAMN03853227	NA	Klebsiella pneumoniae	strong	334	210427	501361	5636099	yes (2)	ambiguous_bases	ST1013	1	0	1	1	ybt 14; ICEKp5	154	-	0	-	0	-	0	-	0	-	wzi112	KL39	none	Very high	0.9936		O1v1	O1	none	Very high
SRR2098700	Davis	Contig	8911	8911	K_pneumoniae_ST1686-1LV_1	TRUE	USA	America_northern	2011	Kpn_0047	human	urine	human_urogenital_urine	SAMN03853224	NA	Klebsiella pneumoniae	strong	614	23402	106780	5419560	yes (1)	ambiguous_bases	ST1686-1LV	0	0	0	0	-	0	-	0	-	0	-	0	-	0	-	wzi351	KL113	?-*	Good	0.9665	KL113_19_manB	O1v1	O1	none	Very high
SRR2098797	Davis	Contig	8950	8950	K_pneumoniae_ST133_19	TRUE	USA	America_northern	2012	Kpn0057	human	clinical	human	SAMN03853197	NA	Klebsiella pneumoniae	strong	131	122310	393813	5337973	yes (2)	ambiguous_bases	ST133	0	0	0	0	-	0	-	0	-	0	-	0	-	0	-	wzi47	KL47	none	Very high	0.9999		O1v1	O1	none	Very high
SRR2098676	Davis	Contig	8887	8887	K_pneumoniae_ST380_16	TRUE	USA	America_northern	2012	Kpn0065	human	clinical	human	SAMN03853202	NA	Klebsiella pneumoniae	strong	990	61570	229287	5719289	yes (4)	ambiguous_bases	ST380	4	0	0	0	ybt 14; ICEKp12 (incomplete)	143-2LV	-	0	iuc 2	11-2LV	iro 2 (incomplete)	3-2LV	rmp 2; KpVP-2 (incomplete)	3-1LV	-	wzi203	KL2	none	Very high	0.9973		O1v1	O1	none	Very high
SRR2098675	Davis	Contig	8886	8886	K_pneumoniae_ST380_15	TRUE	USA	America_northern	2012	Kpn0079	human	clinical	human	SAMN03853201	NA	Klebsiella pneumoniae	strong	51	209398	748132	5430635	yes (1)	ambiguous_bases	ST380	4	0	0	0	ybt 14; ICEKp12	143	-	0	iuc 2	14	iro 2	12	rmp 2; KpVP-2	8	-	wzi203	KL2	none	Very high	0.9975		O1v1	O1	none	Very high
SRR2098774	Davis	Contig	8937	8937	K_pneumoniae_ST25-1LV_2	TRUE	USA	America_northern	2012	Kpn0009	food	turkey	food_animal_animalproduct	SAMN03853248	NA	Klebsiella pneumoniae	strong	101	348641	491128	5480864	yes (2)	ambiguous_bases	ST25-1LV	1	0	5	7	ybt 6; ICEKp5	63-1LV	-	0	-	0	-	0	-	0	-	wzi72	KL2	none	Very high	0.9841		O1v2	O1	none	Very high
SRR2098764	Davis	Contig	8927	8927	K_pneumoniae_ST435_1	TRUE	USA	America_northern	2012	Kpn0012	food	turkey	food_animal_animalproduct	SAMN03853239	NA	Klebsiella pneumoniae	strong	457	51500	198754	5620700	yes (4)	ambiguous_bases	ST435	3	0	3	5	-	0	-	0	iuc 5	60	iro 5	35	-	0	-	wzi253	KL17	?-	Good	0.9884	KL17_08_wctR	O1v2	O1	none	Very high
SRR2098698	Davis	Contig	8909	8909	K_pneumoniae_ST44_2	TRUE	USA	America_northern	2012	Kpn0016	food	turkey	food_animal_animalproduct	SAMN03853222	NA	Klebsiella pneumoniae	strong	190	63919	227347	5408580	yes (2)	ambiguous_bases	ST44	0	0	0	0	-	0	-	0	-	0	-	0	-	0	-	wzi34	KL57	-	High	0.9881	KL57_13_vanT	O1v2	O1	none	Very high
SRR2098768	Davis	Contig	8931	8931	K_pneumoniae_ST111_39	TRUE	USA	America_northern	2012	Kpn0017	food	turkey	food_animal_animalproduct	SAMN03853242	NA	Klebsiella pneumoniae	strong	72	167195	432840	5160112	yes (2)	ambiguous_bases	ST111	0	0	0	0	-	0	-	0	-	0	-	0	-	0	-	wzi63	KL63	none	Very high	0.9936		O1v2	O1	none	Very high
SRR2098788	Davis	Contig	8946	8946	K_pneumoniae_ST20_70	TRUE	USA	America_northern	2012	Kpn0021	food	chicken	food_animal_animalproduct	SAMN03853256	NA	Klebsiella pneumoniae	strong	75	253435	743109	5618425	no	-	ST20	0	0	0	0	-	0	-	0	-	0	-	0	-	0	-	wzi84	KL28	none	Very high	0.9917		O1v2	O1	none	Very high
SRR2098761	Davis	Contig	8924	8924	K_pneumoniae_ST39_39	TRUE	USA	America_northern	2012	Kpn0022	food	chicken	food_animal_animalproduct	SAMN03853236	NA	Klebsiella pneumoniae	strong	98	129462	279008	5488098	yes (1)	ambiguous_bases	ST39	0	0	3	4	-	0	-	0	-	0	-	0	-	0	-	wzi452	KL149	none	Very high	0.9769		O1v2	O1	none	Very high
SRR2098775	Davis	Contig	8938	8938	K_pneumoniae_ST1692_1	TRUE	USA	America_northern	2012	Kpn0025	food	chicken	food_animal_animalproduct	SAMN03853249	NA	Klebsiella pneumoniae	strong	131	96697	223114	5385827	no	-	ST1692	0	0	0	0	-	0	-	0	-	0	-	0	-	0	-	wzi276	KL30	?-*	Good	0.9651	KL30_10_wzy,KL30_19_manB	O1v2	O1	none	Very high
SRR2098814	Davis	Contig	8960	8960	K_pneumoniae_ST220-1LV_1	TRUE	USA	America_northern	2012	Kpn0027	food	chicken	food_animal_animalproduct	SAMN03853198	NA	Klebsiella pneumoniae	strong	565	20535	84860	5306373	yes (5)	ambiguous_bases	ST220-1LV	0	0	0	0	-	0	-	0	-	0	-	0	-	0	-	wzi177	KL114	?	Good	0.9972		O1v2	O1	none	Very high
SRR2098769	Davis	Contig	8932	8932	K_pneumoniae_ST1694_2	TRUE	USA	America_northern	2012	Kpn0030	food	pork	food_animal_animalproduct	SAMN03853243	NA	Klebsiella pneumoniae	strong	449	24710	117746	5560267	yes (4)	ambiguous_bases	ST1694	0	0	0	0	-	0	-	0	-	0	-	0	-	0	-	wzi150	KL63	?-	Good	0.9881	KL63_19_manB	O1v2	O1	none	Very high
SRR2098770	Davis	Contig	8933	8933	K_pneumoniae_ST1694_3	TRUE	USA	America_northern	2012	Kpn0031	food	pork	food_animal_animalproduct	SAMN03853244	NA	Klebsiella pneumoniae	strong	99	172275	369222	5634119	no	-	ST1694	0	0	0	0	-	0	-	0	-	0	-	0	-	0	-	wzi150	KL63	none	Very high	0.9881		O1v2	O1	none	Very high
SRR2098771	Davis	Contig	8934	8934	K_pneumoniae_ST1694-2LV_1	TRUE	USA	America_northern	2012	Kpn0032	food	pork	food_animal_animalproduct	SAMN03853245	NA	Klebsiella pneumoniae	strong	379	31883	121335	5586161	no	-	ST1694-2LV	0	0	0	0	-	0	-	0	-	0	-	0	-	0	-	wzi150	KL63	?-+*	Low	0.9875	KL63_01_galF,KL63_03_wzi,KL63_19_manB	O1v2	O1	none	Very high
SRR2098773	Davis	Contig	8936	8936	K_pneumoniae_ST1693_2	TRUE	USA	America_northern	2012	Kpn0038	food	chicken	food_animal_animalproduct	SAMN03853247	NA	Klebsiella pneumoniae	strong	185	133518	348503	5799954	yes (5)	ambiguous_bases	ST1693	0	0	1	1	-	0	-	0	-	0	-	0	-	0	-	wzi83	KL23	none	Very high	0.9987		O1v2	O1	none	Very high
SRR2098776	Davis	Contig	8939	8939	K_pneumoniae_ST23_195	TRUE	USA	America_northern	2012	Kpn0077	human	clinical	human	SAMN03853196	NA	Klebsiella pneumoniae	strong	245	42657	205718	5648202	yes (1)	ambiguous_bases	ST23	5	0	0	0	ybt 1; ICEKp10	46-2LV	clb 2	29-3LV	iuc 1	1	iro 1 (incomplete)	2-1LV	rmp 1; KpVP-1	44	rmpA2_8-60%	wzi1	KL1	*	Very high	0.998		O1v2	O1	none	Very high
SRR2098685	Davis	Contig	8896	8896	K_pneumoniae_ST45-1LV_3	TRUE	USA	America_northern	2012	Kpn_0015	food	turkey	food_animal_animalproduct	SAMN03853210	NA	Klebsiella pneumoniae	strong	392	55116	252589	5673918	yes (3)	ambiguous_bases	ST45-1LV	1	0	2	2	ybt 10; ICEKp4	78-1LV	-	0	-	0	-	0	-	0	-	wzi149	KL62	none	Very high	0.9997		O2v1	O2	none	Very high
SRR2098683	Davis	Contig	8894	8894	K_pneumoniae_ST45_135	TRUE	USA	America_northern	2012	Kpn0013	food	turkey	food_animal_animalproduct	SAMN03853209	NA	Klebsiella pneumoniae	strong	74	186378	379438	5581906	yes (2)	ambiguous_bases	ST45	1	0	3	4	ybt 10; ICEKp4	78	-	0	-	0	-	0	-	0	-	wzi149	KL62	none	Very high	0.9997		O2v1	O2	none	Very high
SRR2098680	Davis	Contig	8891	8891	K_pneumoniae_ST268_39	TRUE	USA	America_northern	2012	Kpn_0071	human	urine	human_urogenital_urine	SAMN03853206	NA	Klebsiella pneumoniae	strong	624	139766	399077	5979689	yes (9)	ambiguous_bases	ST268	0	0	1	1	-	0	-	0	-	0	-	0	-	0	-	wzi95	KL20	none	Very high	0.9995		O2v1	O2	none	Very high
SRR2098785	Davis	Contig	8944	8944	K_pneumoniae_ST1691_1	TRUE	USA	America_northern	2012	Kpn0070	human	clinical	human	SAMN03853254	NA	Klebsiella pneumoniae	strong	191	105383	357353	5583013	yes (2)	ambiguous_bases	ST1691	0	0	0	0	-	0	-	0	-	0	-	0	-	0	-	wzi199	KL110	-	High	0.9987	KL110_16_wcpZ	O2v1	O2	none	Very high
SRR2098681	Davis	Contig	8892	8892	K_pneumoniae_ST268_40	TRUE	USA	America_northern	2012	Kpn0075	human	clinical	human	SAMN03853207	NA	Klebsiella pneumoniae	strong	208	121476	394502	5568390	no	-	ST268	0	0	0	0	-	0	-	0	-	0	-	0	-	0	-	wzi95	KL20	none	Very high	0.9994		O2v1	O2	none	Very high
SRR2098783	Davis	Contig	8943	8943	K_pneumoniae_ST34_52	TRUE	USA	America_northern	2012	Kpn0003	food	chicken	food_animal_animalproduct	SAMN03853253	NA	Klebsiella pneumoniae	strong	382	33216	137468	5523295	yes (3)	ambiguous_bases	ST34	0	0	0	0	-	0	-	0	-	0	-	0	-	0	-	wzi123	KL136	none	Very high	0.999		O2v2	O2	none	Very high
SRR2098760	Davis	Contig	8923	8923	K_pneumoniae_ST487-1LV_1	TRUE	USA	America_northern	2012	Kpn0024	food	turkey	food_animal_animalproduct	SAMN03853235	NA	Klebsiella pneumoniae	strong	138	86619	375534	5443755	yes (4)	ambiguous_bases	ST487-1LV	0	0	0	0	-	0	-	0	-	0	-	0	-	0	-	wzi8	KL8	none	Perfect	1		O2v2	O2	none	Very high
SRR2098790	Davis	Contig	8948	8948	K_pneumoniae_ST1123-1LV_1	TRUE	USA	America_northern	2012	Kpn0041	food	pork	food_animal_animalproduct	SAMN03853258	NA	Klebsiella pneumoniae	strong	263	144066	426629	5743330	yes (4)	ambiguous_bases	ST1123-1LV	0	0	0	0	-	0	-	0	-	0	-	0	-	0	-	wzi82	KL23	none	Very high	0.9992		O2v2	O2	none	Very high
SRR2098693	Davis	Contig	8904	8904	K_pneumoniae_ST188_11	TRUE	USA	America_northern	2012	Kpn_0059	human	urine	human_urogenital_urine	SAMN03853218	NA	Klebsiella pneumoniae	strong	326	36355	135713	5520772	yes (1)	ambiguous_bases	ST188	0	0	0	0	-	0	-	0	-	0	-	0	-	0	-	wzi104	KL51	none	Very high	0.994		O2v2	O2	none	Very high
SRR2098679	Davis	Contig	8890	8890	K_pneumoniae_ST341-1LV_1	TRUE	USA	America_northern	2012	Kpn0078	human	clinical	human	SAMN03853205	NA	Klebsiella pneumoniae	strong	587	17246	68346	5311090	yes (2)	ambiguous_bases	ST341-1LV	0	0	0	0	-	0	-	0	-	0	-	0	-	0	-	wzi173	KL102	none	Very high	0.9998		O2v2	O2	none	Very high
SRR2098755	Davis	Contig	8918	8918	K_pneumoniae_ST896_7	TRUE	USA	America_northern	2012	Kpn0080	human	clinical	human	SAMN03853230	NA	Klebsiella pneumoniae	strong	118	117088	313345	5484838	yes (2)	ambiguous_bases	ST896	0	0	0	0	-	0	-	0	-	0	-	0	-	0	-	wzi59	KL3	none	Very high	0.9961		O2v2	O2	none	Very high
SRR2098690	Davis	Contig	8901	8901	K_pneumoniae_ST629_12	TRUE	USA	America_northern	2012	Kpn0010	food	turkey	food_animal_animalproduct	SAMN03853215	NA	Klebsiella pneumoniae	strong	201	61035	165130	5552195	yes (1)	ambiguous_bases	ST629	0	0	3	5	-	0	-	0	-	0	-	0	-	0	-	wzi100	KL10	?	Good	0.9676		O3/O3a	O3/O3a	none	Very high
SRR2098688	Davis	Contig	8899	8899	K_pneumoniae_ST76-1LV_4	TRUE	USA	America_northern	2012	Kpn0028	food	chicken	food_animal_animalproduct	SAMN03853213	NA	Klebsiella pneumoniae	strong	857	12830	67196	5451013	yes (3)	ambiguous_bases	ST76-1LV	0	0	0	0	-	0	-	0	-	0	-	0	-	0	-	wzi262	KL21	?-	Good	0.9982	KL21_02_cpsACP	O3/O3a	O3/O3a	?-	Good
SRR2098687	Davis	Contig	8898	8898	K_pneumoniae_ST76_19	TRUE	USA	America_northern	2012	Kpn0029	food	chicken	food_animal_animalproduct	SAMN03853212	NA	Klebsiella pneumoniae	strong	122	127087	342344	5559968	yes (6)	ambiguous_bases	ST76	0	0	0	0	-	0	-	0	-	0	-	0	-	0	-	wzi262	KL21	?	Good	0.9974		O3/O3a	O3/O3a	none	Very high
SRR2098691	Davis	Contig	8902	8902	K_pneumoniae_ST188_10	TRUE	USA	America_northern	2012	Kpn0036	food	pork	food_animal_animalproduct	SAMN03853216	NA	Klebsiella pneumoniae	strong	81	215654	401728	5625536	yes (1)	ambiguous_bases	ST188	0	0	0	0	-	0	-	0	-	0	-	0	-	0	-	wzi31	KL31	none	Very high	0.9949		O3b	O3b	?	Good
SRR2098762	Davis	Contig	8925	8925	K_pneumoniae_ST1689_3	TRUE	USA	America_northern	2012	Kpn0056	human	clinical	human	SAMN03853237	NA	Klebsiella pneumoniae	strong	83	132678	404404	5199121	no	-	ST1689	0	0	0	0	-	0	-	0	-	0	-	0	-	0	-	wzi39	KL13	?	Good	0.988		O3b	O3b	none	Very high
SRR2098758	Davis	Contig	8921	8921	K_pneumoniae_ST1296_2	TRUE	USA	America_northern	2012	Kpn0074	human	clinical	human	SAMN03853233	NA	Klebsiella pneumoniae	strong	396	24799	152614	5296217	yes (3)	ambiguous_bases	ST1296	0	0	1	0	-	0	-	0	-	0	-	0	-	0	-	wzi75	KL105	none	Very high	0.9968		O3b	O3b	none	Very high
SRR2098753	Davis	Contig	8916	8916	K_pneumoniae_ST1779_7	TRUE	USA	America_northern	2012	Kpn0076	human	clinical	human	SAMN03853229	NA	Klebsiella pneumoniae	strong	214	58091	163944	5326793	yes (1)	ambiguous_bases	ST1779	0	0	0	0	-	0	-	0	-	0	-	0	-	0	-	wzi96	KL38	none	Very high	0.997		O3b	O3b	none	Very high
SRR2098794	Davis	Contig	8949	8949	K_pneumoniae_ST17-1LV_6	TRUE	USA	America_northern	2012	Kpn_0082	human	urine	human_urogenital_urine	SAMN03853259	NA	Klebsiella pneumoniae	strong	624	17999	132891	5287844	yes (2)	ambiguous_bases	ST17-1LV	0	0	1	0	-	0	-	0	-	0	-	0	-	0	-	wzi50	KL15	-+	Good	0.9972	KL15_03_wzi	O4	O4	none	Very high
SRR2098799	Davis	Contig	8951	8951	K_pneumoniae_ST17_140	TRUE	USA	America_northern	2012	Kpn0081	human	clinical	human	SAMN03853260	NA	Klebsiella pneumoniae	strong	80	176697	473140	5376264	yes (2)	ambiguous_bases	ST17	0	0	0	0	-	0	-	0	-	0	-	0	-	0	-	wzi50	KL15	none	Very high	0.9983		O4	O4	none	Very high
SRR2098787	Davis	Contig	8945	8945	K_pneumoniae_ST134_10	TRUE	USA	America_northern	2012	Kpn_0002	food	chicken	food_animal_animalproduct	SAMN03853255	NA	Klebsiella pneumoniae	strong	280	194235	561824	5814246	yes (1)	ambiguous_bases	ST134	0	0	0	0	-	0	-	0	-	0	-	0	-	0	-	wzi168	KL25	-	High	0.9825	KL25_09_wfeD	O5	O5	*	High
SRR2098684	Davis	Contig	8895	8895	K_pneumoniae_ST15-1LV_10	TRUE	USA	America_northern	2012	Kpn0011	food	turkey	food_animal_animalproduct	SAMN03853192	NA	Klebsiella pneumoniae	strong	547	135223	447735	5822345	yes (6)	ambiguous_bases	ST15-1LV	0	0	5	12	-	0	-	0	-	0	-	0	-	0	-	wzi404	KL107	?-	None	0.8766	KL107_05_wzb,KL107_06_wzc,KL107_07_wbaP,KL107_08,KL107_09,KL107_10	OL101	OL101	*	High
SRR2098759	Davis	Contig	8922	8922	K_pneumoniae_ST1613_2	TRUE	USA	America_northern	2012	Kpn0023	food	turkey	food_animal_animalproduct	SAMN03853234	NA	Klebsiella pneumoniae	strong	94	134630	601252	5812093	yes (6)	ambiguous_bases	ST1613	0	0	4	6	-	0	-	0	-	0	-	0	-	0	-	wzi240	KL12	none	Very high	0.9993		OL103	OL103	?*	Good
SRR2098757	Davis	Contig	8920	8920	K_pneumoniae_ST1540_2	TRUE	USA	America_northern	2012	Kpn0069	human	clinical	human	SAMN03853232	NA	Klebsiella pneumoniae	strong	282	38517	201688	5437051	no	-	ST1540	0	0	0	0	-	0	-	0	-	0	-	0	-	0	-	wzi451	KL145	?-+*	Low	0.9401	KL145_02_cpsACP,KL145_11_wckF	OL103	OL103	*	High
SRR2098800	Davis	Contig	8952	8952	K_variicola_varii_ST1778_1	TRUE	USA	America_northern	2012	Kpn_0073	human	urine	human_urogenital_urine	SAMN03853261	NA	Klebsiella variicola subsp. variicola	strong	710	90059	232565	5984675	yes (9)	ambiguous_bases	ST1778	1	0	0	0	ybt 15; ICEKp11 (incomplete)	273-3LV	-	0	-	0	-	0	-	0	-	wzi54	KL54	*	High	0.9441		O3/O3a	O3/O3a	?	Good
SRR2098809	Davis	Contig	8956	8956b	K_variicola_varii_ST1688-1LV_1	TRUE	USA	America_northern	2012	Kpn0054	human	clinical	human	SAMN03853265	NA	Klebsiella variicola subsp. variicola	strong	80	167805	411266	5410602	yes (5)	ambiguous_bases	ST1688-1LV	0	0	0	0	-	0	-	0	-	0	-	0	-	0	-	wzi324	KL63	?-+*	Good	0.9587	KL63_19_manB	O3/O3a	O3/O3a	?-	Good
SRR2098813	Davis	Contig	8959	8959	K_variicola_varii_ST360-1LV_2	TRUE	USA	America_northern	2012	Kpn0060	human	clinical	human	SAMN03853269	NA	Klebsiella variicola subsp. variicola	strong	886	10694	64498	5322261	yes (1)	ambiguous_bases	ST360-1LV	0	0	0	0	-	0	-	0	-	0	-	0	-	0	-	-	KL53	?-*	Good	0.9996	KL53_03_wzi	O3/O3a	O3/O3a	?-	Good
SRR2098810	Davis	Contig	8956	8956a	K_variicola_varii_ST1688_5	TRUE	USA	America_northern	2012	Kpn0063	human	clinical	human	SAMN03853266	NA	Klebsiella variicola subsp. variicola	strong	44	215247	485384	5407927	yes (1)	ambiguous_bases	ST1688	0	0	0	0	-	0	-	0	-	0	-	0	-	0	-	wzi324	KL63	?-*	Good	0.959	KL63_09_wzx	O3/O3a	O3/O3a	none	Very high
SRR2098801	Davis	Contig	8953	8953	K_variicola_varii_ST1423_3	TRUE	USA	America_northern	2012	Kpn0040	food	chicken	food_animal_animalproduct	SAMN03853262	NA	Klebsiella variicola subsp. variicola	strong	191	65696	219780	5561149	yes (1)	ambiguous_bases	ST1423	0	0	0	0	-	0	-	0	-	0	-	0	-	0	-	wzi38	KL38	*	Very high	0.9774		O5	O5	none	Very high
SRR2098802	Davis	Contig	8954	8954	K_variicola_varii_ST1773_1	TRUE	USA	America_northern	2012	Kpn0042	food	chicken	food_animal_animalproduct	SAMN03853263	NA	Klebsiella variicola subsp. variicola	strong	111	273164	618328	5863024	yes (3)	ambiguous_bases	ST1773	0	0	0	0	-	0	-	0	-	0	-	0	-	0	-	wzi405	KL123	*	Very high	0.9556		O5	O5	none	Very high
SRR2098815	Davis	Contig	8961	8961	K_variicola_varii_ST681-2LV_1	TRUE	USA	America_northern	2012	Kpn0044	food	pork	food_animal_animalproduct	SAMN03853270	NA	Klebsiella variicola subsp. variicola	strong	451	29044	90810	6229615	yes (13)	ambiguous_bases	ST681-2LV	0	0	0	0	-	0	-	0	-	0	-	0	-	0	-	wzi69	KL143	?-*	Good	0.9521	KL143_14	O5	O5	none	Very high
SRR2098811	Davis	Contig	8957	8957	K_variicola_varii_ST697-1LV_1	TRUE	USA	America_northern	2011	Kpn0045	human	clinical	human	SAMN03853267	NA	Klebsiella variicola subsp. variicola	strong	738	15436	70453	5745717	yes (3)	ambiguous_bases	ST697-1LV	0	0	0	0	-	0	-	0	-	0	-	0	-	0	-	wzi188	KL125	none	Very high	0.9996		O5	O5	?-	Good
SRR2098816	Davis	Contig	8962	8962	K_variicola_varii_ST1687_1	TRUE	USA	America_northern	2011	Kpn0052	human	clinical	human	SAMN03853271	NA	Klebsiella variicola subsp. variicola	strong	93	129936	499977	5552043	yes (1)	ambiguous_bases	ST1687	0	0	0	0	-	0	-	0	-	0	-	0	-	0	-	wzi440	KL151	?*	Good	0.9319		OL103	OL103	none	Very high
SRR1167007	Deleo	Contig	3162	3162i	K_pneumoniae_ST258_257i	TRUE	USA	America_northern	2011	1810_ST258	human	BAL	human_respiratory	SAMN02631060	NA	Klebsiella pneumoniae	strong	337	122544	463117	5628190	no	-	ST258	0	3	9	14	-	0	-	0	-	0	-	0	-	0	-	wzi29	KL106	?	Good	0.9987		O2v1	O2	?-	Low
SRR1167009	Deleo	Contig	8708	8708	K_pneumoniae_ST258_441	TRUE	USA	America_northern	2011	1812_ST258	human	blood	human_blood_bone_sterile	SAMN02631062	NA	Klebsiella pneumoniae	strong	337	115591	463117	5574476	no	-	ST258	0	3	10	15	-	0	-	0	-	0	-	0	-	0	-	wzi29	KL106	?	Good	0.9988		O2v1	O2	?-	Low
SRR1167014	Deleo	Contig	8711	8711	K_pneumoniae_ST258_444	TRUE	USA	America_northern	2010	1817_ST258	human	BAL	human_respiratory	SAMN02631067	NA	Klebsiella pneumoniae	strong	355	129645	502614	5534420	no	-	ST258	0	2	7	11	-	0	-	0	-	0	-	0	-	0	-	wzi154	KL107	none	Very high	0.9999		O2v1	O2	-	Good
SRR1166945	Deleo	Contig	8676	8676	K_pneumoniae_ST258_419	TRUE	USA	America_northern	2003	1747_ST258	human	unknown	human	SAMN02630998	NA	Klebsiella pneumoniae	strong	348	150071	794657	5786915	no	-	ST258	2	1	7	8	ybt 17; ICEKp10	251	clb 3	62	-	0	-	0	-	0	-	wzi154	KL107	none	Very high	0.9999		O2v2	O2	none	Very high
SRR1166946	Deleo	Contig	8677	8677a	K_pneumoniae_ST258_420a	TRUE	USA	America_northern	2004	1748_ST258	human	unknown	human	SAMN02630999	NA	Klebsiella pneumoniae	strong	488	150071	793286	5751250	no	-	ST258	0	2	9	12	-	0	-	0	-	0	-	0	-	0	-	wzi154	KL107	none	Very high	0.9999		O2v2	O2	none	Very high
SRR1166947	Deleo	Contig	3036	3036	K_pneumoniae_ST258-1LV_8	TRUE	USA	America_northern	2004	1749_ST258	human	unknown	human	SAMN02631000	NA	Klebsiella pneumoniae	strong	303	203722	794888	5744560	no	-	ST258-1LV	2	1	7	8	ybt 17; ICEKp10	251	clb 3	62	-	0	-	0	-	0	-	wzi154	KL107	none	Very high	0.9999		O2v2	O2	none	Very high
SRR1166948	Deleo	Contig	8678	8678	K_pneumoniae_ST258_421	TRUE	USA	America_northern	2004	1750_ST258	human	unknown	human	SAMN02631001	NA	Klebsiella pneumoniae	strong	361	143794	776600	5670510	no	-	ST258	0	2	9	11	-	0	-	0	-	0	-	0	-	0	-	wzi154	KL107	?-	Good	0.9999	KL107_07_wbaP	O2v2	O2	none	Very high
SRR1166949	Deleo	Contig	8679	8679	K_pneumoniae_ST258_422	TRUE	USA	America_northern	2005	1751_ST258	human	unknown	human	SAMN02631002	NA	Klebsiella pneumoniae	strong	350	157514	793384	5736142	no	-	ST258	0	2	8	8	-	0	-	0	-	0	-	0	-	0	-	wzi154	KL107	none	Very high	0.9999		O2v2	O2	none	Very high
SRR1166950	Deleo	Contig	1207	1207cs	K_pneumoniae_ST258_1cs	TRUE	USA	America_northern	2005	1752_ST258	human	unknown	human	SAMN02631003	NA	Klebsiella pneumoniae	strong	383	146227	796262	5608798	no	-	ST258	0	2	9	9	-	0	-	0	-	0	-	0	-	0	-	wzi29	KL106	?	Good	0.9998		O2v2	O2	none	Very high
SRR1166951	Deleo	Contig	8680	8680	K_pneumoniae_ST258_423	TRUE	USA	America_northern	2006	1753_ST258	human	unknown	human	SAMN02631004	NA	Klebsiella pneumoniae	strong	335	167666	504117	5621725	no	-	ST258	0	2	9	9	-	0	-	0	-	0	-	0	-	0	-	wzi154	KL107	-	None	0.9998	KL107_07_wbaP,KL107_08,KL107_09,KL107_10	O2v2	O2	none	Very high
SRR1166952	Deleo	Contig	8681	8681a	K_pneumoniae_ST258_424a	TRUE	USA	America_northern	2007	1754_ST258	human	unknown	human	SAMN02631005	NA	Klebsiella pneumoniae	strong	355	167666	754308	5670387	no	-	ST258	0	2	8	14	-	0	-	0	-	0	-	0	-	0	-	wzi154	KL107	none	Very high	0.9999		O2v2	O2	none	Very high
SRR1166953	Deleo	Contig	8682	8682	K_pneumoniae_ST258_425	TRUE	USA	America_northern	2007	1755_ST258	human	unknown	human	SAMN02631006	NA	Klebsiella pneumoniae	strong	332	150071	463116	5518035	no	-	ST258	0	2	6	7	-	0	-	0	-	0	-	0	-	0	-	wzi29	KL106	?	Good	0.9998		O2v2	O2	none	Very high
SRR1166954	Deleo	Contig	8683	8683	K_pneumoniae_ST418_1	TRUE	USA	America_northern	2007	1756_ST418	human	unknown	human	SAMN02631007	NA	Klebsiella pneumoniae	strong	427	142122	455665	5703032	no	-	ST418	0	2	9	13	-	0	-	0	-	0	-	0	-	0	-	wzi154	KL107	none	Very high	0.9999		O2v2	O2	none	Very high
SRR1166955	Deleo	Contig	8684	8684	K_pneumoniae_ST258_426	TRUE	USA	America_northern	2007	1757_ST258	human	unknown	human	SAMN02631008	NA	Klebsiella pneumoniae	strong	403	167666	573163	5736705	no	-	ST258	0	2	9	13	-	0	-	0	-	0	-	0	-	0	-	wzi154	KL107	none	Very high	0.9999		O2v2	O2	?-	Good
SRR1166956	Deleo	Contig	8681	8681b	K_pneumoniae_ST258_424b	TRUE	USA	America_northern	2007	1758_ST258	human	unknown	human	SAMN02631009	NA	Klebsiella pneumoniae	strong	355	129569	754297	5663373	no	-	ST258	0	2	9	13	-	0	-	0	-	0	-	0	-	0	-	wzi154	KL107	none	Very high	0.9999		O2v2	O2	none	Very high
SRR1166957	Deleo	Contig	8685	8685	K_pneumoniae_ST258-1LV_14	TRUE	USA	America_northern	2009	1759_ST258	human	urine	human_urogenital_urine	SAMN02631010	NA	Klebsiella pneumoniae	strong	380	129569	444699	5685009	no	-	ST258-1LV	0	2	9	11	-	0	-	0	-	0	-	0	-	0	-	wzi154	KL107	none	Very high	0.9999		O2v2	O2	none	Very high
SRR1166958	Deleo	Contig	3260	3260d	K_pneumoniae_ST379_2a	TRUE	USA	America_northern	2009	1760_ST379	human	sputum	human_respiratory	SAMN02631011	NA	Klebsiella pneumoniae	strong	360	150071	547829	5623963	no	-	ST379	0	2	9	12	-	0	-	0	-	0	-	0	-	0	-	wzi154	KL107	none	Very high	0.9999		O2v2	O2	none	Very high
SRR1166959	Deleo	Contig	2227	2227b	K_pneumoniae_ST258_48a	TRUE	USA	America_northern	2009	1761_ST258	human	blood	human_blood_bone_sterile	SAMN02631012	NA	Klebsiella pneumoniae	strong	301	158069	455500	5460971	no	-	ST258	0	2	8	14	-	0	-	0	-	0	-	0	-	0	-	wzi29	KL106	?	Good	0.9997		O2v2	O2	none	Very high
SRR1166960	Deleo	Contig	3260	3260c	K_pneumoniae_ST258_270c	TRUE	USA	America_northern	2009	1762_ST258	human	sputum	human_respiratory	SAMN02631013	NA	Klebsiella pneumoniae	strong	320	150063	452574	5593143	no	-	ST258	0	2	8	9	-	0	-	0	-	0	-	0	-	0	-	wzi154	KL107	none	Very high	0.9999		O2v2	O2	none	Very high
SRR1166961	Deleo	Contig	3260	3260d_exclude	K_pneumoniae_ST379_2a_exclude	FALSE	USA	America_northern	2009	1763_ST379	human	unknown	human	SAMN02631014	NA	Klebsiella pneumoniae	strong	369	123985	406422	5650887	no	-	ST379	0	2	9	12	-	0	-	0	-	0	-	0	-	0	-	wzi154	KL107	none	Very high	0.9999		O2v2	O2	none	Very high
SRR1166962	Deleo	Contig	8686	8686	K_pneumoniae_ST258-1LV_15	TRUE	USA	America_northern	2009	1764_ST258	human	blood	human_blood_bone_sterile	SAMN02631015	NA	Klebsiella pneumoniae	strong	306	142122	429708	5504245	no	-	ST258-1LV	0	2	6	9	-	0	-	0	-	0	-	0	-	0	-	wzi154	KL107	none	Very high	0.9998		O2v2	O2	none	Very high
SRR1166963	Deleo	Contig	8687	8687	K_pneumoniae_ST258-1LV_16	TRUE	USA	America_northern	2009	1765_ST258	human	blood	human_blood_bone_sterile	SAMN02631016	NA	Klebsiella pneumoniae	strong	249	129569	509482	5437368	no	-	ST258-1LV	0	2	4	5	-	0	-	0	-	0	-	0	-	0	-	wzi154	KL107	?	Good	0.9999		O2v2	O2	?-	Good
SRR1166964	Deleo	Contig	8688	8688	K_pneumoniae_ST258-1LV_17	TRUE	USA	America_northern	2009	1766_ST258	human	swab	human	SAMN02631017	NA	Klebsiella pneumoniae	strong	311	154595	803460	5618129	no	-	ST258-1LV	0	2	8	12	-	0	-	0	-	0	-	0	-	0	-	wzi29	KL106	?	Good	0.9987		O2v2	O2	none	Very high
SRR1166966	Deleo	Contig	3260	3260e	K_pneumoniae_ST379_2b	TRUE	USA	America_northern	2009	1768_ST379	human	unknown	human	SAMN02631019	NA	Klebsiella pneumoniae	strong	336	144851	547829	5629868	no	-	ST379	0	2	8	9	-	0	-	0	-	0	-	0	-	0	-	wzi154	KL107	none	Very high	0.9999		O2v2	O2	none	Very high
SRR1166967	Deleo	Contig	2085	2085ar	K_pneumoniae_ST258_6ar	TRUE	USA	America_northern	2009	1769_ST258	human	unknown	human	SAMN02631020	NA	Klebsiella pneumoniae	strong	209	135353	808134	5724010	no	-	ST258	0	2	8	9	-	0	-	0	-	0	-	0	-	0	-	wzi154	KL107	none	Very high	1		O2v2	O2	none	Very high
SRR1166968	Deleo	Contig	8690	8690	K_pneumoniae_ST258_427	TRUE	USA	America_northern	2010	1770_ST258	human	unknown	human	SAMN02631021	NA	Klebsiella pneumoniae	strong	189	167831	377620	5786486	no	-	ST258	2	2	6	9	ybt 17; ICEKp10	289	clb 3	17-1LV	-	0	-	0	-	0	-	wzi154	KL107	none	Very high	0.9999		O2v2	O2	none	Very high
SRR1166969	Deleo	Contig	3162	3162f	K_pneumoniae_ST258_257f	TRUE	USA	America_northern	2010	1771_ST258	human	unknown	human	SAMN02631022	NA	Klebsiella pneumoniae	strong	185	147558	449288	5643149	no	-	ST258	0	2	9	14	-	0	-	0	-	0	-	0	-	0	-	wzi29	KL106	?	Good	0.9997		O2v2	O2	none	Very high
SRR1166970	Deleo	Contig	8691	8691	K_pneumoniae_ST258_428	TRUE	USA	America_northern	2010	1772_ST258	human	urine	human_urogenital_urine	SAMN02631023	NA	Klebsiella pneumoniae	strong	234	146346	450408	5685879	no	-	ST258	0	2	8	9	-	0	-	0	-	0	-	0	-	0	-	wzi29	KL106	?	Good	0.9997		O2v2	O2	-	High
SRR1166971	Deleo	Contig	8692	8692a	K_pneumoniae_ST258_429a	TRUE	Canada	America_northern	2007	1773_ST258	human	unknown	human	SAMN02631024	NA	Klebsiella pneumoniae	strong	221	181897	517714	5935191	no	-	ST258	2	2	8	10	ybt 17; ICEKp10 (incomplete)	226-5LV	clb 3 (incomplete)	60-5LV	-	0	-	0	-	0	-	wzi154	KL107	none	Very high	1		O2v2	O2	none	Very high
SRR1166972	Deleo	Contig	2085	2085c	K_pneumoniae_ST258_6c	TRUE	Canada	America_northern	2009	1774_ST258	human	unknown	human	SAMN02631025	NA	Klebsiella pneumoniae	strong	205	184517	839619	5716043	no	-	ST258	0	2	8	9	-	0	-	0	-	0	-	0	-	0	-	wzi154	KL107	none	Very high	0.9999		O2v2	O2	none	Very high
SRR1166973	Deleo	Contig	1207	1207f	K_pneumoniae_ST258_1f	TRUE	Canada	America_northern	2009	1775_ST258	human	wound	human_wound_trauma	SAMN02631026	NA	Klebsiella pneumoniae	strong	184	207556	789278	5727526	no	-	ST258	1	2	8	9	ybt 13; ICEKp2	299	-	0	-	0	-	0	-	0	-	wzi29	KL106	none	Very high	1		O2v2	O2	none	Very high
SRR1166974	Deleo	Contig	2859	2859b	K_pneumoniae_ST258_146b	TRUE	USA	America_northern	2009	1776_ST258	human	unknown	human	SAMN02631027	NA	Klebsiella pneumoniae	strong	269	181897	499588	5636169	no	-	ST258	0	2	8	9	-	0	-	0	-	0	-	0	-	0	-	wzi29	KL106	?	Good	0.9998		O2v2	O2	none	Very high
SRR1166976	Deleo	Contig	2227	2227c	K_pneumoniae_ST258_48b	TRUE	USA	America_northern	2010	1778_ST258	human	blood	human_blood_bone_sterile	SAMN02631029	NA	Klebsiella pneumoniae	strong	139	203866	491178	5524697	no	-	ST258	0	2	8	14	-	0	-	0	-	0	-	0	-	0	-	wzi29	KL106	?	Good	0.9999		O2v2	O2	none	Very high
SRR1166977	Deleo	Contig	2085	2085au	K_pneumoniae_ST258_6au	TRUE	USA	America_northern	2010	1779_ST258	human	urine	human_urogenital_urine	SAMN02631030	NA	Klebsiella pneumoniae	strong	173	181896	659217	5637153	no	-	ST258	0	2	8	9	-	0	-	0	-	0	-	0	-	0	-	wzi154	KL107	none	Very high	1		O2v2	O2	none	Very high
SRR1166978	Deleo	Contig	8692	8692b	K_pneumoniae_ST258_429b	TRUE	USA	America_northern	2010	1780_ST258	human	respiratory	human_respiratory	SAMN02631031	NA	Klebsiella pneumoniae	strong	414	115569	463082	5910145	no	-	ST258	2	2	7	9	ybt 17; ICEKp10	251	clb 3	62	-	0	-	0	-	0	-	wzi154	KL107	none	Very high	1		O2v2	O2	none	Very high
SRR1166980	Deleo	Contig	8693	8693	K_pneumoniae_ST258_430	TRUE	USA	America_northern	2006	1782_ST258	human	unknown	human	SAMN02631033	NA	Klebsiella pneumoniae	strong	378	154193	544008	5680900	no	-	ST258	0	2	8	12	-	0	-	0	-	0	-	0	-	0	-	wzi154	KL107	none	Very high	0.9999		O2v2	O2	none	Very high
SRR1166981	Deleo	Contig	8694	8694	K_pneumoniae_ST258_431	TRUE	USA	America_northern	2007	1783_ST258	human	unknown	human	SAMN02631034	NA	Klebsiella pneumoniae	strong	335	144669	526241	5730307	no	-	ST258	0	2	8	12	-	0	-	0	-	0	-	0	-	0	-	wzi154	KL107	none	Very high	0.9999		O2v2	O2	?-	Good
SRR1166982	Deleo	Contig	2264	2264b	K_pneumoniae_ST258_60b	TRUE	USA	America_northern	2008	1784_ST258	human	unknown	human	SAMN02631035	NA	Klebsiella pneumoniae	strong	319	129675	362926	5945999	no	-	ST258	2	2	7	10	ybt 17; ICEKp10	247	clb 3	62-1LV	-	0	-	0	-	0	-	wzi154	KL107	none	Very high	0.9999		O2v2	O2	none	Very high
SRR1166984	Deleo	Contig	8696	8696	K_pneumoniae_ST258_433	TRUE	USA	America_northern	2010	1786_ST258	human	unknown	human	SAMN02631037	NA	Klebsiella pneumoniae	strong	373	144851	671277	5626247	no	-	ST258	0	2	8	10	-	0	-	0	-	0	-	0	-	0	-	wzi154	KL107	none	Very high	0.9999		O2v2	O2	none	Very high
SRR1166985	Deleo	Contig	2318	2318a	K_pneumoniae_ST258_79a	TRUE	USA	America_northern	2010	1787_ST258	human	urine	human_urogenital_urine	SAMN02631038	NA	Klebsiella pneumoniae	strong	387	150071	802893	5605316	no	-	ST258	0	2	9	13	-	0	-	0	-	0	-	0	-	0	-	wzi29	KL106	?	Good	0.9998		O2v2	O2	none	Very high
SRR1166986	Deleo	Contig	8697	8697	K_pneumoniae_ST258_434	TRUE	USA	America_northern	2011	1788_ST258	human	unknown	human	SAMN02631039	NA	Klebsiella pneumoniae	strong	463	142539	793513	5745542	no	-	ST258	0	2	9	11	-	0	-	0	-	0	-	0	-	0	-	wzi154	KL107	none	Very high	0.9996		O2v2	O2	none	Very high
SRR1166987	Deleo	Contig	8698	8698	K_pneumoniae_ST258_435	TRUE	USA	America_northern	2011	1789_ST258	human	unknown	human	SAMN02631040	NA	Klebsiella pneumoniae	strong	597	115591	543991	6165271	no	-	ST258	2	2	7	10	ybt 17; ICEKp10	289	clb 3	17-1LV	-	0	-	0	-	0	-	wzi154	KL107	none	Very high	0.9998		O2v2	O2	none	Very high
SRR1166988	Deleo	Contig	8699	8699	K_pneumoniae_ST258_436	TRUE	USA	America_northern	2011	1790_ST258	human	unknown	human	SAMN02631041	NA	Klebsiella pneumoniae	strong	237	157501	767406	5438266	no	-	ST258	0	2	6	9	-	0	-	0	-	0	-	0	-	0	-	wzi154	KL107	none	Very high	0.9999		O2v2	O2	none	Very high
SRR1166989	Deleo	Contig	2085	2085cd	K_pneumoniae_ST512_2n	TRUE	Colombia	America_Latin_Caribbean	2010	1791_ST512	human	unknown	human	SAMN02631042	NA	Klebsiella pneumoniae	strong	398	150071	566068	5687446	no	-	ST512	0	2	8	9	-	0	-	0	-	0	-	0	-	0	-	wzi154	KL107	none	Very high	1		O2v2	O2	none	Very high
SRR1166990	Deleo	Contig	2085	2085cd_exclude	K_pneumoniae_ST512_2n_exclude	FALSE	Colombia	America_Latin_Caribbean	2010	1792_ST512	human	unknown	human	SAMN02631043	NA	Klebsiella pneumoniae	strong	406	129675	566068	5692442	no	-	ST512	0	2	8	9	-	0	-	0	-	0	-	0	-	0	-	wzi154	KL107	none	Very high	1		O2v2	O2	none	Very high
SRR1166991	Deleo	Contig	8700	8700	K_pneumoniae_ST258-1LV_18	TRUE	USA	America_northern	2009	1793_ST258	human	unknown	human	SAMN02631044	NA	Klebsiella pneumoniae	strong	343	167665	793266	5596153	no	-	ST258-1LV	0	1	7	7	-	0	-	0	-	0	-	0	-	0	-	wzi341	KL107	none	Very high	0.9998		O2v2	O2	none	Very high
SRR1166992	Deleo	Contig	8701	8701	K_pneumoniae_ST258-1LV_19	TRUE	USA	America_northern	2009	1794_ST258	human	unknown	human	SAMN02631045	NA	Klebsiella pneumoniae	strong	262	167666	696757	5512168	no	-	ST258-1LV	0	2	6	7	-	0	-	0	-	0	-	0	-	0	-	wzi154	KL107	none	Very high	0.9996		O2v2	O2	none	Very high
SRR1166993	Deleo	Contig	7456	7456b	K_pneumoniae_ST258_403b	TRUE	Italy	Europe_southern	2009	1795_ST258	human	unknown	human	SAMN02631046	NA	Klebsiella pneumoniae	strong	351	146226	804270	5585260	no	-	ST258	0	2	9	10	-	0	-	0	-	0	-	0	-	0	-	wzi29	KL106	?	Good	0.9998		O2v2	O2	none	Very high
SRR1166994	Deleo	Contig	8702	8702	K_pneumoniae_ST258_437	TRUE	USA	America_northern	2010	1796_ST258	human	unknown	human	SAMN02631047	NA	Klebsiella pneumoniae	strong	316	146226	449628	5443925	no	-	ST258	0	2	6	9	-	0	-	0	-	0	-	0	-	0	-	wzi29	KL106	?	Good	0.9998		O2v2	O2	none	Very high
SRR1166995	Deleo	Contig	8703	8703	K_pneumoniae_ST258_438	TRUE	USA	America_northern	2010	1797_ST258	human	unknown	human	SAMN02631048	NA	Klebsiella pneumoniae	strong	377	150071	754285	5820809	no	-	ST258	0	2	9	13	-	0	-	0	-	0	-	0	-	0	-	wzi154	KL107	none	Very high	0.9999		O2v2	O2	none	Very high
SRR1166996	Deleo	Contig	8704	8704	K_pneumoniae_ST258_439	TRUE	USA	America_northern	2010	1798_ST258	human	unknown	human	SAMN02631049	NA	Klebsiella pneumoniae	strong	318	150071	455500	5625091	yes (3)	ambiguous_bases	ST258	0	2	9	15	-	0	-	0	-	0	-	0	-	0	-	wzi29	KL106	?	Good	0.9999		O2v2	O2	none	Very high
SRR1166997	Deleo	Contig	8705	8705	K_pneumoniae_ST258_440	TRUE	USA	America_northern	2010	1800_ST258	human	unknown	human	SAMN02631050	NA	Klebsiella pneumoniae	strong	291	146227	667358	5526765	no	-	ST258	0	2	4	3	-	0	-	0	-	0	-	0	-	0	-	wzi29	KL106	?	Good	0.9987		O2v2	O2	none	Very high
SRR1166999	Deleo	Contig	3091	3091a	K_pneumoniae_ST258_208a	TRUE	USA	America_northern	2011	1802_ST258	human	unknown	human	SAMN02631052	NA	Klebsiella pneumoniae	strong	370	146227	463215	5545923	no	-	ST258	0	2	8	8	-	0	-	0	-	0	-	0	-	0	-	wzi29	KL106	?	Good	0.9999		O2v2	O2	none	Very high
SRR1167000	Deleo	Contig	8706	8706	K_pneumoniae_ST11-1LV_9	TRUE	USA	America_northern	2011	1803_ST258	human	unknown	human	SAMN02631053	NA	Klebsiella pneumoniae	strong	432	128533	543049	5877951	yes (1)	ambiguous_bases	ST11-1LV	2	2	8	11	ybt 17; ICEKp10	291-1LV	clb 3	17-1LV	-	0	-	0	-	0	-	wzi154	KL107	?	Good	0.9999		O2v2	O2	?	Good
SRR1167001	Deleo	Contig	3162	3162b	K_pneumoniae_ST258_257b	TRUE	USA	America_northern	2010	1804_ST258	human	blood	human_blood_bone_sterile	SAMN02631054	NA	Klebsiella pneumoniae	strong	298	133904	804268	5596782	no	-	ST258	0	2	9	10	-	0	-	0	-	0	-	0	-	0	-	wzi29	KL106	?	Good	0.9988		O2v2	O2	none	Very high
SRR1167002	Deleo	Contig	3162	3162h	K_pneumoniae_ST258_257h	TRUE	USA	America_northern	2010	1805_ST258	human	wound	human_wound_trauma	SAMN02631055	NA	Klebsiella pneumoniae	strong	325	126036	463117	5619020	no	-	ST258	0	3	10	15	-	0	-	0	-	0	-	0	-	0	-	wzi29	KL106	?	Good	0.9987		O2v2	O2	?-	Good
SRR1167003	Deleo	Contig	3162	3162e	K_pneumoniae_ST258_257e	TRUE	USA	America_northern	2010	1806_ST258	human	blood	human_blood_bone_sterile	SAMN02631056	NA	Klebsiella pneumoniae	strong	361	122544	463117	5621664	no	-	ST258	0	3	10	15	-	0	-	0	-	0	-	0	-	0	-	wzi29	KL106	?	Good	0.9988		O2v2	O2	?	Good
SRR1167004	Deleo	Contig	8707	8707	K_pneumoniae_ST258-1LV_20	TRUE	USA	America_northern	2010	1807_ST258	human	blood	human_blood_bone_sterile	SAMN02631057	NA	Klebsiella pneumoniae	strong	306	122544	463117	5463337	no	-	ST258-1LV	0	3	8	12	-	0	-	0	-	0	-	0	-	0	-	wzi29	KL106	?	Good	0.9981		O2v2	O2	?	Good
SRR1167005	Deleo	Contig	2114	2114ar	K_pneumoniae_ST258-1LV_3a	TRUE	USA	America_northern	2010	1808_ST258	human	blood	human_blood_bone_sterile	SAMN02631058	NA	Klebsiella pneumoniae	strong	360	142576	671660	5606743	no	-	ST258-1LV	0	2	7	8	-	0	-	0	-	0	-	0	-	0	-	wzi154	KL107	none	Very high	0.9999		O2v2	O2	?-	Good
SRR1167006	Deleo	Contig	2114	2114h	K_pneumoniae_ST258_14h	TRUE	USA	America_northern	2010	1809_ST258	human	blood	human_blood_bone_sterile	SAMN02631059	NA	Klebsiella pneumoniae	strong	511	142540	388780	5652228	no	-	ST258	0	2	7	9	-	0	-	0	-	0	-	0	-	0	-	wzi154	KL107	none	Very high	0.9999		O2v2	O2	?-	Good
SRR1167008	Deleo	Contig	2114	2114as	K_pneumoniae_ST258-1LV_3b	TRUE	USA	America_northern	2010	1811_ST258	human	urine	human_urogenital_urine	SAMN02631061	NA	Klebsiella pneumoniae	strong	296	149879	350793	5555366	no	-	ST258-1LV	0	2	5	5	-	0	-	0	-	0	-	0	-	0	-	wzi154	KL107	?	Good	0.9999		O2v2	O2	none	Very high
SRR1167011	Deleo	Contig	8709	8709	K_pneumoniae_ST258_442	TRUE	USA	America_northern	2011	1814_ST258	human	unknown	human	SAMN02631064	NA	Klebsiella pneumoniae	strong	702	47959	214753	6083320	no	-	ST258	2	3	9	12	ybt 17; ICEKp10	289-1LV	clb 3	17-2LV	-	0	-	0	-	0	-	wzi154	KL107	?	Good	0.9998		O2v2	O2	?-	Good
SRR1167012	Deleo	Contig	8710	8710	K_pneumoniae_ST258_443	TRUE	USA	America_northern	2011	1815_ST258	human	unknown	human	SAMN02631065	NA	Klebsiella pneumoniae	strong	402	47617	147754	5542799	no	-	ST258	0	1	8	8	-	0	-	0	-	0	-	0	-	0	-	wzi29	KL106	?	Good	0.9995		O2v2	O2	none	Very high
SRR1167015	Deleo	Contig	2109	2109d	K_pneumoniae_ST258_11d	TRUE	USA	America_northern	2010	1818_ST258	human	urine	human_urogenital_urine	SAMN02631068	NA	Klebsiella pneumoniae	strong	357	144451	671660	5539324	no	-	ST258	0	2	7	8	-	0	-	0	-	0	-	0	-	0	-	wzi154	KL107	none	Very high	0.9999		O2v2	O2	none	Very high
SRR1167017	Deleo	Contig	2318	2318b	K_pneumoniae_ST258_79b	TRUE	USA	America_northern	2011	1820_ST258	human	unknown	human	SAMN02631070	NA	Klebsiella pneumoniae	strong	311	146226	455500	5572069	no	-	ST258	0	2	9	15	-	0	-	0	-	0	-	0	-	0	-	wzi29	KL106	?	Good	0.9999		O2v2	O2	none	Very high
SRR1167019	Deleo	Contig	8713	8713	K_pneumoniae_ST258_446	TRUE	Canada	America_northern	2012	1822_ST258	human	unknown	human	SAMN02631072	NA	Klebsiella pneumoniae	strong	529	56868	222774	5628597	no	-	ST258	0	2	4	4	-	0	-	0	-	0	-	0	-	0	-	wzi154	KL107	none	Very high	1		O2v2	O2	none	Very high
SRR1167020	Deleo	Contig	8714	8714	K_pneumoniae_ST258-1LV_21	TRUE	Canada	America_northern	2012	1823_ST258	human	unknown	human	SAMN02631073	NA	Klebsiella pneumoniae	strong	387	69245	270063	5770745	no	-	ST258-1LV	0	2	9	15	-	0	-	0	-	0	-	0	-	0	-	wzi29	KL106	?	Good	0.999		O2v2	O2	none	Very high
SRR1167021	Deleo	Contig	8715	8715	K_pneumoniae_ST258_447	TRUE	USA	America_northern	2012	1824_ST258	human	blood	human_blood_bone_sterile	SAMN02631074	NA	Klebsiella pneumoniae	strong	750	141712	564930	5770237	no	-	ST258	0	2	8	11	-	0	-	0	-	0	-	0	-	0	-	wzi154	KL107	none	Very high	0.9998		O2v2	O2	none	Very high
SRR1167022	Deleo	Contig	2085	2085ce	K_pneumoniae_ST512_2o	TRUE	Colombia	America_Latin_Caribbean	2012	1825_ST512	human	unknown	human	SAMN02631075	NA	Klebsiella pneumoniae	strong	346	150071	543874	5623287	no	-	ST512	0	2	4	4	-	0	-	0	-	0	-	0	-	0	-	wzi154	KL107	none	Very high	1		O2v2	O2	none	Very high
SRR1167024	Deleo	Contig	2859	2859c	K_pneumoniae_ST258_146c	TRUE	USA	America_northern	2012	1827_ST258	human	unknown	human	SAMN02631077	NA	Klebsiella pneumoniae	strong	321	103711	305482	5560298	no	-	ST258	0	2	8	8	-	0	-	0	-	0	-	0	-	0	-	wzi29	KL106	?-	Good	0.9992	KL106_11_wzx	O2v2	O2	none	Very high
SRR1167025	Deleo	Contig	8716	8716	K_pneumoniae_ST258_448	TRUE	USA	America_northern	2012	1828_ST258	human	unknown	human	SAMN02631078	NA	Klebsiella pneumoniae	strong	350	96688	315896	5519572	no	-	ST258	0	2	8	9	-	0	-	0	-	0	-	0	-	0	-	wzi29	KL106	?	Good	0.9998		O2v2	O2	none	Very high
SRR1167027	Deleo	Contig	8717	8717	K_pneumoniae_ST258_449	TRUE	USA	America_northern	2012	1830_ST258	human	rectal	human_intestinal_rectal_faecal	SAMN02631080	NA	Klebsiella pneumoniae	strong	436	92876	405029	5687316	no	-	ST258	0	2	8	11	-	0	-	0	-	0	-	0	-	0	-	wzi154	KL107	none	Very high	0.9999		O2v2	O2	none	Very high
SRR1167028	Deleo	Contig	8718	8718	K_pneumoniae_ST258_450	TRUE	USA	America_northern	2012	1831_ST258	human	wound	human_wound_trauma	SAMN02631081	NA	Klebsiella pneumoniae	strong	372	100874	336432	5489546	no	-	ST258	0	2	6	8	-	0	-	0	-	0	-	0	-	0	-	-	KL107	?-	Good	0.9998	KL107_03_wzi	O2v2	O2	none	Very high
SRR1166975	Deleo	Contig	2238	2238a	K_pneumoniae_ST258_52a	TRUE	USA	America_northern	2010	NJST258_1_ST258	human	urine	human_urogenital_urine	SAMN02631028	NA	Klebsiella pneumoniae	strong	130	181043	377621	5469701	no	-	ST258	0	2	6	9	-	0	-	0	-	0	-	0	-	0	-	wzi154	KL107	none	Very high	0.9998		O2v2	O2	none	Very high
SRR1166965	Deleo	Contig	8689	8689	K_pneumoniae_ST379_1	TRUE	USA	America_northern	2009	1767_ST379	human	unknown	human	SAMN02631018	NA	Klebsiella pneumoniae	strong	254	150777	455509	5432364	no	-	ST379	0	2	4	4	-	0	-	0	-	0	-	0	-	0	-	wzi154	KL107	none	Very high	0.9999		OL102	OL102	-*	None
SRR1166983	Deleo	Contig	8695	8695	K_pneumoniae_ST258_432	TRUE	USA	America_northern	2009	1785_ST258	human	unknown	human	SAMN02631036	NA	Klebsiella pneumoniae	strong	293	141720	793516	5566003	no	-	ST258	2	1	3	2	ybt 17; ICEKp10	289	clb 3	17-1LV	-	0	-	0	-	0	-	wzi154	KL107	none	Very high	0.9999		OL102	OL102	-*	None
SRR1166998	Deleo	Contig	2695	2695c	K_pneumoniae_ST258_126c	TRUE	USA	America_northern	2011	1801_ST258	human	unknown	human	SAMN02631051	NA	Klebsiella pneumoniae	strong	480	129569	370332	5827064	no	-	ST258	2	2	9	13	ybt 17; ICEKp10	289	clb 3	17-2LV	-	0	-	0	-	0	-	wzi154	KL107	none	Very high	0.9999		OL102	OL102	-*	None
SRR1167016	Deleo	Contig	8712	8712	K_pneumoniae_ST258_445	TRUE	USA	America_northern	2011	1819_ST258	human	sputum	human_respiratory	SAMN02631069	NA	Klebsiella pneumoniae	strong	376	129645	462275	5694693	no	-	ST258	0	1	8	15	-	0	-	0	-	0	-	0	-	0	-	wzi29	KL106	?	Good	0.9987		OL102	OL102	-	None
ERR314561	Ellington	Contig	1252	1252	K_pneumoniae_ST14_33	TRUE	UK	Europe_northern	2007	unknown	human	blood	human_blood_bone_sterile	SAMEA2053953	NA	Klebsiella pneumoniae	strong	197	205890	520922	5644510	no	-	ST14	0	0	0	0	-	0	-	0	-	0	-	0	-	0	-	wzi2	KL2	?-	Good	0.9974	KL2_14_wcaJ	O1/O2v1	unknown	none	Very high
ERR257648	Ellington	Contig	1056	1056	K_pneumoniae_ST15_34	TRUE	UK	Europe_northern	2011	unknown	human	urine	human_urogenital_urine	SAMEA1713109	NA	Klebsiella pneumoniae	strong	224	170117	362407	5695483	no	-	ST15	1	1	4	3	ybt 10; ICEKp4	25	-	0	-	0	-	0	-	0	-	wzi24	KL24	?	Good	1		O1/O2v1	unknown	?-	Good
ERR257677	Ellington	Contig	1073	1073	K_pneumoniae_ST101_12	TRUE	UK	Europe_northern	2011	unknown	human	unknown	human	SAMEA1713087	NA	Klebsiella pneumoniae	strong	234	350344	771062	5571263	no	-	ST101	1	1	8	12	ybt 9; ICEKp3	185	-	0	-	0	-	0	-	0	-	wzi137	KL17	none	Perfect	1		O1/O2v1	unknown	none	Very high
ERR314520	Ellington	Contig	1232	1232	K_pneumoniae_ST15-1LV_2	TRUE	UK	Europe_northern	2011	unknown	human	sterile fluid	human_blood_bone_sterile	SAMEA2054090	NA	Klebsiella pneumoniae	strong	118	204058	370977	5351548	no	-	ST15-1LV	1	1	2	1	ybt 10; ICEKp4	28	-	0	-	0	-	0	-	0	-	wzi24	KL24	?-	Good	0.9999	KL24_13_wcuG	O1/O2v1	unknown	?-	Good
ERR314441	Ellington	Contig	1213	1213	K_pneumoniae_ST15_40	TRUE	UK	Europe_northern	2012	unknown	human	screening	human	SAMEA2053860	NA	Klebsiella pneumoniae	strong	157	232706	460136	5610625	no	-	ST15	0	1	9	12	-	0	-	0	-	0	-	0	-	0	-	wzi19	KL19	?-*	Good	0.9491	KL19_06_wzc	O1/O2v2	unknown	none	Perfect
ERR257638	Ellington	Contig	1049	1049	K_pneumoniae_ST35_12	TRUE	UK	Europe_northern	2006	unknown	human	blood	human_blood_bone_sterile	SAMEA1713111	NA	Klebsiella pneumoniae	strong	446	279186	1039248	5815424	no	-	ST35	1	1	8	16	ybt 16; ICEKp12	287	-	0	-	0	-	0	-	0	-	wzi2	KL2	none	Very high	0.9975		O1v1	O1	none	Very high
ERR257646	Ellington	Contig	1054	1054a	K_pneumoniae_ST35_13a	TRUE	UK	Europe_northern	2006	unknown	human	blood	human_blood_bone_sterile	SAMEA1713093	NA	Klebsiella pneumoniae	strong	269	241028	1146942	5755649	no	-	ST35	1	1	8	16	ybt 16; ICEKp12	287	-	0	-	0	-	0	-	0	-	wzi2	KL2	none	Very high	0.9975		O1v1	O1	none	Very high
ERR257632	Ellington	Contig	1022	1022a	K_pneumoniae_ST101_6a	TRUE	UK	Europe_northern	2006	unknown	human	blood	human_blood_bone_sterile	SAMEA1713097	NA	Klebsiella pneumoniae	strong	214	323034	771060	5647195	no	-	ST101	1	1	8	12	ybt 9; ICEKp3	183	-	0	-	0	-	0	-	0	-	wzi137	KL17	none	Perfect	1		O1v1	O1	none	Very high
ERR257656	Ellington	Contig	1061	1061	K_pneumoniae_ST35_14	TRUE	UK	Europe_northern	2006	unknown	human	cerebrospinal fluid	human_blood_bone_sterile	SAMEA1712971	NA	Klebsiella pneumoniae	strong	243	341690	1278430	5484309	no	-	ST35	0	0	4	4	-	0	-	0	-	0	-	0	-	0	-	wzi37	KL22	none	Very high	0.9949		O1v1	O1	none	Very high
ERR257601	Ellington	Contig	1022	1022c	K_pneumoniae_ST101_6c	TRUE	UK	Europe_northern	2007	unknown	human	blood	human_blood_bone_sterile	SAMEA1712941	NA	Klebsiella pneumoniae	strong	195	323034	771060	5640390	no	-	ST101	1	1	8	12	ybt 9; ICEKp3	183	-	0	-	0	-	0	-	0	-	wzi137	KL17	none	Perfect	1		O1v1	O1	none	Very high
ERR257609	Ellington	Contig	1022	1022c_exclude	K_pneumoniae_ST101_6c_exclude	FALSE	UK	Europe_northern	2007	unknown	human	blood	human_blood_bone_sterile	SAMEA1713061	NA	Klebsiella pneumoniae	strong	204	277953	771060	5640920	no	-	ST101	1	1	8	12	ybt 9; ICEKp3	183	-	0	-	0	-	0	-	0	-	wzi137	KL17	none	Perfect	1		O1v1	O1	none	Very high
ERR257633	Ellington	Contig	1022	1022c_exclude	K_pneumoniae_ST101_6c_exclude	FALSE	UK	Europe_northern	2007	unknown	human	blood	human_blood_bone_sterile	SAMEA1712983	NA	Klebsiella pneumoniae	strong	229	256483	771060	5652947	no	-	ST101	1	1	8	12	ybt 9; ICEKp3	183	-	0	-	0	-	0	-	0	-	wzi137	KL17	none	Perfect	1		O1v1	O1	none	Very high
ERR257641	Ellington	Contig	1022	1022d	K_pneumoniae_ST101_6d	TRUE	UK	Europe_northern	2007	unknown	human	blood	human_blood_bone_sterile	SAMEA1713065	NA	Klebsiella pneumoniae	strong	199	256559	609245	5651743	no	-	ST101	1	1	8	13	ybt 9; ICEKp3	183	-	0	-	0	-	0	-	0	-	wzi137	KL17	none	Perfect	1		O1v1	O1	none	Very high
ERR257664	Ellington	Contig	1022	1022d_exclude	K_pneumoniae_ST101_6d_exclude	FALSE	UK	Europe_northern	2007	unknown	human	blood	human_blood_bone_sterile	SAMEA1713105	NA	Klebsiella pneumoniae	strong	230	323034	771060	5662254	no	-	ST101	1	1	8	13	ybt 9; ICEKp3	183	-	0	-	0	-	0	-	0	-	wzi137	KL17	none	Perfect	1		O1v1	O1	none	Very high
ERR257672	Ellington	Contig	1022	1022d_exclude	K_pneumoniae_ST101_6d_exclude	FALSE	UK	Europe_northern	2007	unknown	human	blood	human_blood_bone_sterile	SAMEA1713084	NA	Klebsiella pneumoniae	strong	173	256518	771065	5644689	no	-	ST101	1	1	8	13	ybt 9; ICEKp3	183	-	0	-	0	-	0	-	0	-	wzi137	KL17	none	Perfect	1		O1v1	O1	none	Very high
ERR304789	Ellington	Contig	1156	1156	K_pneumoniae_ST14_31	TRUE	UK	Europe_northern	2007	unknown	human	blood	human_blood_bone_sterile	SAMEA1920547	NA	Klebsiella pneumoniae	strong	135	177855	409305	5580876	no	-	ST14	0	0	0	0	-	0	-	0	-	0	-	0	-	0	-	wzi2	KL2	none	Very high	0.9975		O1v1	O1	none	Very high
ERR257602	Ellington	Contig	1023	1023	K_pneumoniae_ST101_7	TRUE	UK	Europe_northern	2008	unknown	human	blood	human_blood_bone_sterile	SAMEA1713005	NA	Klebsiella pneumoniae	strong	436	256559	771060	5705904	no	-	ST101	1	1	5	5	ybt 9; ICEKp3	183	-	0	-	0	-	0	-	0	-	wzi137	KL17	none	Perfect	1		O1v1	O1	none	Very high
ERR257610	Ellington	Contig	1029	1029	K_pneumoniae_ST101_9	TRUE	UK	Europe_northern	2008	unknown	human	blood	human_blood_bone_sterile	SAMEA1713011	NA	Klebsiella pneumoniae	strong	751	256559	771060	5845248	no	-	ST101	1	1	5	5	ybt 9; ICEKp3	183	-	0	-	0	-	0	-	0	-	wzi137	KL17	none	Perfect	1		O1v1	O1	none	Very high
ERR257657	Ellington	Contig	1062	1062	K_pneumoniae_ST101_10	TRUE	UK	Europe_northern	2008	unknown	human	blood	human_blood_bone_sterile	SAMEA1713017	NA	Klebsiella pneumoniae	strong	253	317430	771059	5632499	no	-	ST101	1	1	7	8	ybt 9; ICEKp3	183	-	0	-	0	-	0	-	0	-	wzi137	KL17	none	Perfect	1		O1v1	O1	none	Very high
ERR257673	Ellington	Contig	1071	1071	K_pneumoniae_ST101_11	TRUE	UK	Europe_northern	2008	unknown	human	blood	human_blood_bone_sterile	SAMEA1713037	NA	Klebsiella pneumoniae	strong	195	302776	771060	5543091	no	-	ST101	1	1	6	5	ybt 9; ICEKp3	183	-	0	-	0	-	0	-	0	-	wzi137	KL17	none	Very high	1		O1v1	O1	none	Very high
ERR257681	Ellington	Contig	1076	1076	K_pneumoniae_ST101_13	TRUE	UK	Europe_northern	2008	unknown	human	blood	human_blood_bone_sterile	SAMEA1712987	NA	Klebsiella pneumoniae	strong	262	239594	442124	5909813	no	-	ST101	1	1	8	14	ybt 9; ICEKp3	182	-	0	-	0	-	0	-	0	-	wzi137	KL17	none	Very high	1		O1v1	O1	none	Very high
ERR257603	Ellington	Contig	1024	1024a	K_pneumoniae_ST101_8a	TRUE	UK	Europe_northern	2009	unknown	human	blood	human_blood_bone_sterile	SAMEA1713049	NA	Klebsiella pneumoniae	strong	232	252612	664263	5604357	no	-	ST101	1	1	8	12	ybt 9; ICEKp3	183	-	0	-	0	-	0	-	0	-	wzi137	KL17	none	Perfect	1		O1v1	O1	none	Very high
ERR257642	Ellington	Contig	1051	1051	K_pneumoniae_ST15_32	TRUE	UK	Europe_northern	2009	unknown	human	blood	human_blood_bone_sterile	SAMEA1713131	NA	Klebsiella pneumoniae	strong	420	263692	647514	5663344	no	-	ST15	0	1	8	11	-	0	-	0	-	0	-	0	-	0	-	wzi93	KL112	none	Very high	0.9865		O1v1	O1	none	Very high
ERR257674	Ellington	Contig	1022	1022e	K_pneumoniae_ST101_6e	TRUE	UK	Europe_northern	2009	unknown	human	blood	human_blood_bone_sterile	SAMEA1713099	NA	Klebsiella pneumoniae	strong	258	281489	664263	5668342	no	-	ST101	1	1	8	13	ybt 9; ICEKp3	183	-	0	-	0	-	0	-	0	-	wzi137	KL17	none	Perfect	1		O1v1	O1	none	Very high
ERR257691	Ellington	Contig	1081	1081	K_pneumoniae_ST101_14	TRUE	UK	Europe_northern	2010	unknown	human	blood	human_blood_bone_sterile	SAMEA1712989	NA	Klebsiella pneumoniae	strong	109	170500	628283	5720615	no	-	ST101	1	1	6	6	ybt 9; ICEKp3	183	-	0	-	0	-	0	-	0	-	wzi137	KL17	none	Perfect	1		O1v1	O1	none	Very high
ERR257628	Ellington	Contig	1044	1044	K_pneumoniae_ST3713_1	TRUE	UK	Europe_northern	2010	unknown	human	abdomen	human_abdominal	SAMEA1712947	NA	Klebsiella pneumoniae	strong	153	224906	933430	5484605	no	-	ST3713	0	0	5	7	-	0	-	0	-	0	-	0	-	0	-	wzi10	KL10	*	Very high	0.9677		O1v1	O1	none	Very high
ERR257651	Ellington	Contig	1058	1058	K_pneumoniae_ST15_35	TRUE	UK	Europe_northern	2010	unknown	human	blood	human_blood_bone_sterile	SAMEA1712999	NA	Klebsiella pneumoniae	strong	242	240368	462491	5614007	no	-	ST15	1	1	8	10	ybt 10; ICEKp4	18	-	0	-	0	-	0	-	0	-	wzi93	KL112	none	Very high	0.9865		O1v1	O1	none	Very high
ERR257675	Ellington	Contig	1072	1072	K_pneumoniae_ST253_2	TRUE	UK	Europe_northern	2010	unknown	human	blood	human_blood_bone_sterile	SAMEA1712953	NA	Klebsiella pneumoniae	strong	314	136215	358335	5598921	no	-	ST253	0	0	0	0	-	0	-	0	-	0	-	0	-	0	-	wzi367	KL133	?*	Good	0.986		O1v1	O1	*	High
ERR257683	Ellington	Contig	1024	1024c	K_pneumoniae_ST101_8c	TRUE	UK	Europe_northern	2010	unknown	human	blood	human_blood_bone_sterile	SAMEA1713072	NA	Klebsiella pneumoniae	strong	187	247947	620044	5572593	no	-	ST101	1	1	8	12	ybt 9; ICEKp3	183	-	0	-	0	-	0	-	0	-	wzi137	KL17	none	Perfect	1		O1v1	O1	none	Very high
ERR257645	Ellington	Contig	1053	1053	K_pneumoniae_ST15_33	TRUE	UK	Europe_northern	2011	unknown	human	tracheal aspirate	human_respiratory	SAMEA1713047	NA	Klebsiella pneumoniae	strong	191	317523	711738	5883433	no	-	ST15	0	1	10	17	-	0	-	0	-	0	-	0	-	0	-	wzi151	KL48	*	High	0.9478		O1v1	O1	none	Very high
ERR257629	Ellington	Contig	1026	1026a	K_pneumoniae_ST15_31a	TRUE	UK	Europe_northern	2011	unknown	human	abdomen	human_abdominal	SAMEA1712968	NA	Klebsiella pneumoniae	strong	226	193221	445451	5696463	no	-	ST15	0	1	10	11	-	0	-	0	-	0	-	0	-	0	-	wzi93	KL112	none	Very high	0.9865		O1v1	O1	none	Very high
ERR257653	Ellington	Contig	1026	1026b	K_pneumoniae_ST15_31b	TRUE	UK	Europe_northern	2011	unknown	human	abdomen	human_abdominal	SAMEA1713091	NA	Klebsiella pneumoniae	strong	178	179339	600463	5681490	no	-	ST15	0	2	9	13	-	0	-	0	-	0	-	0	-	0	-	wzi93	KL112	none	Very high	0.9864		O1v1	O1	none	Very high
ERR257661	Ellington	Contig	1022	1022f	K_pneumoniae_ST101_6f	TRUE	UK	Europe_northern	2011	unknown	human	blood	human_blood_bone_sterile	SAMEA1713035	NA	Klebsiella pneumoniae	strong	193	223056	534221	5644898	no	-	ST101	1	1	8	12	ybt 9; ICEKp3	183	-	0	-	0	-	0	-	0	-	wzi137	KL17	none	Perfect	1		O1v1	O1	none	Very high
ERR257669	Ellington	Contig	1024	1024b	K_pneumoniae_ST101_8b	TRUE	UK	Europe_northern	2011	unknown	human	blood	human_blood_bone_sterile	SAMEA1713063	NA	Klebsiella pneumoniae	strong	166	174270	484515	5570063	no	-	ST101	1	2	8	10	ybt 9; ICEKp3	183	-	0	-	0	-	0	-	0	-	wzi137	KL17	none	Perfect	1		O1v1	O1	none	Very high
ERR257676	Ellington	Contig	1022	1022f_exclude	K_pneumoniae_ST101_6f_exclude	FALSE	UK	Europe_northern	2011	unknown	human	blood	human_blood_bone_sterile	SAMEA1713019	NA	Klebsiella pneumoniae	strong	175	173764	534221	5642234	no	-	ST101	1	1	8	12	ybt 9; ICEKp3	183	-	0	-	0	-	0	-	0	-	wzi137	KL17	none	Perfect	1		O1v1	O1	none	Very high
ERR257684	Ellington	Contig	1026	1026c	K_pneumoniae_ST15_31c	TRUE	UK	Europe_northern	2011	unknown	human	blood	human_blood_bone_sterile	SAMEA1713051	NA	Klebsiella pneumoniae	strong	142	213819	600463	5668640	no	-	ST15	0	1	8	11	-	0	-	0	-	0	-	0	-	0	-	wzi93	KL112	none	Very high	0.9865		O1v1	O1	none	Very high
ERR314419	Ellington	Contig	1205	1205	K_pneumoniae_ST3713_2	TRUE	UK	Europe_northern	2011	unknown	human	blood	human_blood_bone_sterile	SAMEA2054831	NA	Klebsiella pneumoniae	strong	126	145256	450376	5352694	no	-	ST3713	0	0	2	1	-	0	-	0	-	0	-	0	-	0	-	wzi234	KL10	?-*	Good	0.9675	KL10_15_wcsO	O1v1	O1	none	Very high
ERR314438	Ellington	Contig	1212	1212	K_pneumoniae_ST14_32	TRUE	UK	Europe_northern	2011	unknown	human	sputum	human_respiratory	SAMEA2053859	NA	Klebsiella pneumoniae	strong	97	338036	797125	5491931	no	-	ST14	0	0	2	3	-	0	-	0	-	0	-	0	-	0	-	wzi2	KL2	none	Very high	0.9973		O1v1	O1	none	Very high
ERR314418	Ellington	Contig	1204	1204	K_pneumoniae_ST48_9	TRUE	UK	Europe_northern	2012	unknown	human	blood	human_blood_bone_sterile	SAMEA2054031	NA	Klebsiella pneumoniae	strong	79	301744	797234	5326522	no	-	ST48	1	1	6	8	ybt 9; ICEKp3	189	-	0	-	0	-	0	-	0	-	wzi62	KL62	?-	Good	0.9972	KL62_12	O1v1	O1	none	Very high
ERR314466	Ellington	Contig	1218	1218b	K_pneumoniae_ST48_10b	TRUE	UK	Europe_northern	2012	unknown	human	sputum	human_respiratory	SAMEA2054047	NA	Klebsiella pneumoniae	strong	77	452023	797234	5261666	no	-	ST48	1	1	6	9	ybt 9; ICEKp3	189	-	0	-	0	-	0	-	0	-	wzi62	KL62	-	High	0.9972	KL62_12	O1v1	O1	none	Very high
ERR314534	Ellington	Contig	1218	1218a	K_pneumoniae_ST48_10a	TRUE	UK	Europe_northern	2012	unknown	human	blood	human_blood_bone_sterile	SAMEA2053945	NA	Klebsiella pneumoniae	strong	119	372534	797574	5274414	no	-	ST48	1	1	6	7	ybt 9; ICEKp3	189	-	0	-	0	-	0	-	0	-	wzi62	KL62	-	High	0.9972	KL62_12	O1v1	O1	none	Very high
ERR314549	Ellington	Contig	1246	1246	K_pneumoniae_ST15_41	TRUE	UK	Europe_northern	2012	unknown	human	urine	human_urogenital_urine	SAMEA2053949	NA	Klebsiella pneumoniae	strong	122	281525	370977	5559751	no	-	ST15	1	1	8	12	ybt 10; ICEKp4	19	-	0	-	0	-	0	-	0	-	wzi24	KL24	none	Perfect	1		O1v1	O1	?	Good
ERR314415	Ellington	Contig	1202	1202	K_pneumoniae_ST449-1LV_1	TRUE	UK	Europe_northern	2012	unknown	human	urine	human_urogenital_urine	SAMEA2054030	NA	Klebsiella pneumoniae	strong	707	251638	1032256	5638915	no	-	ST449-1LV	1	1	8	12	ybt 13; ICEKp2	303	-	0	-	0	-	0	-	0	-	wzi37	KL22	none	Very high	0.9949		O1v1	O1	none	Very high
ERR314431	Ellington	Contig	1208	1208	K_pneumoniae_ST15_38	TRUE	UK	Europe_northern	2012	unknown	human	blood	human_blood_bone_sterile	SAMEA2054835	NA	Klebsiella pneumoniae	strong	780	273499	650680	5386874	no	-	ST15	0	1	2	1	-	0	-	0	-	0	-	0	-	0	-	wzi93	KL112	none	Very high	0.9864		O1v1	O1	none	Very high
ERR314432	Ellington	Contig	1209	1209	K_pneumoniae_ST15_39	TRUE	UK	Europe_northern	2012	unknown	human	blood	human_blood_bone_sterile	SAMEA2053857	NA	Klebsiella pneumoniae	strong	82	284495	650680	5162560	no	-	ST15	0	1	2	1	-	0	-	0	-	0	-	0	-	0	-	wzi93	KL112	none	Very high	0.9865		O1v1	O1	none	Very high
ERR314435	Ellington	Contig	1210	1210	K_pneumoniae_ST35_17	TRUE	UK	Europe_northern	2012	unknown	human	sputum	human_respiratory	SAMEA2053858	NA	Klebsiella pneumoniae	strong	661	259926	513081	5710789	no	-	ST35	1	1	3	2	ybt 16; ICEKp12	287	-	0	-	0	-	0	-	0	-	wzi2	KL2	none	Very high	0.9974		O1v1	O1	none	Very high
ERR314501	Ellington	Contig	1228	1228	K_pneumoniae_ST3713_3	TRUE	UK	Europe_northern	2012	unknown	human	sterile fluid	human_blood_bone_sterile	SAMEA1973432	NA	Klebsiella pneumoniae	strong	150	176510	425999	5511241	no	-	ST3713	0	1	5	5	-	0	-	0	-	0	-	0	-	0	-	wzi10	KL10	?-*	Good	0.9678	KL10_15_wcsO	O1v1	O1	none	Very high
ERR314536	Ellington	Contig	1238	1238	K_pneumoniae_ST107_4	TRUE	UK	Europe_northern	2012	unknown	human	sputum	human_respiratory	SAMEA2055006	NA	Klebsiella pneumoniae	strong	114	325153	482287	5327490	no	-	ST107	0	0	0	0	-	0	-	0	-	0	-	0	-	0	-	wzi235	KL10	*	Very high	0.9671		O1v1	O1	none	Very high
ERR314537	Ellington	Contig	1239	1239	K_pneumoniae_ST48_11	TRUE	UK	Europe_northern	2012	unknown	human	sterile fluid	human_blood_bone_sterile	SAMEA2053946	NA	Klebsiella pneumoniae	strong	74	458562	1107100	5341728	no	-	ST48	1	1	7	11	ybt 14; ICEKp5	132	-	0	-	0	-	0	-	0	-	wzi167	KL124	none	Very high	0.9962		O1v1	O1	none	Very high
ERR314533	Ellington	Contig	1218	1218c	K_pneumoniae_ST48_10c	TRUE	UK	Europe_northern	unknown	unknown	human	unknown	human	SAMEA2055005	NA	Klebsiella pneumoniae	strong	121	323960	797574	5280015	no	-	ST48	1	1	6	8	ybt 9; ICEKp3	189	-	0	-	0	-	0	-	0	-	wzi62	KL62	?-	Good	0.9972	KL62_12	O1v1	O1	none	Very high
ERR314541	Ellington	Contig	1241	1241	K_pneumoniae_ST48_12	TRUE	UK	Europe_northern	unknown	unknown	human	unknown	human	SAMEA2054097	NA	Klebsiella pneumoniae	strong	517	372411	797489	5389924	no	-	ST48	1	1	6	9	ybt 9; ICEKp3	189	-	0	-	0	-	0	-	0	-	-	KL62	?-	None	0.9956	KL62_03_wzi,KL62_04_wza,KL62_05_wzb,KL62_06_wzc,KL62_07_wbaP,KL62_08,KL62_09,KL62_10,KL62_11_wzy,KL62_12	O1v1	O1	none	Very high
ERR314542	Ellington	Contig	1242	1242a	K_pneumoniae_ST48_13a	TRUE	UK	Europe_northern	unknown	unknown	human	unknown	human	SAMEA2055008	NA	Klebsiella pneumoniae	strong	143	313868	797574	5509861	no	-	ST48	1	1	6	8	ybt 9; ICEKp3	189	-	0	-	0	-	0	-	0	-	wzi62	KL62	?-	Good	0.9972	KL62_12	O1v1	O1	none	Very high
ERR314544	Ellington	Contig	1218	1218d	K_pneumoniae_ST48_10d	TRUE	UK	Europe_northern	unknown	unknown	human	unknown	human	SAMEA2054098	NA	Klebsiella pneumoniae	strong	96	541548	797574	5271909	no	-	ST48	1	1	6	8	ybt 9; ICEKp3	189	-	0	-	0	-	0	-	0	-	wzi62	KL62	-	High	0.9972	KL62_12	O1v1	O1	none	Very high
ERR314545	Ellington	Contig	1242	1242b	K_pneumoniae_ST48_13b	TRUE	UK	Europe_northern	unknown	unknown	human	unknown	human	SAMEA2055009	NA	Klebsiella pneumoniae	strong	157	372534	797574	5514815	no	-	ST48	1	1	6	9	ybt 9; ICEKp3	189	-	0	-	0	-	0	-	0	-	wzi62	KL62	?-	Good	0.9972	KL62_12	O1v1	O1	none	Very high
ERR314546	Ellington	Contig	1244	1244	K_pneumoniae_ST48_14	TRUE	UK	Europe_northern	unknown	unknown	human	unknown	human	SAMEA1965793	NA	Klebsiella pneumoniae	strong	409	372534	797489	5434505	no	-	ST48	1	1	6	9	ybt 9; ICEKp3	189	-	0	-	0	-	0	-	0	-	wzi62	KL62	-	High	0.9972	KL62_12	O1v1	O1	none	Very high
ERR257605	Ellington	Contig	1026	1026b_exclude	K_pneumoniae_ST15_31b_exclude	FALSE	UK	Europe_northern	unknown	unknown	human	unknown	human	SAMEA1712977	NA	Klebsiella pneumoniae	strong	170	188532	600463	5683001	no	-	ST15	0	2	9	13	-	0	-	0	-	0	-	0	-	0	-	wzi93	KL112	none	Very high	0.9864		O1v1	O1	none	Very high
ERR257649	Ellington	Contig	1022	1022g	K_pneumoniae_ST101_6g	TRUE	UK	Europe_northern	unknown	unknown	human	unknown	human	SAMEA1713076	NA	Klebsiella pneumoniae	strong	208	323036	771060	5641886	no	-	ST101	1	1	8	11	ybt 9; ICEKp3	183	-	0	-	0	-	0	-	0	-	wzi137	KL17	none	Perfect	1		O1v1	O1	none	Very high
ERR257680	Ellington	Contig	1022	1022h	K_pneumoniae_ST101_6h	TRUE	UK	Europe_northern	unknown	unknown	human	unknown	human	SAMEA1712993	NA	Klebsiella pneumoniae	strong	222	214694	509218	5657396	no	-	ST101	1	1	8	13	ybt 9; ICEKp3	183	-	0	-	0	-	0	-	0	-	wzi137	KL17	none	Perfect	1		O1v1	O1	none	Very high
ERR257688	Ellington	Contig	1022	1022i	K_pneumoniae_ST101-1LV_3	TRUE	UK	Europe_northern	unknown	unknown	human	unknown	human	SAMEA1713053	NA	Klebsiella pneumoniae	strong	193	214693	770643	5634626	no	-	ST101-1LV	1	1	8	11	ybt 9; ICEKp3	183	-	0	-	0	-	0	-	0	-	wzi137	KL17	none	Perfect	1		O1v1	O1	none	Very high
ERR257692	Ellington	Contig	1026	1026b_exclude	K_pneumoniae_ST15_31b_exclude	FALSE	UK	Europe_northern	unknown	unknown	human	unknown	human	SAMEA1713107	NA	Klebsiella pneumoniae	strong	140	179047	434544	5664137	no	-	ST15	0	2	9	13	-	0	-	0	-	0	-	0	-	0	-	wzi93	KL112	none	Very high	0.9863		O1v1	O1	none	Very high
ERR257599	Ellington	Contig	1021	1021h	K_pneumoniae_ST874_17g	TRUE	UK	Europe_northern	2006	unknown	human	blood	human_blood_bone_sterile	SAMEA1713135	NA	Klebsiella pneumoniae	strong	178	345877	1018416	5602357	no	-	ST874	0	1	8	14	-	0	-	0	-	0	-	0	-	0	-	wzi222	KL45	none	Very high	0.9841		O1v2	O1	none	Very high
ERR257600	Ellington	Contig	1021	1021c	K_pneumoniae_ST874_17b	TRUE	UK	Europe_northern	2006	unknown	human	blood	human_blood_bone_sterile	SAMEA1712979	NA	Klebsiella pneumoniae	strong	176	427470	883790	5600084	no	-	ST874	0	0	6	8	-	0	-	0	-	0	-	0	-	0	-	wzi222	KL45	none	Very high	0.9841		O1v2	O1	none	Very high
ERR257607	Ellington	Contig	1021	1021i_exclude	K_pneumoniae_ST874_17h_exclude	FALSE	UK	Europe_northern	2006	unknown	human	blood	human_blood_bone_sterile	SAMEA1713007	NA	Klebsiella pneumoniae	strong	176	427470	1382580	5612887	no	-	ST874	0	1	9	16	-	0	-	0	-	0	-	0	-	0	-	wzi222	KL45	none	Very high	0.9841		O1v2	O1	none	Very high
ERR257608	Ellington	Contig	1028	1028	K_pneumoniae_ST874_1	TRUE	UK	Europe_northern	2006	unknown	human	blood	human_blood_bone_sterile	SAMEA1713121	NA	Klebsiella pneumoniae	strong	538	270429	1018204	5671694	no	-	ST874	0	1	8	13	-	0	-	0	-	0	-	0	-	0	-	wzi222	KL45	none	Very high	0.9841		O1v2	O1	none	Very high
ERR257614	Ellington	Contig	1032	1032	K_pneumoniae_ST874_2	TRUE	UK	Europe_northern	2006	unknown	human	blood	human_blood_bone_sterile	SAMEA1713089	NA	Klebsiella pneumoniae	strong	266	394486	1018460	5590326	no	-	ST874	0	1	8	13	-	0	-	0	-	0	-	0	-	0	-	wzi222	KL45	none	Very high	0.9841		O1v2	O1	none	Very high
ERR257623	Ellington	Contig	1040	1040	K_pneumoniae_ST3697_1	TRUE	UK	Europe_northern	2006	unknown	human	blood	human_blood_bone_sterile	SAMEA1712932	NA	Klebsiella pneumoniae	strong	350	323639	1018358	5514822	no	-	ST3697	0	1	9	15	-	0	-	0	-	0	-	0	-	0	-	wzi222	KL45	none	Very high	0.9841		O1v2	O1	none	Very high
ERR257624	Ellington	Contig	1021	1021e	K_pneumoniae_ST874_17d	TRUE	UK	Europe_northern	2006	unknown	human	blood	human_blood_bone_sterile	SAMEA1713001	NA	Klebsiella pneumoniae	strong	181	370279	525021	5603840	no	-	ST874	0	1	7	9	-	0	-	0	-	0	-	0	-	0	-	wzi222	KL45	none	Very high	0.9841		O1v2	O1	none	Very high
ERR257631	Ellington	Contig	1021	1021j_exclude	K_pneumoniae_ST874_17i_exclude	FALSE	UK	Europe_northern	2006	unknown	human	blood	human_blood_bone_sterile	SAMEA1712985	NA	Klebsiella pneumoniae	strong	240	394486	1018472	5634634	no	-	ST874	0	1	9	16	-	0	-	0	-	0	-	0	-	0	-	wzi222	KL45	none	Very high	0.9841		O1v2	O1	-	High
ERR257639	Ellington	Contig	1021	1021i	K_pneumoniae_ST874_17h	TRUE	UK	Europe_northern	2006	unknown	human	blood	human_blood_bone_sterile	SAMEA1713078	NA	Klebsiella pneumoniae	strong	204	427470	1382682	5623900	no	-	ST874	0	1	9	16	-	0	-	0	-	0	-	0	-	0	-	wzi222	KL45	none	Very high	0.9841		O1v2	O1	none	Very high
ERR257647	Ellington	Contig	1055	1055	K_pneumoniae_ST874_5	TRUE	UK	Europe_northern	2006	unknown	human	blood	human_blood_bone_sterile	SAMEA1713127	NA	Klebsiella pneumoniae	strong	153	363102	631683	5527961	no	-	ST874	0	1	9	15	-	0	-	0	-	0	-	0	-	0	-	wzi222	KL45	none	Very high	0.9841		O1v2	O1	none	Very high
ERR257654	Ellington	Contig	1060	1060	K_pneumoniae_ST874_6	TRUE	UK	Europe_northern	2006	unknown	human	blood	human_blood_bone_sterile	SAMEA1713080	NA	Klebsiella pneumoniae	strong	474	394532	1018212	5680360	no	-	ST874	0	1	8	13	-	0	-	0	-	0	-	0	-	0	-	wzi222	KL45	none	Very high	0.9841		O1v2	O1	none	Very high
ERR257671	Ellington	Contig	1021	1021i_exclude	K_pneumoniae_ST874_17h_exclude	FALSE	UK	Europe_northern	2006	unknown	human	blood	human_blood_bone_sterile	SAMEA1712956	NA	Klebsiella pneumoniae	strong	193	323461	522819	5614276	no	-	ST874	0	1	9	16	-	0	-	0	-	0	-	0	-	0	-	wzi222	KL45	none	Very high	0.9841		O1v2	O1	none	Very high
ERR257678	Ellington	Contig	1074	1074	K_pneumoniae_ST874_9	TRUE	UK	Europe_northern	2006	unknown	human	blood	human_blood_bone_sterile	SAMEA1713113	NA	Klebsiella pneumoniae	strong	606	337144	707328	5779650	no	-	ST874	0	1	9	15	-	0	-	0	-	0	-	0	-	0	-	wzi222	KL45	none	Very high	0.9841		O1v2	O1	none	Very high
ERR257640	Ellington	Contig	1050	1050	K_pneumoniae_ST29_9	TRUE	UK	Europe_northern	2006	unknown	human	blood	human_blood_bone_sterile	SAMEA1713043	NA	Klebsiella pneumoniae	strong	123	431379	1474833	5679909	no	-	ST29	1	0	2	2	ybt 14; ICEKp5	148	-	0	-	0	-	0	-	0	-	wzi115	KL54	none	Very high	0.9994		O1v2	O1	none	Very high
ERR257662	Ellington	Contig	1064	1064	K_pneumoniae_ST874_7	TRUE	UK	Europe_northern	2006	unknown	human	blood	human_blood_bone_sterile	SAMEA1712995	NA	Klebsiella pneumoniae	strong	218	344855	694087	5594900	no	-	ST874	0	0	6	7	-	0	-	0	-	0	-	0	-	0	-	wzi222	KL45	none	Very high	0.9841		O1v2	O1	none	Very high
ERR257670	Ellington	Contig	1070	1070a	K_pneumoniae_ST874_18a	TRUE	UK	Europe_northern	2006	unknown	human	blood	human_blood_bone_sterile	SAMEA1713003	NA	Klebsiella pneumoniae	strong	132	383166	1018220	5531477	no	-	ST874	0	0	1	0	-	0	-	0	-	0	-	0	-	0	-	wzi222	KL45	none	Very high	0.9841		O1v2	O1	none	Very high
ERR257625	Ellington	Contig	1041	1041	K_pneumoniae_ST874_4	TRUE	UK	Europe_northern	2007	unknown	human	blood	human_blood_bone_sterile	SAMEA1713031	NA	Klebsiella pneumoniae	strong	233	320097	522819	5483143	no	-	ST874	0	1	8	10	-	0	-	0	-	0	-	0	-	0	-	wzi222	KL45	none	Very high	0.984		O1v2	O1	none	Very high
ERR314567	Ellington	Contig	1070	1070b	K_pneumoniae_ST874_18b	TRUE	UK	Europe_northern	2007	unknown	human	blood	human_blood_bone_sterile	SAMEA2053955	NA	Klebsiella pneumoniae	strong	123	248942	516415	5526535	no	-	ST874	0	0	3	2	-	0	-	0	-	0	-	0	-	0	-	wzi222	KL45	none	Very high	0.9841		O1v2	O1	none	Very high
ERR257618	Ellington	Contig	1036	1036	K_pneumoniae_ST874_3	TRUE	UK	Europe_northern	2008	unknown	human	blood	human_blood_bone_sterile	SAMEA1713117	NA	Klebsiella pneumoniae	strong	334	270429	631558	5593697	no	-	ST874	0	1	8	13	-	0	-	0	-	0	-	0	-	0	-	wzi222	KL45	none	Very high	0.9841		O1v2	O1	none	Very high
ERR257665	Ellington	Contig	1066	1066	K_pneumoniae_ST23_31	TRUE	UK	Europe_northern	2008	unknown	human	blood	human_blood_bone_sterile	SAMEA1712950	NA	Klebsiella pneumoniae	strong	126	228700	444963	5620735	no	-	ST23	5	0	0	0	ybt 1; ICEKp10	56	clb 2	29	iuc 1	1-1LV	iro 1	1-1LV	rmp 1; KpVP-1	26	rmpA2_5-54%	wzi1	KL1	none	Very high	1		O1v2	O1	none	Very high
ERR257690	Ellington	Contig	1043	1043a	K_pneumoniae_ST171_2a	TRUE	UK	Europe_northern	2009	unknown	human	blood	human_blood_bone_sterile	SAMEA1713023	NA	Klebsiella pneumoniae	strong	134	218257	713768	5396081	no	-	ST171	0	1	7	9	-	0	-	0	-	0	-	0	-	0	-	wzi162	KL122	none	Very high	0.9996		O1v2	O1	none	Very high
ERR257612	Ellington	Contig	1021	1021l	K_pneumoniae_ST874_17k	TRUE	UK	Europe_northern	2010	unknown	human	blood	human_blood_bone_sterile	SAMEA1712965	NA	Klebsiella pneumoniae	strong	156	338970	889111	5601914	no	-	ST874	0	1	8	13	-	0	-	0	-	0	-	0	-	0	-	wzi222	KL45	-	High	0.9841	KL45_08_wcaJ	O1v2	O1	none	Very high
ERR257627	Ellington	Contig	1043	1043b	K_pneumoniae_ST171_2b	TRUE	UK	Europe_northern	2010	unknown	human	blood	human_blood_bone_sterile	SAMEA1713055	NA	Klebsiella pneumoniae	strong	162	374403	781625	5425930	no	-	ST171	0	1	7	9	-	0	-	0	-	0	-	0	-	0	-	wzi162	KL122	none	Very high	0.9996		O1v2	O1	none	Very high
ERR257636	Ellington	Contig	1047	1047a	K_pneumoniae_ST13_4a	TRUE	UK	Europe_northern	2010	unknown	human	hip	human_external	SAMEA1713057	NA	Klebsiella pneumoniae	strong	129	189911	538658	5503728	no	-	ST13	1	0	1	1	ybt 10; ICEKp4	21	-	0	-	0	-	0	-	0	-	wzi40	KL3	none	Very high	0.9998		O1v2	O1	none	Very high
ERR257663	Ellington	Contig	1065	1065	K_pneumoniae_ST874_8	TRUE	UK	Europe_northern	2011	unknown	human	blood	human_blood_bone_sterile	SAMEA1713041	NA	Klebsiella pneumoniae	strong	363	427469	939249	5621145	no	-	ST874	0	1	8	12	-	0	-	0	-	0	-	0	-	0	-	wzi222	KL45	none	Very high	0.9841		O1v2	O1	none	Very high
ERR257621	Ellington	Contig	1038	1038	K_pneumoniae_ST70-1LV_1	TRUE	UK	Europe_northern	2011	unknown	human	hip	human_external	SAMEA1713059	NA	Klebsiella pneumoniae	strong	155	376206	950026	5595942	no	-	ST70-1LV	1	1	8	11	ybt 8; ICEKp9	165	-	0	-	0	-	0	-	0	-	wzi123	KL136	none	Very high	0.9899		O1v2	O1	none	Very high
ERR257660	Ellington	Contig	1047	1047b	K_pneumoniae_ST13_4b	TRUE	UK	Europe_northern	2011	unknown	human	blood	human_blood_bone_sterile	SAMEA1712974	NA	Klebsiella pneumoniae	strong	110	199940	536684	5498175	no	-	ST13	1	0	1	1	ybt 10; ICEKp4	21	-	0	-	0	-	0	-	0	-	wzi40	KL3	none	Very high	0.9998		O1v2	O1	none	Very high
ERR314408	Ellington	Contig	1200	1200	K_pneumoniae_ST231_21	TRUE	UK	Europe_northern	2012	unknown	human	cerebrospinal fluid	human_blood_bone_sterile	SAMEA2053794	NA	Klebsiella pneumoniae	strong	616	203638	445584	5737580	no	-	ST231	0	1	10	20	-	0	-	0	-	0	-	0	-	0	-	wzi104	KL51	-	High	0.994	KL51_14_wcoZ	O1v2	O1	none	Very high
ERR314417	Ellington	Contig	1203	1203	K_pneumoniae_ST15_37	TRUE	UK	Europe_northern	2012	unknown	human	sputum	human_respiratory	SAMEA2053797	NA	Klebsiella pneumoniae	strong	341	209066	507676	5551867	no	-	ST15	0	1	9	12	-	0	-	0	-	0	-	0	-	0	-	wzi19	KL19	*	High	0.9491		O1v2	O1	none	Perfect
ERR314506	Ellington	Contig	1229	1229	K_pneumoniae_ST874_10	TRUE	UK	Europe_northern	2012	unknown	human	blood	human_blood_bone_sterile	SAMEA2054936	NA	Klebsiella pneumoniae	strong	125	352829	598253	5374839	no	-	ST874	0	1	8	13	-	0	-	0	-	0	-	0	-	0	-	wzi222	KL45	none	Very high	0.9841		O1v2	O1	none	Very high
ERR314400	Ellington	Contig	1194	1194	K_pneumoniae_ST25-1LV_1	TRUE	UK	Europe_northern	2012	unknown	human	urine	human_urogenital_urine	SAMEA2053997	NA	Klebsiella pneumoniae	strong	93	321409	490799	5522480	no	-	ST25-1LV	1	0	1	1	ybt 6; ICEKp5	63	-	0	-	0	-	0	-	0	-	wzi72	KL2	none	Very high	0.9841		O1v2	O1	none	Very high
ERR314402	Ellington	Contig	1196	1196	K_pneumoniae_ST29_10	TRUE	UK	Europe_northern	2012	unknown	human	urine	human_urogenital_urine	SAMEA2053792	NA	Klebsiella pneumoniae	strong	99	330919	534620	5371663	no	-	ST29	1	1	8	12	ybt 14; ICEKp5	151	-	0	-	0	-	0	-	0	-	wzi19	KL19	*	High	0.9491		O1v2	O1	none	Perfect
ERR314412	Ellington	Contig	1201	1201	K_pneumoniae_ST25_6	TRUE	UK	Europe_northern	2012	unknown	human	blood	human_blood_bone_sterile	SAMEA2054001	NA	Klebsiella pneumoniae	strong	267	322933	857393	5471234	no	-	ST25	0	0	5	7	-	0	-	0	-	0	-	0	-	0	-	wzi72	KL2	none	Very high	0.9841		O1v2	O1	?-	Good
ERR314557	Ellington	Contig	1201	1201_exclude	K_pneumoniae_ST25_6_exclude	FALSE	UK	Europe_northern	2012	unknown	human	blood	human_blood_bone_sterile	SAMEA2055012	NA	Klebsiella pneumoniae	strong	137	231101	484154	5443536	no	-	ST25	0	0	5	7	-	0	-	0	-	0	-	0	-	0	-	wzi72	KL2	none	Very high	0.9841		O1v2	O1	none	Very high
ERR311479	Ellington	Contig	1176	1176	K_pneumoniae_ST231_20	TRUE	UK	Europe_northern	unknown	unknown	human	unknown	human	SAMEA2054754	NA	Klebsiella pneumoniae	strong	341	182051	727479	5628483	no	-	ST231	0	1	7	12	-	0	-	0	-	0	-	0	-	0	-	wzi104	KL51	-	High	0.994	KL51_14_wcoZ	O1v2	O1	none	Very high
ERR314523	Ellington	Contig	1234	1234	K_pneumoniae_ST231_22	TRUE	UK	Europe_northern	unknown	unknown	human	unknown	human	SAMEA2054091	NA	Klebsiella pneumoniae	strong	195	211534	451873	5570749	no	-	ST231	0	1	10	19	-	0	-	0	-	0	-	0	-	0	-	wzi104	KL51	-	High	0.994	KL51_14_wcoZ	O1v2	O1	none	Very high
ERR257655	Ellington	Contig	1021	1021m	K_pneumoniae_ST874_17l	TRUE	UK	Europe_northern	unknown	unknown	human	unknown	human	SAMEA1713025	NA	Klebsiella pneumoniae	strong	224	344846	693962	5623967	no	-	ST874	0	1	8	14	-	0	-	0	-	0	-	0	-	0	-	wzi222	KL45	none	Very high	0.9841		O1v2	O1	none	Very high
ERR314556	Ellington	Contig	1201	1201_exclude	K_pneumoniae_ST25_6_exclude	FALSE	UK	Europe_northern	unknown	unknown	human	unknown	human	SAMEA2054102	NA	Klebsiella pneumoniae	strong	147	326582	505813	5449031	no	-	ST25	0	0	5	7	-	0	-	0	-	0	-	0	-	0	-	wzi72	KL2	none	Very high	0.9841		O1v2	O1	none	Very high
ERR257598	Ellington	Contig	1020	1020	K_pneumoniae_ST267-1LV_1	TRUE	UK	Europe_northern	2006	unknown	human	blood	human_blood_bone_sterile	SAMEA1713066	NA	Klebsiella pneumoniae	strong	132	337413	583320	5249114	no	-	ST267-1LV	0	0	0	0	-	0	-	0	-	0	-	0	-	0	-	wzi8	KL22	none	Very high	0.9922		O2v1	O2	none	Very high
ERR304788	Ellington	Contig	1155	1155	K_pneumoniae_ST983-1LV_1	TRUE	UK	Europe_northern	2007	unknown	human	blood	human_blood_bone_sterile	SAMEA1920548	NA	Klebsiella pneumoniae	strong	119	389991	761537	5301487	no	-	ST983-1LV	0	0	4	4	-	0	-	0	-	0	-	0	-	0	-	wzi260	KL20	none	Very high	0.9989		O2v1	O2	none	Very high
ERR257658	Ellington	Contig	1063	1063	K_pneumoniae_ST22-1LV_1	TRUE	UK	Europe_northern	2009	unknown	human	blood	human_blood_bone_sterile	SAMEA1713039	NA	Klebsiella pneumoniae	strong	124	351328	1146829	5356984	no	-	ST22-1LV	0	0	0	0	-	0	-	0	-	0	-	0	-	0	-	wzi317	KL6	none	Very high	0.9961		O2v1	O2	none	Very high
ERR257666	Ellington	Contig	1067	1067	K_pneumoniae_ST22-1LV_2	TRUE	UK	Europe_northern	2009	unknown	human	blood	human_blood_bone_sterile	SAMEA1713009	NA	Klebsiella pneumoniae	strong	287	368424	1121067	5414420	no	-	ST22-1LV	0	0	0	0	-	0	-	0	-	0	-	0	-	0	-	wzi317	KL6	none	Very high	0.9961		O2v1	O2	none	Very high
ERR257685	Ellington	Contig	1068	1068a	K_pneumoniae_ST147_7a	TRUE	UK	Europe_northern	2011	unknown	human	ascitic fluid	human_abdominal	SAMEA1712991	NA	Klebsiella pneumoniae	strong	151	226040	510973	5335105	no	-	ST147	0	1	7	11	-	0	-	0	-	0	-	0	-	0	-	wzi64	KL64	none	Perfect	1		O2v1	O2	none	Very high
ERR311483	Ellington	Contig	1179	1179	K_pneumoniae_ST1193_2	TRUE	UK	Europe_northern	2012	unknown	human	screening	human	SAMEA2053715	NA	Klebsiella pneumoniae	strong	176	356315	714225	5383881	no	-	ST1193	0	1	8	14	-	0	-	0	-	0	-	0	-	0	-	wzi22	KL22	none	Perfect	1		O2v1	O2	none	Very high
ERR314530	Ellington	Contig	1237	1237a	K_pneumoniae_ST268_4	TRUE	UK	Europe_northern	2012	unknown	human	blood	human_blood_bone_sterile	SAMEA2055004	NA	Klebsiella pneumoniae	strong	140	333561	591850	5550353	no	-	ST268	1	1	8	15	ybt 13; ICEKp2	305	-	0	-	0	-	0	-	0	-	wzi95	KL20	none	Very high	0.9995		O2v1	O2	none	Very high
ERR314535	Ellington	Contig	1237	1237b	K_pneumoniae_ST268-1LV_3	TRUE	UK	Europe_northern	2012	unknown	human	blood	human_blood_bone_sterile	SAMEA2054095	NA	Klebsiella pneumoniae	strong	104	334063	981622	5532361	no	-	ST268-1LV	1	1	8	15	ybt 13; ICEKp2	305	-	0	-	0	-	0	-	0	-	wzi95	KL20	none	Very high	0.9995		O2v1	O2	none	Very high
ERR314531	Ellington	Contig	1237	1237a_exclude	K_pneumoniae_ST268_4_exclude	FALSE	UK	Europe_northern	unknown	unknown	human	unknown	human	SAMEA2053944	NA	Klebsiella pneumoniae	strong	146	354715	1154425	5559032	no	-	ST268	1	1	8	15	ybt 13; ICEKp2	305	-	0	-	0	-	0	-	0	-	wzi95	KL20	none	Very high	0.9995		O2v1	O2	none	Very high
ERR314551	Ellington	Contig	1248	1248	K_pneumoniae_ST268_5	TRUE	UK	Europe_northern	unknown	unknown	human	unknown	human	SAMEA2055010	NA	Klebsiella pneumoniae	strong	632	354178	741630	5705230	no	-	ST268	1	1	8	15	ybt 13; ICEKp2	305	-	0	-	0	-	0	-	0	-	wzi95	KL20	none	Very high	0.9995		O2v1	O2	none	Very high
ERR257626	Ellington	Contig	1042	1042	K_pneumoniae_ST158_1	TRUE	UK	Europe_northern	unknown	unknown	human	unknown	human	SAMEA1713101	NA	Klebsiella pneumoniae	strong	172	369613	920159	5634306	no	-	ST158	0	0	0	0	-	0	-	0	-	0	-	0	-	0	-	wzi322	KL62	none	Very high	0.997		O2v1	O2	none	Very high
ERR257637	Ellington	Contig	1048	1048	K_pneumoniae_ST147_6	TRUE	UK	Europe_northern	unknown	unknown	human	unknown	human	SAMEA1713095	NA	Klebsiella pneumoniae	strong	293	324370	639773	5297500	no	-	ST147	0	1	7	11	-	0	-	0	-	0	-	0	-	0	-	wzi64	KL64	none	Perfect	1		O2v1	O2	none	Very high
ERR257667	Ellington	Contig	1068	1068c	K_pneumoniae_ST147_7c	TRUE	UK	Europe_northern	unknown	unknown	human	unknown	human	SAMEA1713045	NA	Klebsiella pneumoniae	strong	130	564169	837748	5339588	no	-	ST147	0	1	7	11	-	0	-	0	-	0	-	0	-	0	-	wzi64	KL64	none	Perfect	1		O2v1	O2	none	Very high
ERR311477	Ellington	Contig	1068	1068a_exclude	K_pneumoniae_ST147_7a_exclude	FALSE	UK	Europe_northern	unknown	unknown	human	unknown	human	SAMEA2053713	NA	Klebsiella pneumoniae	strong	188	377909	708722	5358983	no	-	ST147	0	1	7	11	-	0	-	0	-	0	-	0	-	0	-	wzi64	KL64	none	Perfect	1		O2v1	O2	none	Very high
ERR311478	Ellington	Contig	1175	1175	K_pneumoniae_ST147_10	TRUE	UK	Europe_northern	unknown	unknown	human	unknown	human	SAMEA2053901	NA	Klebsiella pneumoniae	strong	971	911337	1017000	5612366	no	-	ST147	0	1	7	11	-	0	-	0	-	0	-	0	-	0	-	wzi64	KL64	none	Perfect	1		O2v1	O2	none	Very high
ERR314497	Ellington	Contig	1068	1068b	K_pneumoniae_ST147_7b	TRUE	UK	Europe_northern	unknown	unknown	human	unknown	human	SAMEA2054933	NA	Klebsiella pneumoniae	strong	92	399607	708722	5303665	no	-	ST147	0	1	6	6	-	0	-	0	-	0	-	0	-	0	-	wzi64	KL64	none	Perfect	1		O2v1	O2	none	Very high
ERR314515	Ellington	Contig	1068	1068a_exclude	K_pneumoniae_ST147_7a_exclude	FALSE	UK	Europe_northern	unknown	unknown	human	unknown	human	SAMEA2055000	NA	Klebsiella pneumoniae	strong	211	325230	799698	5351027	no	-	ST147	0	1	7	11	-	0	-	0	-	0	-	0	-	0	-	wzi64	KL64	none	Perfect	1		O2v1	O2	none	Very high
ERR314558	Ellington	Contig	1068	1068a_exclude	K_pneumoniae_ST147_7a_exclude	FALSE	UK	Europe_northern	unknown	unknown	human	unknown	human	SAMEA2053952	NA	Klebsiella pneumoniae	strong	84	431474	915644	5314614	no	-	ST147	0	1	7	11	-	0	-	0	-	0	-	0	-	0	-	wzi64	KL64	none	Perfect	1		O2v1	O2	none	Very high
ERR257620	Ellington	Contig	44	44k	K_pneumoniae_ST307_1k	TRUE	UK	Europe_northern	2010	2485STDY5438216	human	blood	human_blood_bone_sterile	SAMEA1713029	NA	Klebsiella pneumoniae	strong	170	307756	513401	5548433	no	-	ST307	0	1	8	12	-	0	-	0	-	0	-	0	-	0	-	wzi173	KL102	none	Very high	0.9927		O2v2	O2	none	Very high
ERR314458	Ellington	Contig	44	44o	K_pneumoniae_ST307_1o	TRUE	UK	Europe_northern	2012	2485STDY5438449	human	urine	human_urogenital_urine	SAMEA2054920	NA	Klebsiella pneumoniae	strong	106	307753	554350	5517135	no	-	ST307	0	1	8	12	-	0	-	0	-	0	-	0	-	0	-	wzi173	KL102	none	Very high	0.9927		O2v2	O2	none	Very high
ERR314459	Ellington	Contig	44	44n	K_pneumoniae_ST307_1n	TRUE	UK	Europe_northern	2012	2485STDY5438450	human	sputum	human_respiratory	SAMEA2053865	NA	Klebsiella pneumoniae	strong	163	224859	512012	5531802	no	-	ST307	0	1	8	12	-	0	-	0	-	0	-	0	-	0	-	wzi173	KL102	none	Very high	0.9927		O2v2	O2	none	Very high
ERR314505	Ellington	Contig	44	44l	K_pneumoniae_ST307_1l	TRUE	UK	Europe_northern	2012	2485STDY5477955	human	sterile fluid	human_blood_bone_sterile	SAMEA2054085	NA	Klebsiella pneumoniae	strong	118	224859	854639	5516577	no	-	ST307	0	1	8	12	-	0	-	0	-	0	-	0	-	0	-	wzi173	KL102	none	Very high	0.9927		O2v2	O2	none	Very high
ERR314525	Ellington	Contig	44	44m	K_pneumoniae_ST307_1m	TRUE	UK	Europe_northern	2012	2485STDY5477975	human	blood	human_blood_bone_sterile	SAMEA2053942	NA	Klebsiella pneumoniae	strong	118	307755	924001	5471090	no	-	ST307	0	1	8	12	-	0	-	0	-	0	-	0	-	0	-	wzi173	KL102	none	Very high	0.9927		O2v2	O2	-	High
ERR314547	Ellington	Contig	44	44o_exclude	K_pneumoniae_ST307_1o_exclude	FALSE	UK	Europe_northern	2012	2485STDY5477997	human	urine	human_urogenital_urine	SAMEA2054099	NA	Klebsiella pneumoniae	strong	213	307755	512433	5545711	no	-	ST307	0	1	8	12	-	0	-	0	-	0	-	0	-	0	-	wzi173	KL102	none	Very high	0.9927		O2v2	O2	none	Very high
ERR257630	Ellington	Contig	1045	1045	K_pneumoniae_ST17_15	TRUE	UK	Europe_northern	2006	unknown	human	blood	human_blood_bone_sterile	SAMEA1713015	NA	Klebsiella pneumoniae	strong	375	377394	1279087	5433350	no	-	ST17	0	0	0	0	-	0	-	0	-	0	-	0	-	0	-	wzi82	KL23	none	Very high	0.9995		O2v2	O2	none	Very high
ERR257668	Ellington	Contig	1069	1069	K_pneumoniae_ST869_1	TRUE	UK	Europe_northern	2011	unknown	human	blood	human_blood_bone_sterile	SAMEA1713119	NA	Klebsiella pneumoniae	strong	117	362717	797989	5486168	no	-	ST869	0	1	7	8	-	0	-	0	-	0	-	0	-	0	-	wzi82	KL23	none	Perfect	1		O2v2	O2	?	Good
ERR314519	Ellington	Contig	1231	1231	K_pneumoniae_ST17_20	TRUE	UK	Europe_northern	2011	unknown	human	sterile fluid	human_blood_bone_sterile	SAMEA2053940	NA	Klebsiella pneumoniae	strong	113	335648	646114	5498351	no	-	ST17	0	0	1	1	-	0	-	0	-	0	-	0	-	0	-	wzi360	KL122	none	Very high	0.9998		O2v2	O2	none	Very high
ERR314421	Ellington	Contig	1207	1207ce	K_pneumoniae_ST258_1ce	TRUE	UK	Europe_northern	2012	unknown	human	blood	human_blood_bone_sterile	SAMEA2054032	NA	Klebsiella pneumoniae	strong	209	143092	804423	5729067	no	-	ST258	1	3	9	9	ybt 13; ICEKp2	299	-	0	-	0	-	0	-	0	-	wzi29	KL106	?	Good	0.9998		O2v2	O2	none	Very high
ERR311471	Ellington	Contig	1169	1169	K_pneumoniae_ST307_6	TRUE	UK	Europe_northern	2012	unknown	human	sterile fluid	human_blood_bone_sterile	SAMEA2053711	NA	Klebsiella pneumoniae	strong	395	342611	771107	5667878	no	-	ST307	0	1	7	11	-	0	-	0	-	0	-	0	-	0	-	wzi173	KL102	none	Very high	0.9927		O2v2	O2	none	Very high
ERR311473	Ellington	Contig	1171	1171	K_pneumoniae_ST147-1LV_1	TRUE	UK	Europe_northern	2012	unknown	human	blood	human_blood_bone_sterile	SAMEA2054752	NA	Klebsiella pneumoniae	strong	587	84608	340419	6091401	no	-	ST147-1LV	0	1	7	11	-	0	-	0	-	0	-	0	-	0	-	wzi173	KL64	none	Very high	0.9996		O2v2	O2	?-	Good
ERR314442	Ellington	Contig	1214	1214	K_pneumoniae_ST307_8	TRUE	UK	Europe_northern	2012	unknown	human	urine	human_urogenital_urine	SAMEA2054039	NA	Klebsiella pneumoniae	strong	101	263919	919239	5488684	no	-	ST307	1	0	7	11	ybt 9; ICEKp3	173	-	0	-	0	-	0	-	0	-	wzi173	KL102	none	Very high	0.9927		O2v2	O2	none	Very high
ERR314465	Ellington	Contig	1217	1217	K_pneumoniae_ST307_9	TRUE	UK	Europe_northern	2012	unknown	human	blood	human_blood_bone_sterile	SAMEA2053867	NA	Klebsiella pneumoniae	strong	97	307753	512433	5383969	no	-	ST307	0	1	8	12	-	0	-	0	-	0	-	0	-	0	-	wzi173	KL102	none	Very high	0.9927		O2v2	O2	none	Very high
ERR314500	Ellington	Contig	1227	1227c	K_pneumoniae_ST280-1LV_1	TRUE	UK	Europe_northern	2012	unknown	human	sterile fluid	human_blood_bone_sterile	SAMEA2054934	NA	Klebsiella pneumoniae	strong	232	326591	803682	5519205	no	-	ST280-1LV	0	1	8	12	-	0	-	0	-	0	-	0	-	0	-	wzi82	KL23	none	Very high	1		O2v2	O2	?	Good
ERR314527	Ellington	Contig	1235	1235	K_pneumoniae_ST471_1	TRUE	UK	Europe_northern	2012	unknown	human	urine	human_urogenital_urine	SAMEA2055003	NA	Klebsiella pneumoniae	strong	120	263486	775445	5549451	no	-	ST471	0	1	8	12	-	0	-	0	-	0	-	0	-	0	-	wzi34	KL57	none	Very high	0.9859		O2v2	O2	none	Very high
ERR314532	Ellington	Contig	1227	1227b	K_pneumoniae_ST280_7b	TRUE	UK	Europe_northern	2012	unknown	human	urine	human_urogenital_urine	SAMEA2054094	NA	Klebsiella pneumoniae	strong	124	303526	564018	5487034	no	-	ST280	0	1	8	12	-	0	-	0	-	0	-	0	-	0	-	wzi82	KL23	none	Very high	1		O2v2	O2	?	Good
ERR311470	Ellington	Contig	1168	1168	K_pneumoniae_ST307_5	TRUE	UK	Europe_northern	unknown	unknown	human	unknown	human	SAMEA2054751	NA	Klebsiella pneumoniae	strong	235	267574	771107	5579123	no	-	ST307	0	1	8	12	-	0	-	0	-	0	-	0	-	0	-	wzi173	KL102	none	Very high	0.9927		O2v2	O2	none	Very high
ERR311475	Ellington	Contig	1173	1173	K_pneumoniae_ST147_9	TRUE	UK	Europe_northern	unknown	unknown	human	unknown	human	SAMEA2053900	NA	Klebsiella pneumoniae	strong	510	287306	663803	6006843	no	-	ST147	0	1	8	12	-	0	-	0	-	0	-	0	-	0	-	wzi173	KL64	none	Perfect	1		O2v2	O2	?	Good
ERR314437	Ellington	Contig	1211	1211	K_pneumoniae_ST307_7	TRUE	UK	Europe_northern	unknown	unknown	human	unknown	human	SAMEA2054837	NA	Klebsiella pneumoniae	strong	169	307753	927041	5468242	no	-	ST307	0	1	8	12	-	0	-	0	-	0	-	0	-	0	-	wzi173	KL102	none	Very high	0.9927		O2v2	O2	none	Very high
ERR314524	Ellington	Contig	44	44o_exclude	K_pneumoniae_ST307_1o_exclude	FALSE	UK	Europe_northern	unknown	unknown	human	unknown	human	SAMEA2055002	NA	Klebsiella pneumoniae	strong	145	307753	653159	5477649	no	-	ST307	0	1	8	12	-	0	-	0	-	0	-	0	-	0	-	wzi173	KL102	none	Very high	0.9927		O2v2	O2	-	High
ERR257622	Ellington	Contig	1039	1039a	K_pneumoniae_ST16_7a	TRUE	UK	Europe_northern	2006	unknown	human	blood	human_blood_bone_sterile	SAMEA1713103	NA	Klebsiella pneumoniae	strong	111	492209	902395	5388804	no	-	ST16	0	1	9	10	-	0	-	0	-	0	-	0	-	0	-	wzi50	KL51	none	Very high	0.9994		O3b	O3b	none	Very high
ERR257679	Ellington	Contig	1075	1075	K_pneumoniae_ST54_2	TRUE	UK	Europe_northern	2006	unknown	human	blood	human_blood_bone_sterile	SAMEA1713082	NA	Klebsiella pneumoniae	strong	298	145124	464581	5660375	no	-	ST54	0	0	6	6	-	0	-	0	-	0	-	0	-	0	-	wzi14	KL14	?-	Good	0.9988	KL14_17_wcaJ	O3b	O3b	none	Very high
ERR257617	Ellington	Contig	1035	1035	K_pneumoniae_ST16_6	TRUE	UK	Europe_northern	2007	unknown	human	blood	human_blood_bone_sterile	SAMEA1713068	NA	Klebsiella pneumoniae	strong	174	311242	728757	5493941	no	-	ST16	0	1	7	8	-	0	-	0	-	0	-	0	-	0	-	wzi50	KL51	none	Very high	0.9993		O3b	O3b	none	Very high
ERR257611	Ellington	Contig	1030	1030	K_pneumoniae_ST485_3	TRUE	UK	Europe_northern	2009	unknown	human	blood	human_blood_bone_sterile	SAMEA1712944	NA	Klebsiella pneumoniae	strong	308	198693	619022	5623983	no	-	ST485	1	0	5	6	ybt 14; ICEKp5?	155	-	0	-	0	-	0	-	0	-	wzi8	KL8	none	Very high	0.9976		O3b	O3b	none	Very high
ERR257644	Ellington	Contig	1052	1052	K_pneumoniae_ST2504_1	TRUE	UK	Europe_northern	2010	unknown	human	hip	human_external	SAMEA1712997	NA	Klebsiella pneumoniae	strong	135	369187	579495	5385337	no	-	ST2504	0	0	0	0	-	0	-	0	-	0	-	0	-	0	-	wzi130	KL58	none	Very high	0.9997		O3b	O3b	none	Very high
ERR304797	Ellington	Contig	1163	1163	K_pneumoniae_ST1380_1	TRUE	UK	Europe_northern	2011	unknown	human	blood	human_blood_bone_sterile	SAMEA1920556	NA	Klebsiella pneumoniae	strong	344	153983	376586	5272156	no	-	ST1380	0	0	0	0	-	0	-	0	-	0	-	0	-	0	-	wzi96	KL38	?-	Good	0.9997	KL38_07_wcaJ	O3b	O3b	none	Very high
ERR314420	Ellington	Contig	1206	1206	K_pneumoniae_ST17_19	TRUE	UK	Europe_northern	2011	unknown	human	blood	human_blood_bone_sterile	SAMEA2053798	NA	Klebsiella pneumoniae	strong	82	418126	896557	5177439	no	-	ST17	0	0	0	0	-	0	-	0	-	0	-	0	-	0	-	wzi130	KL58	none	Very high	0.9997		O3b	O3b	none	Very high
ERR314550	Ellington	Contig	1247	1247	K_pneumoniae_ST353_2	TRUE	UK	Europe_northern	2012	unknown	human	sputum	human_respiratory	SAMEA2054100	NA	Klebsiella pneumoniae	strong	648	240436	730678	5664731	no	-	ST353	1	1	5	6	ybt 10; ICEKp4	84	-	0	-	0	-	0	-	0	-	wzi346	KL110	?-	Good	0.9912	KL110_16_wcpZ,KL110_18_manC	O3b	O3b	?-	Good
ERR314555	Ellington	Contig	1250	1250	K_pneumoniae_ST161_1	TRUE	UK	Europe_northern	2012	unknown	human	sputum	human_respiratory	SAMEA2053951	NA	Klebsiella pneumoniae	strong	110	356741	1024058	5184534	no	-	ST161	0	1	8	14	-	0	-	0	-	0	-	0	-	0	-	wzi46	KL13	none	Very high	0.9969		O3b	O3b	none	Very high
ERR314538	Ellington	Contig	1240	1240	K_pneumoniae_ST353_1	TRUE	UK	Europe_northern	unknown	unknown	human	unknown	human	SAMEA2054096	NA	Klebsiella pneumoniae	strong	987	230170	524952	5788719	no	-	ST353	1	1	5	6	ybt 10; ICEKp4	84	-	0	-	0	-	0	-	0	-	wzi346	KL110	?-+	Good	0.9904	KL110_16_wcpZ,KL110_19_manB	O3b	O3b	?-	Good
ERR314553	Ellington	Contig	1249	1249	K_pneumoniae_ST353_3	TRUE	UK	Europe_northern	unknown	unknown	human	unknown	human	SAMEA2054101	NA	Klebsiella pneumoniae	strong	143	251997	734892	5525551	no	-	ST353	1	1	5	6	ybt 10; ICEKp4	84	-	0	-	0	-	0	-	0	-	wzi346	KL110	?-+	Good	0.9904	KL110_16_wcpZ,KL110_18_manC,KL110_19_manB	O3b	O3b	?-	Good
ERR314554	Ellington	Contig	1249	1249_exclude	K_pneumoniae_ST353_3_exclude	FALSE	UK	Europe_northern	unknown	unknown	human	unknown	human	SAMEA2055011	NA	Klebsiella pneumoniae	strong	150	265495	734562	5530922	no	-	ST353	1	1	5	6	ybt 10; ICEKp4	84	-	0	-	0	-	0	-	0	-	wzi346	KL110	?-	Good	0.9902	KL110_16_wcpZ,KL110_19_manB	O3b	O3b	?-	Good
ERR314560	Ellington	Contig	1251	1251	K_pneumoniae_ST34_7	TRUE	UK	Europe_northern	2006	unknown	human	blood	human_blood_bone_sterile	SAMEA1969574	NA	Klebsiella pneumoniae	strong	264	228381	657211	5777663	no	-	ST34	0	0	0	0	-	0	-	0	-	0	-	0	-	0	-	wzi50	KL15	none	Very high	0.9982		O4	O4	none	Very high
ERR257604	Ellington	Contig	1025	1025	K_pneumoniae_ST309_5	TRUE	UK	Europe_northern	2010	unknown	human	blood	human_blood_bone_sterile	SAMEA1713125	NA	Klebsiella pneumoniae	strong	656	310838	412069	5566089	no	-	ST309	0	0	0	0	-	0	-	0	-	0	-	0	-	0	-	wzi50	KL15	none	Very high	0.9979		O4	O4	none	Very high
ERR314564	Ellington	Contig	1255	1255	K_pneumoniae_ST378_2	TRUE	UK	Europe_northern	2007	unknown	human	blood	human_blood_bone_sterile	SAMEA2053954	NA	Klebsiella pneumoniae	strong	291	196459	756253	5368731	no	-	ST378	0	0	1	0	-	0	-	0	-	0	-	0	-	0	-	wzi177	KL125	*	High	0.9039		O5	O5	*	High
ERR304790	Ellington	Contig	1157	1157	K_pneumoniae_ST17-1LV_2	TRUE	UK	Europe_northern	2008	unknown	human	blood	human_blood_bone_sterile	SAMEA1920551	NA	Klebsiella pneumoniae	strong	130	267326	793427	5320545	no	-	ST17-1LV	0	0	0	0	-	0	-	0	-	0	-	0	-	0	-	wzi141	KL25	-	High	0.9917	KL25_09_wfeD	O5	O5	*	High
ERR304799	Ellington	Contig	1165	1165	K_pneumoniae_ST17_18	TRUE	UK	Europe_northern	2011	unknown	human	blood	human_blood_bone_sterile	SAMEA1920560	NA	Klebsiella pneumoniae	strong	568	226743	479950	5550514	no	-	ST17	1	0	4	8	ybt 14; ICEKp5?	131	-	0	-	0	-	0	-	0	-	wzi141	KL25	-	High	0.9916	KL25_09_wfeD	O5	O5	?-*	Good
ERR314467	Ellington	Contig	1219	1219	K_pneumoniae_ST485_4	TRUE	UK	Europe_northern	2012	unknown	human	urine	human_urogenital_urine	SAMEA2054923	NA	Klebsiella pneumoniae	strong	91	335902	927207	5393700	no	-	ST485	0	0	6	6	-	0	-	0	-	0	-	0	-	0	-	wzi219	KL25	-	High	0.9913	KL25_09_wfeD	O5	O5	*	High
ERR314563	Ellington	Contig	1254	1254	K_pneumoniae_ST378_1	TRUE	UK	Europe_northern	unknown	unknown	human	unknown	human	SAMEA2055013	NA	Klebsiella pneumoniae	strong	340	159858	756143	5374019	no	-	ST378	0	0	1	0	-	0	-	0	-	0	-	0	-	0	-	wzi177	KL125	?-*	Good	0.904	KL125_06_wzc	O5	O5	*	High
ERR257686	Ellington	Contig	1078	1078	K_pneumoniae_ST37_11	TRUE	UK	Europe_northern	2006	unknown	human	blood	human_blood_bone_sterile	SAMEA1712959	NA	Klebsiella pneumoniae	strong	282	198828	1047921	5503938	no	-	ST37	0	0	2	2	-	0	-	0	-	0	-	0	-	0	-	wzi50	KL52	?-	Good	0.9986	KL52_20_rmlD	OL101	OL101	?-*	Good
ERR304793	Ellington	Contig	1160	1160	K_pneumoniae_ST45_17	TRUE	UK	Europe_northern	2010	unknown	human	blood	human_blood_bone_sterile	SAMEA1920552	NA	Klebsiella pneumoniae	strong	94	353230	648613	5355957	no	-	ST45	1	0	4	4	ybt 10; ICEKp4	73	-	0	-	0	-	0	-	0	-	wzi50	KL52	none	Very high	0.9991		OL101	OL101	?*	Good
ERR257652	Ellington	Contig	1059	1059	K_pneumoniae_ST1307_2	TRUE	UK	Europe_northern	2011	unknown	human	blood	human_blood_bone_sterile	SAMEA1712938	NA	Klebsiella pneumoniae	strong	128	209479	510792	5421677	no	-	ST1307	0	0	0	0	-	0	-	0	-	0	-	0	-	0	-	wzi202	KL127	?-	Good	0.9802	KL127_15_rmlB	OL101	OL101	?-*	Good
ERR314491	Ellington	Contig	1222	1222	K_pneumoniae_ST147_11	TRUE	UK	Europe_northern	2011	unknown	human	sputum	human_respiratory	SAMEA2054931	NA	Klebsiella pneumoniae	strong	119	429105	708828	5594579	no	-	ST147	0	0	7	11	-	0	-	0	-	0	-	0	-	0	-	wzi230	KL81	?-	Good	0.9764	KL81_17_rmlB	OL101	OL101	?-*	Good
ERR304791	Ellington	Contig	1158	1158	K_quasi_quasi_ST622-2LV_1	TRUE	UK	Europe_northern	2008	unknown	human	blood	human_blood_bone_sterile	SAMEA1920549	NA	Klebsiella quasipneumoniae subsp. quasipneumoniae	strong	108	293867	728206	5318933	no	-	ST622-2LV	0	0	0	0	-	0	-	0	-	0	-	0	-	0	-	wzi446	KL105	-*	High	0.9692	KL105_13	O3/O3a	O3/O3a	none	Very high
ERR314514	Ellington	Contig	1230	1230	K_quasi_quasi_ST2981-3LV_2	TRUE	UK	Europe_northern	2012	unknown	human	cerebrospinal fluid	human_blood_bone_sterile	SAMEA2054088	NA	Klebsiella quasipneumoniae subsp. quasipneumoniae	strong	205	377882	1213050	5473271	no	-	ST2981-3LV	0	0	0	0	-	0	-	0	-	0	-	0	-	0	-	wzi226	KL6	*	Very high	0.9519		O3/O3a	O3/O3a	none	Very high
ERR257689	Ellington	Contig	1080	1080	K_quasi_simili_ST4096_1	TRUE	UK	Europe_northern	2008	unknown	human	blood	human_blood_bone_sterile	SAMEA1713074	NA	Klebsiella quasipneumoniae subsp. similipneumoniae	strong	97	590839	1456819	5111099	no	-	ST4096	0	0	0	0	-	0	-	0	-	0	-	0	-	0	-	wzi314	KL6	*	Very high	0.9599		O12	O12	none	Perfect
ERR257619	Ellington	Contig	1037	1037a	K_quasi_simili_ST139-3LV_1a	TRUE	UK	Europe_northern	2009	unknown	human	blood	human_blood_bone_sterile	SAMEA1712962	NA	Klebsiella quasipneumoniae subsp. similipneumoniae	strong	133	794233	1006056	5153202	no	-	ST139-3LV	0	0	0	0	-	0	-	0	-	0	-	0	-	0	-	wzi277	KL31	?*	Good	0.9764		O3/O3a	O3/O3a	none	Very high
ERR257635	Ellington	Contig	1037	1037b__exclude	K_quasi_simili_ST139-3LV_1b_exclude	FALSE	UK	Europe_northern	2010	unknown	human	blood	human_blood_bone_sterile	SAMEA1713070	NA	Klebsiella quasipneumoniae subsp. similipneumoniae	strong	191	920878	1794554	5189268	no	-	ST139-3LV	0	0	0	0	-	0	-	0	-	0	-	0	-	0	-	wzi277	KL31	*	Very high	0.9765		O3/O3a	O3/O3a	none	Very high
ERR257643	Ellington	Contig	1037	1037b	K_quasi_simili_ST139-3LV_1b	TRUE	UK	Europe_northern	2010	unknown	human	blood	human_blood_bone_sterile	SAMEA1712935	NA	Klebsiella quasipneumoniae subsp. similipneumoniae	strong	113	794055	1542891	5148526	no	-	ST139-3LV	0	0	0	0	-	0	-	0	-	0	-	0	-	0	-	wzi277	KL31	*	Very high	0.9765		O3/O3a	O3/O3a	none	Very high
ERR257650	Ellington	Contig	1057	1057	K_quasi_simili_ST1031_1	TRUE	UK	Europe_northern	2009	unknown	human	blood	human_blood_bone_sterile	SAMEA1713027	NA	Klebsiella quasipneumoniae subsp. similipneumoniae	strong	231	459902	726524	5303971	no	-	ST1031	0	1	7	15	-	0	-	0	-	0	-	0	-	0	-	wzi443	KL10	?-+	Good	0.9616	KL10_19_manB	O5	O5	?-*	Good
ERR257687	Ellington	Contig	1079	1079	K_quasivariicola_ST1214_1	TRUE	UK	Europe_northern	2006	unknown	human	blood	human_blood_bone_sterile	SAMEA1713115	NA	Klebsiella quasivariicola	strong	201	122569	306935	5774923	no	-	ST1214	0	0	0	0	-	0	-	0	-	0	-	0	-	0	-	wzi158	KL51	none	Very high	0.9746		O2v2	O2	none	Very high
ERR257615	Ellington	Contig	1033	1033	K_variicola_varii_ST1843_1	TRUE	UK	Europe_northern	2006	unknown	human	blood	human_blood_bone_sterile	SAMEA1712981	NA	Klebsiella variicola subsp. variicola	strong	306	446477	1246227	5478548	no	-	ST1843	0	0	0	0	-	0	-	0	-	0	-	0	-	0	-	wzi252	KL17	*	Very high	0.9585		O3/O3a	O3/O3a	none	Perfect
ERR257616	Ellington	Contig	1034	1034	K_variicola_varii_ST368-1LV_1	TRUE	UK	Europe_northern	2006	unknown	human	blood	human_blood_bone_sterile	SAMEA1713033	NA	Klebsiella variicola subsp. variicola	strong	197	308839	910760	5528708	no	-	ST368-1LV	0	0	0	0	-	0	-	0	-	0	-	0	-	0	-	wzi359	KL121	none	Very high	0.9935		O3/O3a	O3/O3a	none	Very high
ERR311554	Ellington	Contig	1183	1183	K_variicola_varii_ST1407_1	TRUE	UK	Europe_northern	2011	unknown	human	blood	human_blood_bone_sterile	SAMEA2054820	NA	Klebsiella variicola subsp. variicola	strong	522	246111	485511	5690616	no	-	ST1407	0	0	0	0	-	0	-	0	-	0	-	0	-	0	-	wzi357	KL120	none	Very high	0.9982		O3/O3a	O3/O3a	none	Very high
ERR314489	Ellington	Contig	1220	1220	K_variicola_varii_ST3201_1	TRUE	UK	Europe_northern	2012	unknown	human	sputum	human_respiratory	SAMEA2053874	NA	Klebsiella variicola subsp. variicola	strong	124	260519	917960	5493967	no	-	ST3201	0	0	1	0	-	0	-	0	-	0	-	0	-	0	-	wzi57	KL57	-*	High	0.9707	KL57_13_vanT	O3/O3a	O3/O3a	none	Very high
ERR314528	Ellington	Contig	1236	1236	K_variicola_varii_ST2988-1LV_1	TRUE	UK	Europe_northern	2012	unknown	human	blood	human_blood_bone_sterile	SAMEA2053943	NA	Klebsiella variicola subsp. variicola	strong	132	389190	808669	6046184	no	-	ST2988-1LV	0	0	0	0	-	0	-	0	-	0	-	0	-	0	-	wzi210	KL103	none	Perfect	1		O3/O3a	O3/O3a	-	Good
ERR314529	Ellington	Contig	1236	1236_exclude	K_variicola_varii_ST2988-1LV_1_exclude	FALSE	UK	Europe_northern	unknown	unknown	human	unknown	human	SAMEA2054093	NA	Klebsiella variicola subsp. variicola	strong	146	381563	1128336	6046097	no	-	ST2988-1LV	0	0	0	0	-	0	-	0	-	0	-	0	-	0	-	wzi210	KL103	none	Perfect	1		O3/O3a	O3/O3a	-	Good
ERR314404	Ellington	Contig	1198	1198	K_variicola_varii_ST203_2	TRUE	UK	Europe_northern	2012	unknown	human	blood	human_blood_bone_sterile	SAMEA2054826	NA	Klebsiella variicola subsp. variicola	strong	143	375033	1125017	5618875	no	-	ST203	0	0	0	0	-	0	-	0	-	0	-	0	-	0	-	wzi223	KL46	?-+*	Good	0.9295	KL46_18_manC	O5	O5	?-	Good
ERR314548	Ellington; previously excluded	Contig	1245	1245	K_aerogenes_2	TRUE	UK	Europe_northern	unknown	unknown	human	unknown	human	SAMEA1968487	NA	Klebsiella aerogenes	strong	230	305972	709795	5133453	no	-	NA	0	0	0	0	-	0	-	0	-	0	iro unknown	0	-	0	-	-	KL147	-+*	None	0.7123	KL147_02_cpsACP,KL147_05_wzb,KL147_06_wzc,KL147_07_wcaJ,KL147_08,KL147_09,KL147_10_wcaO,KL147_11_wcaN,KL147_12_wbaZ,KL147_13_neuA,KL147_15,KL147_16,KL147_17,KL147_19_manC,KL147_20_manB	O2v1	O2	-*	None
ERR314499	Ellington; previously excluded	Contig	1226	1226	K_aerogenes_1	TRUE	UK	Europe_northern	unknown	unknown	human	unknown	human	SAMEA2054083	NA	Klebsiella aerogenes	strong	350	344078	646467	5144939	no	-	NA	0	0	0	0	-	0	-	0	-	0	iro unknown	0	-	0	-	-	KL17	-*	None	0.7509	KL17_02_cpsACP,KL17_05_wzb,KL17_06_wzc,KL17_07_wzy,KL17_08_wctR,KL17_09_wctS,KL17_10_wctT,KL17_11_wctU,KL17_12_wcaJ,KL17_13_wcmZ,KL17_14_wzx	OL103	OL103	*	High
ERR319581	Henson	Contig	1400	1400	K_pneumoniae_ST39_4	TRUE	Kenya	Africa_sub_saharan	2008	9870_4#84	human	blood	human_blood_bone_sterile	SAMEA2053932	NA	Klebsiella pneumoniae	strong	188	166101	371258	5532178	no	-	ST39	1	1	6	9	ybt 10; ICEKp4	95-3LV	-	0	-	0	-	0	-	0	-	wzi452	KL149	none	Very high	0.9768		O1/O2v2	unknown	none	Very high
ERR319585	Henson	Contig	1400	1400_exclude	K_pneumoniae_ST39_4_exclude	FALSE	Kenya	Africa_sub_saharan	2008	9870_4#88	human	blood	human_blood_bone_sterile	SAMEA2054629	NA	Klebsiella pneumoniae	strong	195	166101	371258	5525884	no	-	ST39	1	1	6	9	ybt 10; ICEKp4	95-3LV	-	0	-	0	-	0	-	0	-	wzi452	KL149	none	Very high	0.9768		O1/O2v2	unknown	none	Very high
ERR315113	Henson	Contig	1265	1265a	K_pneumoniae_ST48_15a	TRUE	Kenya	Africa_sub_saharan	2009	9776_6#11	human	blood	human_blood_bone_sterile	SAMEA2051473	NA	Klebsiella pneumoniae	strong	261	193855	577894	5647434	no	-	ST48	0	1	7	11	-	0	-	0	-	0	-	0	-	0	-	wzi167	KL124	none	Very high	0.9962		O1v1	O1	none	Very high
ERR315125	Henson	Contig	1277	1277	K_pneumoniae_ST2810_1	TRUE	Kenya	Africa_sub_saharan	2009	9776_6#23	human	blood	human_blood_bone_sterile	SAMEA2051477	NA	Klebsiella pneumoniae	strong	78	425432	965249	5268128	no	-	ST2810	0	0	5	5	-	0	-	0	-	0	-	0	-	0	-	-	KL13	none	Very high	0.9986		O1v1	O1	none	Very high
ERR315126	Henson	Contig	1278	1278	K_pneumoniae_ST831_1	TRUE	Kenya	Africa_sub_saharan	2009	9776_6#24	human	blood	human_blood_bone_sterile	SAMEA2052931	NA	Klebsiella pneumoniae	strong	137	229706	896336	5516986	no	-	ST831	1	0	5	7	ybt 10; ICEKp4	91-2LV	-	0	-	0	-	0	-	0	-	wzi18	KL18	none	Very high	0.9953		O1v1	O1	none	Very high
ERR315127	Henson	Contig	1279	1279	K_pneumoniae_ST420_3	TRUE	Kenya	Africa_sub_saharan	2009	9776_6#25	human	blood	human_blood_bone_sterile	SAMEA2050900	event_130_ST420 CTX-M-15 Kenya	Klebsiella pneumoniae	strong	106	217652	756794	5519614	no	-	ST420	4	1	4	5	ybt 9; ICEKp3	69	-	0	iuc 1	5	iro 1	1	rmp 1; KpVP-1	45	rmpA2_6-60%	wzi95	KL20	none	Very high	0.9999		O1v1	O1	none	Very high
ERR315133	Henson	Contig	1284	1284a	K_pneumoniae_ST48_16a	TRUE	Kenya	Africa_sub_saharan	2009	9776_6#31	human	blood	human_blood_bone_sterile	SAMEA2050902	NA	Klebsiella pneumoniae	strong	207	262356	550227	5559106	no	-	ST48	0	1	6	7	-	0	-	0	-	0	-	0	-	0	-	wzi167	KL124	none	Very high	0.9962		O1v1	O1	none	Very high
ERR315134	Henson	Contig	1284	1284b	K_pneumoniae_ST48_16b	TRUE	Kenya	Africa_sub_saharan	2009	9776_6#32	human	blood	human_blood_bone_sterile	SAMEA2051570	NA	Klebsiella pneumoniae	strong	237	194874	575222	5563354	no	-	ST48	0	1	5	7	-	0	-	0	-	0	-	0	-	0	-	wzi167	KL124	none	Very high	0.9962		O1v1	O1	none	Very high
ERR315138	Henson	Contig	1286	1286	K_pneumoniae_ST48_17	TRUE	Kenya	Africa_sub_saharan	2009	9776_6#36	human	blood	human_blood_bone_sterile	SAMEA2053004	NA	Klebsiella pneumoniae	strong	37	406021	586565	5222940	no	-	ST48	1	1	5	8	ybt 14; ICEKp5?	131-5LV	-	0	-	0	-	0	-	0	-	wzi62	KL62	-	High	0.9972	KL62_12	O1v1	O1	none	Very high
ERR315141	Henson	Contig	1288	1288	K_pneumoniae_ST13_5	TRUE	Kenya	Africa_sub_saharan	2009	9776_6#39	human	blood	human_blood_bone_sterile	SAMEA2053005	NA	Klebsiella pneumoniae	strong	159	263702	544378	5450097	no	-	ST13	0	1	6	6	-	0	-	0	-	0	-	0	-	0	-	wzi74	KL103	*	Very high	0.9669		O1v1	O1	none	Very high
ERR315143	Henson	Contig	1265	1265b	K_pneumoniae_ST48_15b	TRUE	Kenya	Africa_sub_saharan	2010	9776_6#41	human	blood	human_blood_bone_sterile	SAMEA2051573	NA	Klebsiella pneumoniae	strong	277	194874	551332	5641359	no	-	ST48	0	1	7	11	-	0	-	0	-	0	-	0	-	0	-	wzi167	KL124	none	Very high	0.9962		O1v1	O1	none	Very high
ERR315144	Henson	Contig	1284	1284c	K_pneumoniae_ST48_16c	TRUE	Kenya	Africa_sub_saharan	2010	9776_6#42	human	blood	human_blood_bone_sterile	SAMEA2053006	NA	Klebsiella pneumoniae	strong	180	263695	788238	5570022	no	-	ST48	0	1	4	5	-	0	-	0	-	0	-	0	-	0	-	wzi167	KL124	none	Very high	0.9962		O1v1	O1	none	Very high
ERR315146	Henson	Contig	1290	1290	K_pneumoniae_ST964_1	TRUE	Kenya	Africa_sub_saharan	2010	9776_6#44	human	blood	human_blood_bone_sterile	SAMEA2051574	NA	Klebsiella pneumoniae	strong	106	258503	779458	5269752	no	-	ST964	0	0	0	0	-	0	-	0	-	0	-	0	-	0	-	wzi74	KL103	*	Very high	0.9671		O1v1	O1	none	Very high
ERR315147	Henson	Contig	1291	1291	K_pneumoniae_ST297_2	TRUE	Kenya	Africa_sub_saharan	2010	9776_6#45	human	blood	human_blood_bone_sterile	SAMEA1967166	NA	Klebsiella pneumoniae	strong	110	187777	452153	5367147	no	-	ST297	0	0	4	4	-	0	-	0	-	0	-	0	-	0	-	wzi10	KL10	?-*	Good	0.9676	KL10_14_wzy	O1v1	O1	none	Very high
ERR315150	Henson	Contig	1293	1293	K_pneumoniae_ST348_2	TRUE	Kenya	Africa_sub_saharan	unknown	9776_6#48	human	blood or CSF	human_blood_bone_sterile	SAMEA2053007	NA	Klebsiella pneumoniae	strong	145	190987	684836	5538256	no	-	ST348	1	0	3	5	ybt 14; ICEKp5	149-4LV	-	0	-	0	-	0	-	0	-	wzi94	KL62	none	Very high	0.9994		O1v1	O1	?	Good
ERR315155	Henson	Contig	1297	1297	K_pneumoniae_ST101_16	TRUE	Kenya	Africa_sub_saharan	2010	9776_6#53	human	blood	human_blood_bone_sterile	SAMEA2051577	NA	Klebsiella pneumoniae	strong	146	203314	494981	5633359	no	-	ST101	1	1	6	10	ybt 9; ICEKp3	183	-	0	-	0	-	0	-	0	-	wzi137	KL17	none	Very high	0.9999		O1v1	O1	none	Very high
ERR315156	Henson	Contig	1298	1298	K_pneumoniae_ST831_2	TRUE	Kenya	Africa_sub_saharan	2010	9776_6#54	human	blood	human_blood_bone_sterile	SAMEA2053009	NA	Klebsiella pneumoniae	strong	110	373009	878831	5353317	no	-	ST831	1	0	3	3	ybt 9; ICEKp3	208-5LV	-	0	-	0	-	0	-	0	-	wzi18	KL18	none	Very high	0.9952		O1v1	O1	none	Very high
ERR315157	Henson	Contig	1299	1299b	K_pneumoniae_ST3_1b	TRUE	Kenya	Africa_sub_saharan	2010	9776_6#55	human	blood	human_blood_bone_sterile	SAMEA2050910	NA	Klebsiella pneumoniae	strong	129	304768	538798	5485854	no	-	ST3	2	0	0	0	ybt 12; ICEKp10	128	clb 1	59-2LV	-	0	-	0	rmp 2A; VP	9	-	wzi3	KL3	none	Very high	0.996		O1v1	O1	none	Very high
ERR315158	Henson	Contig	1300	1300	K_pneumoniae_ST107_5	TRUE	Kenya	Africa_sub_saharan	2010	9776_6#56	human	blood	human_blood_bone_sterile	SAMEA2051578	NA	Klebsiella pneumoniae	strong	131	198780	381885	5434901	no	-	ST107	0	0	1	1	-	0	-	0	-	0	-	0	-	0	-	wzi173	KL102	none	Very high	0.9926		O1v1	O1	none	Very high
ERR315159	Henson	Contig	1301	1301	K_pneumoniae_ST101_17	TRUE	Kenya	Africa_sub_saharan	2010	9776_6#57	human	blood	human_blood_bone_sterile	SAMEA2053010	NA	Klebsiella pneumoniae	strong	116	200621	644074	5587835	no	-	ST101	0	1	5	6	-	0	-	0	-	0	-	0	-	0	-	wzi137	KL17	none	Very high	1		O1v1	O1	none	Very high
ERR315164	Henson	Contig	1306	1306	K_pneumoniae_ST15_43	TRUE	Kenya	Africa_sub_saharan	2010	9776_6#62	human	blood	human_blood_bone_sterile	SAMEA2051580	NA	Klebsiella pneumoniae	strong	291	275269	650494	5612730	no	-	ST15	0	1	7	11	-	0	-	0	-	0	-	0	-	0	-	wzi93	KL112	none	Very high	0.9865		O1v1	O1	none	Very high
ERR315176	Henson	Contig	1312	1312	K_pneumoniae_ST198_3	TRUE	Kenya	Africa_sub_saharan	2011	9776_6#74	human	blood	human_blood_bone_sterile	SAMEA2051584	NA	Klebsiella pneumoniae	strong	92	362732	769795	5293793	no	-	ST198	0	0	5	6	-	0	-	0	-	0	-	0	-	0	-	wzi62	KL62	none	Very high	0.9983		O1v1	O1	none	Very high
ERR315179	Henson	Contig	1313	1313	K_pneumoniae_ST281_2	TRUE	Kenya	Africa_sub_saharan	2011	9776_6#77	human	blood	human_blood_bone_sterile	SAMEA2051585	NA	Klebsiella pneumoniae	strong	106	247106	462092	5407581	no	-	ST281	0	0	0	0	-	0	-	0	-	0	-	0	-	0	-	wzi64	KL64	?	Good	0.9989		O1v1	O1	none	Very high
ERR315180	Henson	Contig	1314	1314	K_pneumoniae_ST14_34	TRUE	Kenya	Africa_sub_saharan	2011	9776_6#78	human	blood	human_blood_bone_sterile	SAMEA2053016	NA	Klebsiella pneumoniae	strong	97	349638	816851	5502049	no	-	ST14	0	1	7	11	-	0	-	0	-	0	-	0	-	0	-	wzi2	KL2	none	Very high	0.9975		O1v1	O1	none	Very high
ERR315181	Henson	Contig	1315	1315a	K_pneumoniae_ST15_44a	TRUE	Kenya	Africa_sub_saharan	2011	9776_6#79	human	blood	human_blood_bone_sterile	SAMEA2051026	NA	Klebsiella pneumoniae	strong	143	222653	454445	5556316	no	-	ST15	1	1	8	13	ybt 10; ICEKp4	162	-	0	-	0	-	0	-	0	-	wzi24	KL24	?-	Good	1	KL24_13_wcuG	O1v1	O1	none	Very high
ERR315182	Henson	Contig	1316	1316	K_pneumoniae_ST397_1	TRUE	Kenya	Africa_sub_saharan	2011	9776_6#80	human	blood	human_blood_bone_sterile	SAMEA2051586	NA	Klebsiella pneumoniae	strong	266	227367	849175	5811868	no	-	ST397	1	1	6	6	ybt 9; ICEKp3	183-2LV	-	0	-	0	-	0	-	0	-	wzi475	KL158	none	Very high	0.9971		O1v1	O1	none	Very high
ERR315183	Henson	Contig	1317	1317	K_pneumoniae_ST14_35	TRUE	Kenya	Africa_sub_saharan	2011	9776_6#81	human	blood	human_blood_bone_sterile	SAMEA2053017	NA	Klebsiella pneumoniae	strong	851	32739	173645	6060230	no	-	ST14	1	1	7	12	ybt 9; ICEKp3	183-1LV	-	0	-	0	-	0	-	0	-	wzi2	KL2	?-+	Good	0.9944	KL2_01_galF,KL2_03_wzi,KL2_15_gnd	O1v1	O1	none	Very high
ERR315186	Henson	Contig	1320	1320	K_pneumoniae_ST789_1	TRUE	Kenya	Africa_sub_saharan	2011	9776_6#84	human	blood	human_blood_bone_sterile	SAMEA2053018	NA	Klebsiella pneumoniae	strong	157	317375	1251782	5669885	no	-	ST789	0	1	9	18	-	0	-	0	-	0	-	0	-	0	-	wzi18	KL18	none	Very high	0.9956		O1v1	O1	none	Very high
ERR319510	Henson	Contig	1332	1332	K_pneumoniae_ST299_1	TRUE	Kenya	Africa_sub_saharan	2001	9870_4#13	human	blood	human_blood_bone_sterile	SAMEA2053832	NA	Klebsiella pneumoniae	strong	168	157080	373964	5542642	no	-	ST299	0	0	0	0	-	0	-	0	-	0	-	0	-	0	-	wzi7	KL7	none	Very high	0.9853		O1v1	O1	none	Very high
ERR319521	Henson	Contig	1342	1342	K_pneumoniae_ST1726_1	TRUE	Kenya	Africa_sub_saharan	2002	9870_4#24	human	blood	human_blood_bone_sterile	SAMEA2054553	NA	Klebsiella pneumoniae	strong	240	163270	317030	5776637	no	-	ST1726	0	0	8	16	-	0	-	0	-	0	-	0	-	0	-	-	KL81	none	Very high	0.9961		O1v1	O1	none	Very high
ERR319526	Henson	Contig	1347	1347	K_pneumoniae_ST500_4	TRUE	Kenya	Africa_sub_saharan	2002	9870_4#29	human	blood	human_blood_bone_sterile	SAMEA2053843	NA	Klebsiella pneumoniae	strong	139	214604	646062	5425991	no	-	ST500	0	0	1	1	-	0	-	0	-	0	-	0	-	0	-	wzi34	KL34	none	Very high	0.9996		O1v1	O1	none	Very high
ERR319527	Henson	Contig	1348	1348	K_pneumoniae_ST2807_1	TRUE	Kenya	Africa_sub_saharan	2002	9870_4#30	human	blood	human_blood_bone_sterile	SAMEA2054555	NA	Klebsiella pneumoniae	strong	132	227536	485090	5484872	no	-	ST2807	0	0	0	0	-	0	-	0	-	0	-	0	-	0	-	wzi33	KL64	none	Very high	0.9983		O1v1	O1	none	Very high
ERR319546	Henson	Contig	1367	1367	K_pneumoniae_ST397_2	TRUE	Kenya	Africa_sub_saharan	2004	9870_4#49	human	blood	human_blood_bone_sterile	SAMEA2053910	NA	Klebsiella pneumoniae	strong	246	187293	482306	5668092	no	-	ST397	0	0	6	11	-	0	-	0	-	0	-	0	-	0	-	wzi475	KL158	none	Very high	0.9971		O1v1	O1	none	Very high
ERR319547	Henson	Contig	1368	1368	K_pneumoniae_ST449_1	TRUE	Kenya	Africa_sub_saharan	2004	9870_4#50	human	blood	human_blood_bone_sterile	SAMEA2053911	NA	Klebsiella pneumoniae	strong	128	208543	691953	5553825	no	-	ST449	1	0	5	8	ybt 10; ICEKp4	95-3LV	-	0	-	0	-	0	-	0	-	wzi37	KL22	-+	Low	0.9948	KL22_17	O1v1	O1	none	Very high
ERR319553	Henson	Contig	1374	1374	K_pneumoniae_ST1916_1	TRUE	Kenya	Africa_sub_saharan	2005	9870_4#56	human	blood	human_blood_bone_sterile	SAMEA2053915	NA	Klebsiella pneumoniae	strong	263	99258	248925	5556124	no	-	ST1916	0	1	6	9	-	0	-	0	-	0	-	0	-	0	-	wzi27	KL27	?	Good	0.9993		O1v1	O1	none	Very high
ERR319566	Henson	Contig	1386	1386	K_pneumoniae_ST48_18	TRUE	Kenya	Africa_sub_saharan	2006	9870_4#69	human	blood	human_blood_bone_sterile	SAMEA2053922	NA	Klebsiella pneumoniae	strong	211	247516	665565	5440865	no	-	ST48	1	0	5	8	ybt 10; ICEKp4	81	-	0	-	0	-	0	-	0	-	wzi167	KL124	none	Very high	0.9962		O1v1	O1	none	Very high
ERR319568	Henson	Contig	1388	1388	K_pneumoniae_ST2798_1	TRUE	Kenya	Africa_sub_saharan	2006	9870_4#71	human	blood	human_blood_bone_sterile	SAMEA2053923	NA	Klebsiella pneumoniae	strong	265	172448	707638	5664056	no	-	ST2798	0	0	4	7	-	0	-	0	-	0	-	0	-	0	-	-	KL16	none	Very high	0.9945		O1v1	O1	none	Very high
ERR319572	Henson	Contig	1392	1392b	K_pneumoniae_ST831_6b	TRUE	Kenya	Africa_sub_saharan	2007	9870_4#75	human	cerebrospinal fluid	human_blood_bone_sterile	SAMEA2053926	NA	Klebsiella pneumoniae	strong	134	235960	877085	5519632	no	-	ST831	1	0	5	7	ybt 9; ICEKp3	208-5LV	-	0	-	0	-	0	-	0	-	wzi18	KL18	none	Very high	0.9953		O1v1	O1	none	Very high
ERR319573	Henson	Contig	1393	1393	K_pneumoniae_ST290_4	TRUE	Kenya	Africa_sub_saharan	2007	9870_4#76	human	blood	human_blood_bone_sterile	SAMEA2054625	NA	Klebsiella pneumoniae	strong	294	86323	214509	5671567	no	-	ST290	0	1	7	11	-	0	-	0	-	0	-	0	-	0	-	wzi21	KL21	*	Very high	0.9857		O1v1	O1	none	Very high
ERR319574	Henson	Contig	1394	1394	K_pneumoniae_ST15_45	TRUE	Kenya	Africa_sub_saharan	2007	9870_4#77	human	blood	human_blood_bone_sterile	SAMEA2053927	NA	Klebsiella pneumoniae	strong	208	200978	535687	5549464	no	-	ST15	0	1	8	14	-	0	-	0	-	0	-	0	-	0	-	wzi151	KL48	*	High	0.9478		O1v1	O1	none	Very high
ERR319576	Henson	Contig	1396	1396	K_pneumoniae_ST2816_1	TRUE	Kenya	Africa_sub_saharan	2007	9870_4#79	human	blood	human_blood_bone_sterile	SAMEA2054626	NA	Klebsiella pneumoniae	strong	186	319517	667112	5648025	no	-	ST2816	0	0	5	7	-	0	-	0	-	0	-	0	-	0	-	wzi22	KL30	*	Very high	0.9646		O1v1	O1	none	Very high
ERR319577	Henson	Contig	1397	1397	K_pneumoniae_ST15_46	TRUE	Kenya	Africa_sub_saharan	2007	9870_4#80	human	blood	human_blood_bone_sterile	SAMEA2053929	NA	Klebsiella pneumoniae	strong	208	222653	612082	6006316	no	-	ST15	1	1	9	16	ybt 10; ICEKp4	28-1LV	-	0	-	0	-	0	-	0	-	wzi24	KL24	none	Perfect	1		O1v1	O1	none	Very high
ERR319578	Henson	Contig	1398	1398	K_pneumoniae_ST2800_1	TRUE	Kenya	Africa_sub_saharan	unknown	9870_4#81	human	blood or CSF	human_blood_bone_sterile	SAMEA2053930	NA	Klebsiella pneumoniae	strong	156	175675	486743	5471154	no	-	ST2800	0	1	7	12	-	0	-	0	-	0	-	0	-	0	-	wzi209	KL47	none	Very high	0.9948		O1v1	O1	none	Very high
ERR319582	Henson	Contig	1401	1401	K_pneumoniae_ST15_47	TRUE	Kenya	Africa_sub_saharan	2008	9870_4#85	human	blood	human_blood_bone_sterile	SAMEA2054628	NA	Klebsiella pneumoniae	strong	198	198531	613313	5902614	no	-	ST15	1	1	9	16	ybt 10; ICEKp4	28-1LV	-	0	-	0	-	0	-	0	-	wzi24	KL24	none	Perfect	1		O1v1	O1	none	Very high
ERR319506	Henson	Contig	1328	1328	K_pneumoniae_ST290_3	TRUE	Kenya	Africa_sub_saharan	2008	9870_4#9	human	blood	human_blood_bone_sterile	SAMEA2054548	NA	Klebsiella pneumoniae	strong	181	160593	391841	5389139	no	-	ST290	0	1	6	10	-	0	-	0	-	0	-	0	-	0	-	wzi21	KL21	*	Very high	0.9857		O1v1	O1	none	Very high
ERR319587	Henson	Contig	1404	1404b	K_pneumoniae_ST789_2b	TRUE	Kenya	Africa_sub_saharan	2008	9870_4#90	human	blood	human_blood_bone_sterile	SAMEA2054004	NA	Klebsiella pneumoniae	strong	129	211610	1094289	5516251	no	-	ST789	0	1	8	15	-	0	-	0	-	0	-	0	-	0	-	wzi18	KL18	none	Very high	0.9956		O1v1	O1	none	Very high
ERR319588	Henson	Contig	1404	1404a	K_pneumoniae_ST789_2a	TRUE	Kenya	Africa_sub_saharan	2008	9870_4#91	human	blood	human_blood_bone_sterile	SAMEA2054630	NA	Klebsiella pneumoniae	strong	99	265134	1306902	5502345	no	-	ST789	0	1	7	11	-	0	-	0	-	0	-	0	-	0	-	wzi18	KL18	none	Very high	0.9956		O1v1	O1	none	Very high
ERR319589	Henson	Contig	1404	1404a_exclude	K_pneumoniae_ST789_2a_exclude	FALSE	Kenya	Africa_sub_saharan	2008	9870_4#92	human	blood	human_blood_bone_sterile	SAMEA2054005	NA	Klebsiella pneumoniae	strong	140	185593	556555	5492821	no	-	ST789	0	1	7	11	-	0	-	0	-	0	-	0	-	0	-	wzi18	KL18	none	Very high	0.9956		O1v1	O1	none	Very high
ERR319592	Henson	Contig	1406	1406	K_pneumoniae_ST14_36	TRUE	Kenya	Africa_sub_saharan	unknown	9870_4#95	human	blood or CSF	human_blood_bone_sterile	SAMEA2054007	NA	Klebsiella pneumoniae	strong	208	158392	388611	5572278	no	-	ST14	0	1	7	9	-	0	-	0	-	0	-	0	-	0	-	wzi16	KL16	none	Very high	0.9942		O1v1	O1	none	Very high
ERR323225	Henson	Contig	1408	1408a	K_pneumoniae_ST2808_1a	TRUE	Kenya	Africa_sub_saharan	2011	10026_1#56	human	blood	human_blood_bone_sterile	SAMEA2072669	NA	Klebsiella pneumoniae	strong	75	353202	726474	5191027	no	-	ST2808	0	1	5	11	-	0	-	0	-	0	-	0	-	0	-	wzi162	KL122	none	Very high	0.9996		O1v2	O1	none	Very high
ERR323226	Henson	Contig	1408	1408b	K_pneumoniae_ST2808_1b	TRUE	Kenya	Africa_sub_saharan	2011	10026_1#57	human	cerebrospinal fluid	human_blood_bone_sterile	SAMEA2072462	NA	Klebsiella pneumoniae	strong	77	298873	726474	5190909	no	-	ST2808	0	1	5	11	-	0	-	0	-	0	-	0	-	0	-	wzi162	KL122	none	Very high	0.9996		O1v2	O1	none	Very high
ERR315114	Henson	Contig	1266	1266	K_pneumoniae_ST70_1	TRUE	Kenya	Africa_sub_saharan	2009	9776_6#12	human	cerebrospinal fluid	human_blood_bone_sterile	SAMEA2052927	NA	Klebsiella pneumoniae	strong	81	362829	1543444	5564766	no	-	ST70	1	1	7	11	ybt 8; ICEKp9	195	-	0	-	0	-	0	-	0	-	wzi123	KL136	none	Very high	0.99		O1v2	O1	none	Very high
ERR315118	Henson	Contig	1270	1270	K_pneumoniae_ST2806_1	TRUE	Kenya	Africa_sub_saharan	2009	9776_6#16	human	blood	human_blood_bone_sterile	SAMEA1963719	NA	Klebsiella pneumoniae	strong	240	156691	362775	5430733	no	-	ST2806	0	1	6	10	-	0	-	0	-	0	-	0	-	0	-	wzi149	KL62	?-	Good	0.9933	KL62_12	O1v2	O1	none	Very high
ERR315123	Henson	Contig	1275	1275g	K_pneumoniae_ST25_7g	TRUE	Kenya	Africa_sub_saharan	2009	9776_6#21	human	blood	human_blood_bone_sterile	SAMEA2052930	NA	Klebsiella pneumoniae	strong	99	321224	877970	5429670	no	-	ST25	1	0	2	2	ybt 6; ICEKp5	63	-	0	-	0	-	0	-	0	-	wzi72	KL2	none	Very high	0.984		O1v2	O1	none	Very high
ERR315124	Henson	Contig	1276	1276	K_pneumoniae_ST364_1	TRUE	Kenya	Africa_sub_saharan	2009	9776_6#22	human	blood	human_blood_bone_sterile	SAMEA2050899	NA	Klebsiella pneumoniae	strong	251	164277	465510	5797785	no	-	ST364	0	1	10	22	-	0	-	0	-	0	-	0	-	0	-	wzi178	KL107	-+*	None	0.8857	KL107_05_wzb,KL107_06_wzc,KL107_07_wbaP,KL107_08,KL107_09,KL107_10	O1v2	O1	none	Very high
ERR315145	Henson	Contig	1289	1289	K_pneumoniae_ST664_1	TRUE	Kenya	Africa_sub_saharan	2010	9776_6#43	human	blood	human_blood_bone_sterile	SAMEA2050906	NA	Klebsiella pneumoniae	strong	56	302639	592012	5190621	no	-	ST664	0	0	0	0	-	0	-	0	-	0	-	0	-	0	-	wzi396	KL133	-+*	None	0.7593	KL133_05_wzb,KL133_06_wzc,KL133_07_wzy,KL133_08_wcuD,KL133_09,KL133_10_wcuI,KL133_11_manC,KL133_12_manB,KL133_13_wbaZ,KL133_15_wcuA,KL133_16_wcaL,KL133_17_wzx	O1v2	O1	none	Very high
ERR315148	Henson	Contig	1292	1292	K_pneumoniae_ST1557_1	TRUE	Kenya	Africa_sub_saharan	2010	9776_6#46	human	blood	human_blood_bone_sterile	SAMEA2050907	NA	Klebsiella pneumoniae	strong	103	198274	615109	5531693	no	-	ST1557	0	1	8	12	-	0	-	0	-	0	-	0	-	0	-	wzi59	KL3	none	Very high	0.9962		O1v2	O1	none	Very high
ERR315151	Henson	Contig	1294	1294	K_pneumoniae_ST15_42	TRUE	Kenya	Africa_sub_saharan	2010	9776_6#49	human	blood	human_blood_bone_sterile	SAMEA2050908	NA	Klebsiella pneumoniae	strong	168	225736	471211	5543260	no	-	ST15	0	1	8	14	-	0	-	0	-	0	-	0	-	0	-	wzi115	KL54	?-	Good	0.9992	KL54_16_wcaJ	O1v2	O1	none	Very high
ERR315168	Henson	Contig	1309	1309	K_pneumoniae_ST391_2	TRUE	Kenya	Africa_sub_saharan	2011	9776_6#66	human	blood	human_blood_bone_sterile	SAMEA2053012	NA	Klebsiella pneumoniae	strong	187	178708	607917	5805349	no	-	ST391	1	1	5	5	ybt 14; ICEKp5	135-2LV	-	0	-	0	-	0	-	0	-	wzi554	KL30	*	Very high	0.9645		O1v2	O1	none	Very high
ERR315169	Henson	Contig	1310	1310	K_pneumoniae_ST391_3	TRUE	Kenya	Africa_sub_saharan	2011	9776_6#67	human	blood	human_blood_bone_sterile	SAMEA2050913	NA	Klebsiella pneumoniae	strong	139	244251	1281742	5562183	no	-	ST391	1	1	5	5	ybt 14; ICEKp5	135-2LV	-	0	-	0	-	0	-	0	-	wzi554	KL30	*	Very high	0.9645		O1v2	O1	none	Very high
ERR315171	Henson	Contig	1311	1311b	K_pneumoniae_ST70_19b	TRUE	Kenya	Africa_sub_saharan	2011	9776_6#69	human	blood	human_blood_bone_sterile	SAMEA2053013	NA	Klebsiella pneumoniae	strong	95	274803	713443	5446895	no	-	ST70	1	1	7	11	ybt 8; ICEKp9	195	-	0	-	0	-	0	-	0	-	wzi123	KL136	none	Very high	0.99		O1v2	O1	none	Very high
ERR315109	Henson	Contig	1262	1262	K_pneumoniae_ST391_1	TRUE	Kenya	Africa_sub_saharan	2008	9776_6#7	human	blood	human_blood_bone_sterile	SAMEA2050895	NA	Klebsiella pneumoniae	strong	214	386495	1280676	5917644	no	-	ST391	1	1	6	7	ybt 14; ICEKp5	135-2LV	-	0	-	0	-	0	-	0	-	wzi554	KL30	*	Very high	0.9645		O1v2	O1	none	Very high
ERR315174	Henson	Contig	1311	1311c	K_pneumoniae_ST70_19c	TRUE	Kenya	Africa_sub_saharan	2011	9776_6#72	human	cerebrospinal fluid	human_blood_bone_sterile	SAMEA2053014	NA	Klebsiella pneumoniae	strong	79	470018	1543565	5452804	no	-	ST70	1	1	7	11	ybt 8; ICEKp9	195	-	0	-	0	-	0	-	0	-	wzi123	KL136	none	Very high	0.99		O1v2	O1	none	Very high
ERR315175	Henson	Contig	1311	1311b_exclude	K_pneumoniae_ST70_19b_exclude	FALSE	Kenya	Africa_sub_saharan	2011	9776_6#73	human	blood	human_blood_bone_sterile	SAMEA2051024	NA	Klebsiella pneumoniae	strong	80	362833	1543687	5451669	no	-	ST70	1	1	7	11	ybt 8; ICEKp9	195	-	0	-	0	-	0	-	0	-	wzi123	KL136	none	Very high	0.99		O1v2	O1	none	Very high
ERR315177	Henson	Contig	1311	1311b_exclude	K_pneumoniae_ST70_19b_exclude	FALSE	Kenya	Africa_sub_saharan	2011	9776_6#75	human	blood	human_blood_bone_sterile	SAMEA2053015	NA	Klebsiella pneumoniae	strong	72	470018	1543565	5451858	no	-	ST70	1	1	7	11	ybt 8; ICEKp9	195	-	0	-	0	-	0	-	0	-	wzi123	KL136	none	Very high	0.99		O1v2	O1	none	Very high
ERR315184	Henson	Contig	1318	1318	K_pneumoniae_ST1927_1	TRUE	Kenya	Africa_sub_saharan	unknown	9776_6#82	human	blood or CSF	human_blood_bone_sterile	SAMEA2051027	NA	Klebsiella pneumoniae	strong	151	326396	861131	5491609	no	-	ST1927	0	0	4	6	-	0	-	0	-	0	-	0	-	0	-	wzi72	KL2	none	Very high	0.9841		O1v2	O1	none	Very high
ERR319511	Henson	Contig	1333	1333	K_pneumoniae_ST234_3	TRUE	Kenya	Africa_sub_saharan	2001	9870_4#14	human	blood	human_blood_bone_sterile	SAMEA2053833	NA	Klebsiella pneumoniae	strong	313	150521	532243	5571503	no	-	ST234	0	0	6	10	-	0	-	0	-	0	-	0	-	0	-	wzi272	KL30	?-+*	Good	0.9636	KL30_15_wcuG	O1v2	O1	none	Very high
ERR319513	Henson	Contig	1335	1335a	K_pneumoniae_ST234_4a	TRUE	Kenya	Africa_sub_saharan	2001	9870_4#16	human	blood	human_blood_bone_sterile	SAMEA2053834	NA	Klebsiella pneumoniae	strong	313	152198	532244	5594249	no	-	ST234	0	1	8	15	-	0	-	0	-	0	-	0	-	0	-	wzi272	KL30	?-+*	Good	0.9636	KL30_15_wcuG	O1v2	O1	none	Very high
ERR319516	Henson	Contig	1335	1335b	K_pneumoniae_ST234_4b	TRUE	Kenya	Africa_sub_saharan	2001	9870_4#19	human	blood	human_blood_bone_sterile	SAMEA2053836	NA	Klebsiella pneumoniae	strong	330	145011	522173	5570798	no	-	ST234	0	1	8	14	-	0	-	0	-	0	-	0	-	0	-	wzi272	KL30	?-+*	Good	0.9636	KL30_15_wcuG	O1v2	O1	none	Very high
ERR319500	Henson	Contig	1325	1325	K_pneumoniae_ST231_23	TRUE	Kenya	Africa_sub_saharan	2007	9870_4#3	human	blood	human_blood_bone_sterile	SAMEA2054546	NA	Klebsiella pneumoniae	strong	249	218883	528615	5768777	no	-	ST231	1	1	9	15	ybt 14; ICEKp5	140-1LV	-	0	-	0	-	0	-	0	-	wzi104	KL51	-	High	0.9941	KL51_14_wcoZ	O1v2	O1	none	Very high
ERR319533	Henson	Contig	1354	1354	K_pneumoniae_ST29_11	TRUE	Kenya	Africa_sub_saharan	2003	9870_4#36	human	blood	human_blood_bone_sterile	SAMEA2054614	NA	Klebsiella pneumoniae	strong	176	215018	559446	5543242	no	-	ST29	1	0	5	9	ybt 13; ICEKp2	304-1LV	-	0	-	0	-	0	-	0	-	wzi19	KL19	*	High	0.9492		O1v2	O1	none	Perfect
ERR319549	Henson	Contig	1370	1370	K_pneumoniae_ST29_12	TRUE	Kenya	Africa_sub_saharan	2004	9870_4#52	human	blood	human_blood_bone_sterile	SAMEA2053912	NA	Klebsiella pneumoniae	strong	93	376160	581507	5587565	no	-	ST29	1	0	6	7	ybt 16; ICEKp12	277-4LV	-	0	-	0	-	0	-	0	-	wzi115	KL54	none	Very high	0.9994		O1v2	O1	none	Very high
ERR319560	Henson	Contig	1381	1381	K_pneumoniae_ST140_1	TRUE	Kenya	Africa_sub_saharan	2005	9870_4#63	human	blood	human_blood_bone_sterile	SAMEA2054545	NA	Klebsiella pneumoniae	strong	207	134138	303976	5510802	no	-	ST140	0	0	3	3	-	0	-	0	-	0	-	0	-	0	-	wzi306	KL55	?*	Good	0.9568		O1v2	O1	none	Very high
ERR319591	Henson	Contig	1275	1275f	K_pneumoniae_ST25_7f	TRUE	Kenya	Africa_sub_saharan	2008	9870_4#94	human	blood	human_blood_bone_sterile	SAMEA2054631	NA	Klebsiella pneumoniae	strong	130	209358	486415	5477329	no	-	ST25	1	0	5	7	ybt 6; ICEKp5	63	-	0	-	0	-	0	-	0	-	wzi72	KL2	none	Very high	0.984		O1v2	O1	none	Very high
ERR315103	Henson	Contig	1258	1258	K_pneumoniae_ST45_18	TRUE	Kenya	Africa_sub_saharan	2008	9776_6#1	human	cerebrospinal fluid	human_blood_bone_sterile	SAMEA2050894	NA	Klebsiella pneumoniae	strong	376	126987	345839	5882248	no	-	ST45	1	1	8	11	ybt 10; ICEKp4	78-1LV	-	0	-	0	-	0	-	0	-	wzi101	KL24	?-	Good	0.9902	KL24_14_wzy	O2v1	O2	none	Very high
ERR315129	Henson	Contig	1281	1281	K_pneumoniae_ST2805_1	TRUE	Kenya	Africa_sub_saharan	2009	9776_6#27	human	blood	human_blood_bone_sterile	SAMEA2053001	NA	Klebsiella pneumoniae	strong	86	370743	887664	5573009	no	-	ST2805	0	0	5	6	-	0	-	0	-	0	-	0	-	0	-	wzi89	KL110	-	High	0.9946	KL110_16_wcpZ	O2v1	O2	none	Very high
ERR319509	Henson	Contig	1331	1331	K_pneumoniae_ST337_1	TRUE	Kenya	Africa_sub_saharan	2001	9870_4#12	human	blood	human_blood_bone_sterile	SAMEA2054549	NA	Klebsiella pneumoniae	strong	192	119348	306100	5410425	no	-	ST337	0	0	0	0	-	0	-	0	-	0	-	0	-	0	-	wzi199	KL110	-	High	0.9993	KL110_16_wcpZ	O2v1	O2	none	Very high
ERR319518	Henson	Contig	1339	1339	K_pneumoniae_ST45_19	TRUE	Kenya	Africa_sub_saharan	2001	9870_4#21	human	blood	human_blood_bone_sterile	SAMEA2054552	NA	Klebsiella pneumoniae	strong	167	297236	511762	5563768	no	-	ST45	0	0	3	4	-	0	-	0	-	0	-	0	-	0	-	-	KL24	none	Very high	0.9902		O2v1	O2	none	Very high
ERR319519	Henson	Contig	1340	1340	K_pneumoniae_ST2028_1	TRUE	Kenya	Africa_sub_saharan	2001	9870_4#22	human	blood	human_blood_bone_sterile	SAMEA2053838	NA	Klebsiella pneumoniae	strong	87	333106	559121	5333649	no	-	ST2028	1	0	0	0	ybt 15; ICEKp11	273-2LV	-	0	-	0	-	0	-	0	-	wzi149	KL62	none	Very high	0.9997		O2v1	O2	none	Very high
ERR319544	Henson	Contig	1365	1365	K_pneumoniae_ST45_20	TRUE	Kenya	Africa_sub_saharan	2004	9870_4#47	human	blood	human_blood_bone_sterile	SAMEA2053909	NA	Klebsiella pneumoniae	strong	137	181423	297232	5515916	no	-	ST45	1	0	5	5	ybt 10; ICEKp4	78	-	0	-	0	-	0	-	0	-	wzi101	KL24	?-	Good	0.9902	KL24_14_wzy	O2v1	O2	none	Very high
ERR319545	Henson	Contig	1366	1366a	K_pneumoniae_ST268_6a	TRUE	Kenya	Africa_sub_saharan	2004	9870_4#48	human	blood	human_blood_bone_sterile	SAMEA2054618	NA	Klebsiella pneumoniae	strong	198	172405	493451	5755063	no	-	ST268	5	0	6	10	ybt 17; ICEKp10	234-4LV	clb 3	13	iuc 1	1-1LV	iro 1	1	rmp 1; KpVP-1 (incomplete)	26-1LV	rmpA2_8*	wzi95	KL20	none	Very high	0.9995		O2v1	O2	none	Very high
ERR319563	Henson	Contig	1366	1366b	K_pneumoniae_ST268_6b	TRUE	Kenya	Africa_sub_saharan	2005	9870_4#66	human	blood	human_blood_bone_sterile	SAMEA2053920	NA	Klebsiella pneumoniae	strong	198	182820	493451	5748493	no	-	ST268	5	0	6	10	ybt 17; ICEKp10	234-4LV	clb 3	13	iuc 1	1-1LV	iro 1	1	rmp 1; KpVP-1 (incomplete)	26-1LV	rmpA2_2*-47%	wzi95	KL20	none	Very high	0.9995		O2v1	O2	none	Very high
ERR319567	Henson	Contig	1387	1387	K_pneumoniae_ST337_2	TRUE	Kenya	Africa_sub_saharan	2005	9870_4#70	human	blood	human_blood_bone_sterile	SAMEA2054624	NA	Klebsiella pneumoniae	strong	257	119348	296190	5751467	no	-	ST337	0	0	0	0	-	0	-	0	-	0	-	0	-	0	-	wzi199	KL110	-	High	0.9992	KL110_16_wcpZ	O2v1	O2	none	Very high
ERR319575	Henson	Contig	1395	1395	K_pneumoniae_ST268_7	TRUE	Kenya	Africa_sub_saharan	2007	9870_4#78	human	blood	human_blood_bone_sterile	SAMEA2053928	NA	Klebsiella pneumoniae	strong	169	277255	493349	5764926	no	-	ST268	5	0	5	9	ybt 17; ICEKp10	234-3LV	clb 3	13	iuc 1	1-1LV	iro 1	1	rmp 1; KpVP-1 (incomplete)	26-1LV	rmpA2_8*	wzi95	KL20	none	Very high	0.9994		O2v1	O2	none	Very high
ERR319579	Henson	Contig	1399	1399	K_pneumoniae_ST2805_2	TRUE	Kenya	Africa_sub_saharan	2008	9870_4#82	human	blood	human_blood_bone_sterile	SAMEA2054627	NA	Klebsiella pneumoniae	strong	245	196090	706125	5635218	no	-	ST2805	0	1	8	13	-	0	-	0	-	0	-	0	-	0	-	wzi89	KL110	none	Very high	0.9946		O2v1	O2	none	Very high
ERR315115	Henson	Contig	1267	1267	K_pneumoniae_ST584_2	TRUE	Kenya	Africa_sub_saharan	2009	9776_6#13	human	blood	human_blood_bone_sterile	SAMEA2050897	NA	Klebsiella pneumoniae	strong	74	376492	1430129	5221413	no	-	ST584	0	0	0	0	-	0	-	0	-	0	-	0	-	0	-	wzi83	KL23	none	Very high	0.9958		O2v2	O2	none	Very high
ERR315162	Henson	Contig	1304	1304	K_pneumoniae_ST471_2	TRUE	Kenya	Africa_sub_saharan	2010	9776_6#60	human	blood	human_blood_bone_sterile	SAMEA1969365	NA	Klebsiella pneumoniae	strong	86	273229	694341	5580766	no	-	ST471	1	1	7	11	ybt 9; ICEKp3	183-3LV	-	0	-	0	-	0	-	0	-	wzi34	KL57	?-	Good	0.9859	KL57_06_wzc	O2v2	O2	none	Very high
ERR315166	Henson	Contig	1307	1307	K_pneumoniae_ST36_10	TRUE	Kenya	Africa_sub_saharan	2011	9776_6#64	human	blood	human_blood_bone_sterile	SAMEA1967154	NA	Klebsiella pneumoniae	strong	397	99228	465581	6355121	no	-	ST36	0	0	7	15	-	0	-	0	-	0	-	0	-	0	-	wzi173	KL102	none	Very high	0.9998		O2v2	O2	none	Very high
ERR315167	Henson	Contig	1308	1308	K_pneumoniae_ST36_11	TRUE	Kenya	Africa_sub_saharan	2011	9776_6#65	human	blood	human_blood_bone_sterile	SAMEA2051581	NA	Klebsiella pneumoniae	strong	115	292252	504716	5409512	no	-	ST36	0	0	0	0	-	0	-	0	-	0	-	0	-	0	-	wzi173	KL102	none	Very high	0.9999		O2v2	O2	none	Very high
ERR315170	Henson	Contig	1227	1227a	K_pneumoniae_ST280_7a	TRUE	Kenya	Africa_sub_saharan	2011	9776_6#68	human	blood	human_blood_bone_sterile	SAMEA2051582	NA	Klebsiella pneumoniae	strong	109	233133	691830	5447507	no	-	ST280	0	1	7	11	-	0	-	0	-	0	-	0	-	0	-	wzi82	KL23	none	Very high	1		O2v2	O2	?	Good
ERR315190	Henson	Contig	1321	1321	K_pneumoniae_ST105_4	TRUE	Kenya	Africa_sub_saharan	2011	9776_6#88	human	blood	human_blood_bone_sterile	SAMEA2051028	NA	Klebsiella pneumoniae	strong	61	355455	900837	5145186	no	-	ST105	0	0	2	2	-	0	-	0	-	0	-	0	-	0	-	wzi383	KL102	none	Very high	0.9925		O2v2	O2	none	Very high
ERR319525	Henson	Contig	1346	1346	K_pneumoniae_ST22_5	TRUE	Kenya	Africa_sub_saharan	2002	9870_4#28	human	blood	human_blood_bone_sterile	SAMEA2053842	NA	Klebsiella pneumoniae	strong	145	203391	921742	5472175	no	-	ST22	0	0	7	15	-	0	-	0	-	0	-	0	-	0	-	wzi9	KL9	none	Very high	0.9999		O2v2	O2	none	Very high
ERR319529	Henson	Contig	1350	1350	K_pneumoniae_ST2797_2	TRUE	Kenya	Africa_sub_saharan	2002	9870_4#32	human	blood	human_blood_bone_sterile	SAMEA1966849	NA	Klebsiella pneumoniae	strong	55	377153	885332	5251795	no	-	ST2797	0	0	0	0	-	0	-	0	-	0	-	0	-	0	-	wzi82	KL23	none	Very high	0.9994		O2v2	O2	none	Very high
ERR319530	Henson	Contig	1351	1351	K_pneumoniae_ST1408_1	TRUE	Kenya	Africa_sub_saharan	2002	9870_4#33	human	blood	human_blood_bone_sterile	SAMEA2054613	NA	Klebsiella pneumoniae	strong	67	246016	654027	5095803	no	-	ST1408	0	0	0	0	-	0	-	0	-	0	-	0	-	0	-	wzi173	KL102	none	Very high	0.9921		O2v2	O2	none	Very high
ERR319531	Henson	Contig	1352	1352	K_pneumoniae_ST36_12	TRUE	Kenya	Africa_sub_saharan	2002	9870_4#34	human	blood	human_blood_bone_sterile	SAMEA2053845	NA	Klebsiella pneumoniae	strong	120	186097	711927	5335707	no	-	ST36	0	0	5	9	-	0	-	0	-	0	-	0	-	0	-	wzi27	KL27	none	Very high	0.9999		O2v2	O2	none	Very high
ERR319540	Henson	Contig	1361	1361	K_pneumoniae_ST17_26	TRUE	Kenya	Africa_sub_saharan	2004	9870_4#43	human	blood	human_blood_bone_sterile	SAMEA2053851	NA	Klebsiella pneumoniae	strong	63	327573	706484	5151912	no	-	ST17	0	0	0	0	-	0	-	0	-	0	-	0	-	0	-	wzi360	KL122	none	Very high	0.9998		O2v2	O2	none	Very high
ERR319555	Henson	Contig	1376	1376	K_pneumoniae_ST2136_3	TRUE	Kenya	Africa_sub_saharan	2005	9870_4#58	human	blood	human_blood_bone_sterile	SAMEA2053916	NA	Klebsiella pneumoniae	strong	196	144145	350277	5425750	no	-	ST2136	0	0	1	2	-	0	-	0	-	0	-	0	-	0	-	-	KL2	?-	Good	0.9885	KL2_13	O2v2	O2	none	Very high
ERR319557	Henson	Contig	1378	1378	K_pneumoniae_ST11_9	TRUE	Kenya	Africa_sub_saharan	2005	9870_4#60	human	blood	human_blood_bone_sterile	SAMEA1969544	NA	Klebsiella pneumoniae	strong	182	203662	693786	5453560	no	-	ST11	0	0	6	11	-	0	-	0	-	0	-	0	-	0	-	wzi27	KL27	none	Very high	0.9999		O2v2	O2	none	Very high
ERR319590	Henson	Contig	1405	1405	K_pneumoniae_ST1693_1	TRUE	Kenya	Africa_sub_saharan	2008	9870_4#93	human	blood	human_blood_bone_sterile	SAMEA2054006	NA	Klebsiella pneumoniae	strong	207	191589	577550	5741567	no	-	ST1693	0	1	9	14	-	0	-	0	-	0	-	0	-	0	-	wzi83	KL23	none	Very high	0.9987		O2v2	O2	none	Very high
ERR315117	Henson	Contig	1269	1269	K_pneumoniae_ST2814_1	TRUE	Kenya	Africa_sub_saharan	2009	9776_6#15	human	blood	human_blood_bone_sterile	SAMEA2052928	NA	Klebsiella pneumoniae	strong	58	376405	809343	5304961	no	-	ST2814	0	0	0	0	-	0	-	0	-	0	-	0	-	0	-	-	KL61	none	Very high	0.9652		O3/O3a	O3/O3a	*	Very high
ERR319552	Henson	Contig	1373	1373	K_pneumoniae_ST2812_1	TRUE	Kenya	Africa_sub_saharan	2004	9870_4#55	human	blood	human_blood_bone_sterile	SAMEA2053914	NA	Klebsiella pneumoniae	strong	237	266692	502807	5633134	no	-	ST2812	0	0	6	15	-	0	-	0	-	0	-	0	-	0	-	-	KL55	?*	Good	0.9627		O3/O3a	O3/O3a	none	Very high
ERR319569	Henson	Contig	1389	1389	K_pneumoniae_ST2809-1LV_1	TRUE	Kenya	Africa_sub_saharan	2007	9870_4#72	human	blood	human_blood_bone_sterile	SAMEA2053924	NA	Klebsiella pneumoniae	strong	127	237749	895541	5416308	no	-	ST2809-1LV	0	0	1	2	-	0	-	0	-	0	-	0	-	0	-	wzi114	KL111	none	Very high	0.9988		O3/O3a	O3/O3a	*	Very high
ERR319570	Henson	Contig	1390	1390	K_pneumoniae_ST2815_1	TRUE	Kenya	Africa_sub_saharan	2007	9870_4#73	human	blood	human_blood_bone_sterile	SAMEA1971714	NA	Klebsiella pneumoniae	strong	112	185680	552189	5325092	no	-	ST2815	0	0	6	9	-	0	-	0	-	0	-	0	-	0	-	-	KL123	*	Very high	0.9521		O3/O3a	O3/O3a	*	Very high
ERR315119	Henson	Contig	1271	1271	K_pneumoniae_ST2817_1	TRUE	Kenya	Africa_sub_saharan	2009	9776_6#17	human	blood	human_blood_bone_sterile	SAMEA2051475	NA	Klebsiella pneumoniae	strong	107	262318	385462	5294501	no	-	ST2817	0	0	0	0	-	0	-	0	-	0	-	0	-	0	-	wzi409	KL10	?-	Good	0.9643	KL10_19_manB	O3b	O3b	?-	Good
ERR315121	Henson	Contig	1273	1273	K_pneumoniae_ST37_12	TRUE	Kenya	Africa_sub_saharan	2009	9776_6#19	human	blood	human_blood_bone_sterile	SAMEA2050898	NA	Klebsiella pneumoniae	strong	77	428209	1509138	5484746	no	-	ST37	1	0	4	5	ybt 10; ICEKp4	89-3LV	-	0	-	0	-	0	-	0	-	wzi14	KL14	none	Very high	0.9999		O3b	O3b	none	Very high
ERR315122	Henson	Contig	1274	1274	K_pneumoniae_ST37_13	TRUE	Kenya	Africa_sub_saharan	2009	9776_6#20	human	blood	human_blood_bone_sterile	SAMEA2051476	NA	Klebsiella pneumoniae	strong	69	373100	720563	5339948	no	-	ST37	1	0	0	0	ybt 9; ICEKp3	209-3LV	-	0	-	0	-	0	-	0	-	wzi96	KL38	none	Very high	0.997		O3b	O3b	none	Very high
ERR315139	Henson	Contig	1287	1287a	K_pneumoniae_ST54_12a	TRUE	Kenya	Africa_sub_saharan	2009	9776_6#37	human	blood	human_blood_bone_sterile	SAMEA2050904	NA	Klebsiella pneumoniae	strong	314	139806	355595	5830404	no	-	ST54	0	1	7	14	-	0	-	0	-	0	-	0	-	0	-	wzi14	KL14	none	Very high	0.9999		O3b	O3b	none	Very high
ERR315140	Henson	Contig	1287	1287b	K_pneumoniae_ST54_12b	TRUE	Kenya	Africa_sub_saharan	2009	9776_6#38	human	blood	human_blood_bone_sterile	SAMEA2051572	NA	Klebsiella pneumoniae	strong	324	130976	354106	5817743	no	-	ST54	0	1	7	15	-	0	-	0	-	0	-	0	-	0	-	wzi14	KL14	none	Very high	0.9999		O3b	O3b	none	Very high
ERR315160	Henson	Contig	1302	1302	K_pneumoniae_ST2801_1	TRUE	Kenya	Africa_sub_saharan	2010	9776_6#58	human	blood	human_blood_bone_sterile	SAMEA2050911	NA	Klebsiella pneumoniae	strong	102	277211	673325	5274082	no	-	ST2801	0	0	6	9	-	0	-	0	-	0	-	0	-	0	-	-	KL14	none	Very high	0.9972		O3b	O3b	none	Very high
ERR319507	Henson	Contig	1329	1329	K_pneumoniae_ST2248_1	TRUE	Kenya	Africa_sub_saharan	2008	9870_4#10	human	blood	human_blood_bone_sterile	SAMEA2053830	NA	Klebsiella pneumoniae	strong	196	193538	462413	5550924	no	-	ST2248	0	0	5	7	-	0	-	0	-	0	-	0	-	0	-	wzi192	KL9	none	Very high	0.9884		O3b	O3b	none	Very high
ERR319499	Henson	Contig	1324	1324	K_pneumoniae_ST37_15	TRUE	Kenya	Africa_sub_saharan	2007	9870_4#2	human	blood	human_blood_bone_sterile	SAMEA2053773	NA	Klebsiella pneumoniae	strong	85	310259	771960	5330575	no	-	ST37	1	0	5	6	ybt 10; ICEKp4	89-3LV	-	0	-	0	-	0	-	0	-	wzi14	KL14	none	Very high	0.9997		O3b	O3b	none	Very high
ERR319528	Henson	Contig	1349	1349	K_pneumoniae_ST247_3	TRUE	Kenya	Africa_sub_saharan	2002	9870_4#31	human	blood	human_blood_bone_sterile	SAMEA2053844	NA	Klebsiella pneumoniae	strong	181	202958	461049	5422630	no	-	ST247	0	0	0	0	-	0	-	0	-	0	-	0	-	0	-	wzi27	KL10	?-*	None	0.8178	KL10_04_wza,KL10_05_wzb,KL10_06_wzc,KL10_07_wbaP,KL10_08_wclQ,KL10_09_wclP,KL10_10_wzx,KL10_11_wcuQ,KL10_12_wcaN,KL10_13_wcuK,KL10_14_wzy	O3b	O3b	none	Very high
ERR319543	Henson	Contig	1364	1364	K_pneumoniae_ST323_12	TRUE	Kenya	Africa_sub_saharan	2004	9870_4#46	human	blood	human_blood_bone_sterile	SAMEA2053853	NA	Klebsiella pneumoniae	strong	211	151732	370902	5530154	no	-	ST323	0	1	6	13	-	0	-	0	-	0	-	0	-	0	-	wzi262	KL21	?-+	Good	0.9998	KL21_14_wcaL,KL21_18_manB	O3b	O3b	?-	Good
ERR319548	Henson	Contig	1369	1369	K_pneumoniae_ST323_13	TRUE	Kenya	Africa_sub_saharan	2004	9870_4#51	human	blood	human_blood_bone_sterile	SAMEA2054619	NA	Klebsiella pneumoniae	strong	221	124012	298898	5454960	no	-	ST323	0	0	5	10	-	0	-	0	-	0	-	0	-	0	-	wzi262	KL21	?-+	Good	0.9996	KL21_14_wcaL,KL21_18_manB	O3b	O3b	?-	Good
ERR319551	Henson	Contig	1372	1372	K_pneumoniae_ST1051_1	TRUE	Kenya	Africa_sub_saharan	2004	9870_4#54	human	blood	human_blood_bone_sterile	SAMEA2054620	NA	Klebsiella pneumoniae	strong	315	104852	346953	5837462	no	-	ST1051	0	0	0	0	-	0	-	0	-	0	-	0	-	0	-	wzi75	KL105	none	Very high	0.9967		O3b	O3b	none	Very high
ERR319554	Henson	Contig	1375	1375	K_pneumoniae_ST605_1	TRUE	Kenya	Africa_sub_saharan	2004	9870_4#57	human	blood	human_blood_bone_sterile	SAMEA2054621	NA	Klebsiella pneumoniae	strong	85	388269	888871	5158471	no	-	ST605	0	0	0	0	-	0	-	0	-	0	-	0	-	0	-	wzi130	KL58	none	Very high	0.9929		O3b	O3b	none	Very high
ERR319565	Henson	Contig	1385	1385	K_pneumoniae_ST788_2	TRUE	Kenya	Africa_sub_saharan	2005	9870_4#68	human	blood	human_blood_bone_sterile	SAMEA2053921	NA	Klebsiella pneumoniae	strong	65	324663	664052	5060919	no	-	ST788	0	0	1	1	-	0	-	0	-	0	-	0	-	0	-	wzi31	KL31	none	Very high	0.9942		O3b	O3b	none	Very high
ERR319504	Henson	Contig	1327	1327	K_pneumoniae_ST2811_1	TRUE	Kenya	Africa_sub_saharan	2007	9870_4#7	human	blood	human_blood_bone_sterile	SAMEA2053776	NA	Klebsiella pneumoniae	strong	93	293089	432045	5396408	no	-	ST2811	0	0	0	0	-	0	-	0	-	0	-	0	-	0	-	wzi409	KL2	?-	Good	0.9874	KL2_13	O3b	O3b	none	Very high
ERR319571	Henson	Contig	1391	1391	K_pneumoniae_ST2703_1	TRUE	Kenya	Africa_sub_saharan	2007	9870_4#74	human	blood	human_blood_bone_sterile	SAMEA2053925	NA	Klebsiella pneumoniae	strong	110	174112	553334	5565291	no	-	ST2703	0	0	0	0	-	0	-	0	-	0	-	0	-	0	-	wzi435	KL149	none	Very high	0.9816		O3b	O3b	none	Very high
ERR319584	Henson	Contig	1403	1403	K_pneumoniae_ST1962_2	TRUE	Kenya	Africa_sub_saharan	2008	9870_4#87	human	blood	human_blood_bone_sterile	SAMEA2054002	NA	Klebsiella pneumoniae	strong	88	324222	549478	5141062	no	-	ST1962	0	0	0	0	-	0	-	0	-	0	-	0	-	0	-	wzi468	KL14	none	Very high	0.9957		O3b	O3b	none	Very high
ERR315128	Henson	Contig	1280	1280	K_pneumoniae_ST340_2	TRUE	Kenya	Africa_sub_saharan	2009	9776_6#26	human	blood	human_blood_bone_sterile	SAMEA2051568	NA	Klebsiella pneumoniae	strong	165	171258	427588	5465297	no	-	ST340	0	1	8	17	-	0	-	0	-	0	-	0	-	0	-	wzi50	KL15	none	Very high	0.998		O4	O4	none	Very high
ERR315107	Henson	Contig	1261	1261b	K_pneumoniae_ST147_13	TRUE	Kenya	Africa_sub_saharan	2008	9776_6#5	human	cerebrospinal fluid	human_blood_bone_sterile	SAMEA1972857	NA	Klebsiella pneumoniae	strong	124	183403	453960	5408447	no	-	ST147	0	1	7	12	-	0	-	0	-	0	-	0	-	0	-	wzi110	KL149	none	Very high	0.9998		O4	O4	none	Very high
ERR315108	Henson	Contig	1261	1261c	K_pneumoniae_ST147_14	TRUE	Kenya	Africa_sub_saharan	2008	9776_6#6	human	blood	human_blood_bone_sterile	SAMEA1973242	NA	Klebsiella pneumoniae	strong	105	193876	453819	5408974	no	-	ST147	0	1	7	12	-	0	-	0	-	0	-	0	-	0	-	wzi110	KL149	none	Very high	0.9998		O4	O4	none	Very high
ERR315163	Henson	Contig	1305	1305	K_pneumoniae_ST17_24	TRUE	Kenya	Africa_sub_saharan	2010	9776_6#61	human	blood	human_blood_bone_sterile	SAMEA2050912	NA	Klebsiella pneumoniae	strong	58	391159	881160	5069895	no	-	ST17	0	0	0	0	-	0	-	0	-	0	-	0	-	0	-	wzi50	KL15	none	Very high	0.9979		O4	O4	none	Very high
ERR319517	Henson	Contig	1338	1338	K_pneumoniae_ST309_7	TRUE	Kenya	Africa_sub_saharan	2001	9870_4#20	human	blood	human_blood_bone_sterile	SAMEA2053837	NA	Klebsiella pneumoniae	strong	143	278834	738585	5696300	no	-	ST309	0	0	0	0	-	0	-	0	-	0	-	0	-	0	-	wzi42	KL42	none	Very high	0.9997		O4	O4	none	Very high
ERR319534	Henson	Contig	1355	1355	K_pneumoniae_ST36_13	TRUE	Kenya	Africa_sub_saharan	2003	9870_4#37	human	blood	human_blood_bone_sterile	SAMEA2053847	NA	Klebsiella pneumoniae	strong	132	149753	470394	5252626	no	-	ST36	0	0	0	0	-	0	-	0	-	0	-	0	-	0	-	wzi27	KL27	none	Very high	1		O4	O4	none	Very high
ERR319501	Henson	Contig	1261	1261a	K_pneumoniae_ST147_12	TRUE	Kenya	Africa_sub_saharan	2007	9870_4#4	human	blood	human_blood_bone_sterile	SAMEA2053774	NA	Klebsiella pneumoniae	strong	125	206396	694135	5419805	no	-	ST147	0	1	9	14	-	0	-	0	-	0	-	0	-	0	-	wzi110	KL149	none	Very high	0.9998		O4	O4	none	Very high
ERR319542	Henson	Contig	1363	1363	K_pneumoniae_ST37_16	TRUE	Kenya	Africa_sub_saharan	2004	9870_4#45	human	blood	human_blood_bone_sterile	SAMEA2054617	NA	Klebsiella pneumoniae	strong	108	307317	696728	5401866	no	-	ST37	0	0	4	6	-	0	-	0	-	0	-	0	-	0	-	wzi50	KL15	none	Very high	0.9978		O4	O4	none	Very high
ERR315131	Henson	Contig	1283	1283	K_pneumoniae_ST17_23	TRUE	Kenya	Africa_sub_saharan	2009	9776_6#29	human	blood	human_blood_bone_sterile	SAMEA2051569	NA	Klebsiella pneumoniae	strong	120	245404	1018634	5550253	no	-	ST17	1	1	7	10	ybt 16; ICEKp12	277	-	0	-	0	-	0	-	0	-	wzi141	KL25	-	High	0.9916	KL25_09_wfeD	O5	O5	*	High
ERR315132	Henson	Contig	1283	1283_exclude	K_pneumoniae_ST17_23_exclude	FALSE	Kenya	Africa_sub_saharan	2009	9776_6#30	human	blood	human_blood_bone_sterile	SAMEA2053002	NA	Klebsiella pneumoniae	strong	136	245404	657104	5549181	no	-	ST17	1	1	7	10	ybt 16; ICEKp12	277	-	0	-	0	-	0	-	0	-	wzi141	KL25	-	High	0.9916	KL25_09_wfeD	O5	O5	*	High
ERR315135	Henson	Contig	1283	1283_exclude	K_pneumoniae_ST17_23_exclude	FALSE	Kenya	Africa_sub_saharan	2009	9776_6#33	human	blood	human_blood_bone_sterile	SAMEA2053003	NA	Klebsiella pneumoniae	strong	125	245404	606150	5476937	no	-	ST17	1	1	7	10	ybt 16; ICEKp12	277	-	0	-	0	-	0	-	0	-	wzi141	KL25	-	High	0.9916	KL25_09_wfeD	O5	O5	*	High
ERR315137	Henson	Contig	1283	1283_exclude	K_pneumoniae_ST17_23_exclude	FALSE	Kenya	Africa_sub_saharan	2009	9776_6#35	human	blood	human_blood_bone_sterile	SAMEA2051571	NA	Klebsiella pneumoniae	strong	130	245404	777338	5512052	no	-	ST17	1	1	7	10	ybt 16; ICEKp12	277	-	0	-	0	-	0	-	0	-	wzi141	KL25	-	High	0.9916	KL25_09_wfeD	O5	O5	*	High
ERR315111	Henson	Contig	1263	1263	K_pneumoniae_ST17_21	TRUE	Kenya	Africa_sub_saharan	2008	9776_6#9	human	blood	human_blood_bone_sterile	SAMEA2052926	NA	Klebsiella pneumoniae	strong	259	185115	1041882	5493494	no	-	ST17	0	1	7	9	-	0	-	0	-	0	-	0	-	0	-	wzi141	KL25	-	High	0.9917	KL25_09_wfeD	O5	O5	*	High
ERR319535	Henson	Contig	1356	1356	K_pneumoniae_ST336_3	TRUE	Kenya	Africa_sub_saharan	2003	9870_4#38	human	blood	human_blood_bone_sterile	SAMEA2053848	NA	Klebsiella pneumoniae	strong	77	377033	885077	5494357	no	-	ST336	1	0	5	8	ybt 15; ICEKp11	230	-	0	-	0	-	0	-	0	-	wzi141	KL25	-	High	0.9917	KL25_09_wfeD	O5	O5	*	High
ERR319538	Henson	Contig	1359	1359	K_pneumoniae_ST495_2	TRUE	Kenya	Africa_sub_saharan	2004	9870_4#41	human	blood	human_blood_bone_sterile	SAMEA2053850	NA	Klebsiella pneumoniae	strong	206	204117	819671	5677922	no	-	ST495	0	1	6	12	-	0	-	0	-	0	-	0	-	0	-	wzi23	KL35	?	Good	0.9915		O5	O5	*	High
ERR323219	Henson	Contig	1319	1319a_exclude	K_pneumoniae_ST17_25a_exclude	FALSE	Kenya	Africa_sub_saharan	2011	10026_1#50	human	blood	human_blood_bone_sterile	SAMEA2072706	NA	Klebsiella pneumoniae	strong	89	368959	1147290	5355143	no	-	ST17	0	1	7	10	-	0	-	0	-	0	-	0	-	0	-	wzi173	KL155	?-	None	0.9626	KL155_18_rmlB,KL155_19_rmlA,KL155_20_rmlD,KL155_21_rmlC	OL101	OL101	?-*	None
ERR323220	Henson	Contig	1319	1319b_exclude	K_pneumoniae_ST17_25b_exclude	FALSE	Kenya	Africa_sub_saharan	2011	10026_1#51	human	cerebrospinal fluid	human_blood_bone_sterile	SAMEA2072666	NA	Klebsiella pneumoniae	strong	96	368959	1147290	5353747	no	-	ST17	0	1	7	10	-	0	-	0	-	0	-	0	-	0	-	wzi173	KL155	?-	None	0.9624	KL155_18_rmlB,KL155_19_rmlA,KL155_20_rmlD,KL155_21_rmlC	OL101	OL101	?-*	None
ERR323221	Henson	Contig	1319	1319b	K_pneumoniae_ST17_25b	TRUE	Kenya	Africa_sub_saharan	2011	10026_1#52	human	cerebrospinal fluid	human_blood_bone_sterile	SAMEA2072461	NA	Klebsiella pneumoniae	strong	96	368959	1147290	5353727	no	-	ST17	0	1	7	10	-	0	-	0	-	0	-	0	-	0	-	wzi173	KL155	?-	None	0.9626	KL155_18_rmlB,KL155_19_rmlA,KL155_20_rmlD,KL155_21_rmlC	OL101	OL101	?-*	None
ERR323222	Henson	Contig	1319	1319a_exclude	K_pneumoniae_ST17_25a_exclude	FALSE	Kenya	Africa_sub_saharan	2011	10026_1#53	human	blood	human_blood_bone_sterile	SAMEA2072707	NA	Klebsiella pneumoniae	strong	97	368959	1147290	5350152	no	-	ST17	0	1	7	10	-	0	-	0	-	0	-	0	-	0	-	wzi173	KL155	?-	None	0.9625	KL155_18_rmlB,KL155_19_rmlA,KL155_20_rmlD,KL155_21_rmlC	OL101	OL101	?-*	None
ERR323224	Henson	Contig	1319	1319a_exclude	K_pneumoniae_ST17_25a_exclude	FALSE	Kenya	Africa_sub_saharan	2011	10026_1#55	human	blood	human_blood_bone_sterile	SAMEA2072668	NA	Klebsiella pneumoniae	strong	94	368959	1147290	5353694	no	-	ST17	0	1	7	10	-	0	-	0	-	0	-	0	-	0	-	wzi173	KL155	?-	None	0.9626	KL155_18_rmlB,KL155_19_rmlA,KL155_20_rmlD,KL155_21_rmlC	OL101	OL101	?-*	None
ERR315116	Henson	Contig	1268	1268	K_pneumoniae_ST17_22	TRUE	Kenya	Africa_sub_saharan	2009	9776_6#14	human	blood	human_blood_bone_sterile	SAMEA2051474	NA	Klebsiella pneumoniae	strong	190	262456	538800	5468420	no	-	ST17	0	0	5	7	-	0	-	0	-	0	-	0	-	0	-	wzi173	KL155	?-	Good	0.9626	KL155_18_rmlB,KL155_19_rmlA,KL155_21_rmlC	OL101	OL101	?-*	Good
ERR315120	Henson	Contig	1272	1272	K_pneumoniae_ST336_2	TRUE	Kenya	Africa_sub_saharan	2009	9776_6#18	human	blood	human_blood_bone_sterile	SAMEA2052929	NA	Klebsiella pneumoniae	strong	113	292395	1038529	5504031	no	-	ST336	1	1	6	10	ybt 15; ICEKp11	230-2LV	-	0	-	0	-	0	-	0	-	wzi150	KL107	?-	None	0.8535	KL107_05_wzb,KL107_06_wzc,KL107_07_wbaP,KL107_08,KL107_09,KL107_10,KL107_12,KL107_13	OL101	OL101	?-*	Good
ERR315154	Henson	Contig	1296	1296	K_pneumoniae_ST37_14	TRUE	Kenya	Africa_sub_saharan	2010	9776_6#52	human	blood	human_blood_bone_sterile	SAMEA2050909	NA	Klebsiella pneumoniae	strong	117	174741	593994	5461124	no	-	ST37	1	1	7	11	ybt 10; ICEKp4	84-1LV	-	0	-	0	-	0	-	0	-	wzi108	KL118	none	Very high	0.9995		OL101	OL101	-	High
ERR315185	Henson	Contig	1319	1319a	K_pneumoniae_ST17_25a	TRUE	Kenya	Africa_sub_saharan	2011	9776_6#83	human	blood	human_blood_bone_sterile	SAMEA2051587	NA	Klebsiella pneumoniae	strong	99	368975	937952	5352424	no	-	ST17	0	1	7	10	-	0	-	0	-	0	-	0	-	0	-	wzi173	KL155	?-	None	0.9626	KL155_18_rmlB,KL155_19_rmlA,KL155_20_rmlD,KL155_21_rmlC	OL101	OL101	?-*	None
ERR315187	Henson	Contig	1319	1319a_exclude	K_pneumoniae_ST17_25a_exclude	FALSE	Kenya	Africa_sub_saharan	2011	9776_6#85	human	blood	human_blood_bone_sterile	SAMEA1972983	NA	Klebsiella pneumoniae	strong	113	195895	937777	5351417	no	-	ST17	0	1	7	10	-	0	-	0	-	0	-	0	-	0	-	wzi173	KL155	?-+	None	0.9626	KL155_18_rmlB,KL155_19_rmlA,KL155_20_rmlD,KL155_21_rmlC	OL101	OL101	?-*	None
ERR315188	Henson	Contig	1319	1319a_exclude	K_pneumoniae_ST17_25a_exclude	FALSE	Kenya	Africa_sub_saharan	2011	9776_6#86	human	blood	human_blood_bone_sterile	SAMEA2051588	NA	Klebsiella pneumoniae	strong	106	329327	937952	5349941	no	-	ST17	0	1	7	10	-	0	-	0	-	0	-	0	-	0	-	wzi173	KL155	?-	None	0.9624	KL155_18_rmlB,KL155_19_rmlA,KL155_20_rmlD,KL155_21_rmlC	OL101	OL101	?-*	None
ERR315189	Henson	Contig	1319	1319a_exclude	K_pneumoniae_ST17_25a_exclude	FALSE	Kenya	Africa_sub_saharan	2011	9776_6#87	human	blood	human_blood_bone_sterile	SAMEA2053019	NA	Klebsiella pneumoniae	strong	107	329327	937952	5348410	no	-	ST17	0	1	7	10	-	0	-	0	-	0	-	0	-	0	-	wzi173	KL155	?-	None	0.9626	KL155_18_rmlB,KL155_19_rmlA,KL155_20_rmlD,KL155_21_rmlC	OL101	OL101	?-*	None
ERR315191	Henson	Contig	1319	1319a_exclude	K_pneumoniae_ST17_25a_exclude	FALSE	Kenya	Africa_sub_saharan	2011	9776_6#89	human	blood	human_blood_bone_sterile	SAMEA2051589	NA	Klebsiella pneumoniae	strong	105	329242	938054	5348918	no	-	ST17	0	1	7	10	-	0	-	0	-	0	-	0	-	0	-	wzi173	KL155	?-	None	0.9624	KL155_18_rmlB,KL155_19_rmlA,KL155_20_rmlD,KL155_21_rmlC	OL101	OL101	?-*	None
ERR315192	Henson	Contig	1319	1319a_exclude	K_pneumoniae_ST17_25a_exclude	FALSE	Kenya	Africa_sub_saharan	2011	9776_6#90	human	blood	human_blood_bone_sterile	SAMEA2053020	NA	Klebsiella pneumoniae	strong	104	303930	938054	5348823	no	-	ST17	0	1	7	10	-	0	-	0	-	0	-	0	-	0	-	wzi173	KL155	?-	None	0.9624	KL155_18_rmlB,KL155_19_rmlA,KL155_20_rmlD,KL155_21_rmlC	OL101	OL101	?-*	None
ERR315193	Henson	Contig	1319	1319a_exclude	K_pneumoniae_ST17_25a_exclude	FALSE	Kenya	Africa_sub_saharan	2011	9776_6#91	human	blood	human_blood_bone_sterile	SAMEA2051029	NA	Klebsiella pneumoniae	strong	107	329242	937952	5352345	no	-	ST17	0	1	7	10	-	0	-	0	-	0	-	0	-	0	-	wzi173	KL155	?-	None	0.9623	KL155_18_rmlB,KL155_19_rmlA,KL155_20_rmlD,KL155_21_rmlC	OL101	OL101	?-*	None
ERR315194	Henson	Contig	1319	1319a_exclude	K_pneumoniae_ST17_25a_exclude	FALSE	Kenya	Africa_sub_saharan	2011	9776_6#92	human	blood	human_blood_bone_sterile	SAMEA2051590	NA	Klebsiella pneumoniae	strong	109	314921	649608	5347975	no	-	ST17	0	1	7	10	-	0	-	0	-	0	-	0	-	0	-	wzi173	KL155	?-	None	0.9626	KL155_18_rmlB,KL155_19_rmlA,KL155_20_rmlD,KL155_21_rmlC	OL101	OL101	?-*	None
ERR315196	Henson	Contig	1319	1319a_exclude	K_pneumoniae_ST17_25a_exclude	FALSE	Kenya	Africa_sub_saharan	2011	9776_6#94	human	blood	human_blood_bone_sterile	SAMEA1971266	NA	Klebsiella pneumoniae	strong	105	329327	937952	5349657	no	-	ST17	0	1	7	10	-	0	-	0	-	0	-	0	-	0	-	wzi173	KL155	?-	None	0.9625	KL155_18_rmlB,KL155_19_rmlA,KL155_20_rmlD,KL155_21_rmlC	OL101	OL101	?-*	None
ERR315197	Henson	Contig	1319	1319a_exclude	K_pneumoniae_ST17_25a_exclude	FALSE	Kenya	Africa_sub_saharan	2011	9776_6#95	human	blood	human_blood_bone_sterile	SAMEA2051591	NA	Klebsiella pneumoniae	strong	111	195895	937952	5343488	no	-	ST17	0	1	7	10	-	0	-	0	-	0	-	0	-	0	-	wzi173	KL155	?-+	None	0.9625	KL155_18_rmlB,KL155_19_rmlA,KL155_20_rmlD,KL155_21_rmlC	OL101	OL101	?-*	None
ERR319512	Henson	Contig	1334	1334	K_pneumoniae_ST2803_1	TRUE	Kenya	Africa_sub_saharan	2001	9870_4#15	human	blood	human_blood_bone_sterile	SAMEA2054550	NA	Klebsiella pneumoniae	strong	214	100264	360276	5282710	no	-	ST2803	0	0	0	0	-	0	-	0	-	0	-	0	-	0	-	wzi211	KL109	?-	Good	0.9789	KL109_18_rmlB,KL109_21	OL101	OL101	?-	Good
ERR319503	Henson	Contig	1326	1326	K_pneumoniae_ST2802_1	TRUE	Kenya	Africa_sub_saharan	unknown	9870_4#6	human	blood or CSF	human_blood_bone_sterile	SAMEA2054547	NA	Klebsiella pneumoniae	strong	131	127840	480186	5138063	no	-	ST2802	0	0	4	4	-	0	-	0	-	0	-	0	-	0	-	wzi211	KL109	none	Very high	0.9951		OL101	OL101	?-	Good
ERR319558	Henson	Contig	1379	1379	K_pneumoniae_ST2802_2	TRUE	Kenya	Africa_sub_saharan	2005	9870_4#61	human	blood	human_blood_bone_sterile	SAMEA2053918	NA	Klebsiella pneumoniae	strong	229	66579	224022	5124343	no	-	ST2802	0	0	4	5	-	0	-	0	-	0	-	0	-	0	-	wzi211	KL109	?	Good	0.9951		OL101	OL101	?-	Good
ERR319562	Henson	Contig	1383	1383	K_pneumoniae_ST38_1	TRUE	Kenya	Africa_sub_saharan	2005	9870_4#65	human	blood	human_blood_bone_sterile	SAMEA2053919	NA	Klebsiella pneumoniae	strong	326	116820	339603	5860228	no	-	ST38	0	1	8	17	-	0	-	0	-	0	-	0	-	0	-	wzi50	KL52	?-	Good	0.98	KL52_19_rmlA	OL101	OL101	?-*	Good
ERR315112	Henson	Contig	1264	1264	K_quasi_quasi_ST1040_1	TRUE	Kenya	Africa_sub_saharan	2009	9776_6#10	human	blood	human_blood_bone_sterile	SAMEA2050896	NA	Klebsiella quasipneumoniae subsp. quasipneumoniae	strong	270	119377	267785	5591746	no	-	ST1040	0	0	0	0	-	0	-	0	-	0	-	0	-	0	-	-	KL107	?*	Good	0.9648		O3/O3a	O3/O3a	none	Very high
ERR315136	Henson	Contig	1285	1285	K_quasi_quasi_ST2822_1	TRUE	Kenya	Africa_sub_saharan	2009	9776_6#34	human	blood	human_blood_bone_sterile	SAMEA2050903	NA	Klebsiella quasipneumoniae subsp. quasipneumoniae	strong	208	189523	330583	5751208	no	-	ST2822	0	1	7	11	-	0	-	0	-	0	-	0	-	0	-	wzi433	KL35	?-+	Good	0.9876	KL35_18_manC	O3/O3a	O3/O3a	?-	Good
ERR319541	Henson	Contig	1362	1362	K_quasi_quasi_ST1416_1	TRUE	Kenya	Africa_sub_saharan	2004	9870_4#44	human	blood	human_blood_bone_sterile	SAMEA2053852	NA	Klebsiella quasipneumoniae subsp. quasipneumoniae	strong	124	164183	558679	5359661	no	-	ST1416	0	0	5	6	-	0	-	0	-	0	-	0	-	0	-	-	KL158	*	High	0.915		O3/O3a	O3/O3a	none	Very high
ERR319561	Henson	Contig	1382	1382	K_quasi_quasi_ST2824_1	TRUE	Kenya	Africa_sub_saharan	2005	9870_4#64	human	blood	human_blood_bone_sterile	SAMEA2054622	NA	Klebsiella quasipneumoniae subsp. quasipneumoniae	strong	200	105299	344877	5443584	no	-	ST2824	0	0	0	0	-	0	-	0	-	0	-	0	-	0	-	-	KL55	-*	High	0.9637	KL55_09_wcpH	O3/O3a	O3/O3a	none	Very high
ERR319522	Henson	Contig	1343	1343	K_quasi_quasi_ST2823_1	TRUE	Kenya	Africa_sub_saharan	2002	9870_4#25	human	blood	human_blood_bone_sterile	SAMEA2053840	NA	Klebsiella quasipneumoniae subsp. quasipneumoniae	strong	172	133766	311242	5677140	no	-	ST2823	0	1	6	10	-	0	-	0	-	0	-	0	-	0	-	-	KL161	?-*	None	0.8072	KL161_08,KL161_09_rmlB,KL161_10_rmlA,KL161_11_rmlC,KL161_12_rmlD,KL161_13_wcuP,KL161_14,KL161_15,KL161_16_wzx	O4	O4	?-*	None
ERR319559	Henson	Contig	1380	1380	K_quasi_quasi_ST2826-1LV_1	TRUE	Kenya	Africa_sub_saharan	2005	9870_4#62	human	blood	human_blood_bone_sterile	SAMEA1971312	NA	Klebsiella quasipneumoniae subsp. quasipneumoniae	strong	323	72680	216570	5564454	no	-	ST2826-1LV	0	0	5	6	-	0	-	0	-	0	-	0	-	0	-	-	KL146	?	Good	0.9777		O4	O4	none	Very high
ERR315130	Henson	Contig	1282	1282	K_quasi_quasi_ST571_1	TRUE	Kenya	Africa_sub_saharan	2009	9776_6#28	human	blood	human_blood_bone_sterile	SAMEA2050901	NA	Klebsiella quasipneumoniae subsp. quasipneumoniae	strong	254	76005	264770	5664371	no	-	ST571	0	1	7	11	-	0	-	0	-	0	-	0	-	0	-	-	KL64	?*	Good	0.9681		O5	O5	?	Good
ERR319524	Henson	Contig	1345	1345	K_quasi_quasi_ST2827_1	TRUE	Kenya	Africa_sub_saharan	2002	9870_4#27	human	blood	human_blood_bone_sterile	SAMEA2054554	NA	Klebsiella quasipneumoniae subsp. quasipneumoniae	strong	120	279700	581803	5648315	no	-	ST2827	0	1	7	10	-	0	-	0	-	0	-	0	-	0	-	-	KL10	?-*	Good	0.9602	KL10_19_manB	O5	O5	?-	Good
ERR319508	Henson	Contig	1330	1330	K_quasi_quasi_ST1040_2	TRUE	Kenya	Africa_sub_saharan	2001	9870_4#11	human	blood	human_blood_bone_sterile	SAMEA2053831	NA	Klebsiella quasipneumoniae subsp. quasipneumoniae	strong	437	83596	263447	5901655	no	-	ST1040	0	1	7	11	-	0	-	0	-	0	-	0	-	0	-	-	KL107	?-+*	None	0.7741	KL107_02_cpsACP,KL107_05_wzb,KL107_06_wzc,KL107_07_wbaP,KL107_08,KL107_09,KL107_10	OL102	OL102	?-+*	None
ERR319523	Henson	Contig	1344	1344	K_quasi_simili_ST1803_1	TRUE	Kenya	Africa_sub_saharan	unknown	9870_4#26	human	blood or CSF	human_blood_bone_sterile	SAMEA2053841	NA	Klebsiella quasipneumoniae subsp. similipneumoniae	strong	235	102171	373701	5443049	no	-	ST1803	0	0	0	0	-	0	-	0	-	0	-	0	-	0	-	-	KL130	?-*	Good	0.9637	KL130_19_rmlB,KL130_21_rmlD	O12	O12	?-+	Good
ERR319532	Henson	Contig	1353	1353	K_quasi_simili_ST841_1	TRUE	Kenya	Africa_sub_saharan	2003	9870_4#35	human	blood	human_blood_bone_sterile	SAMEA2053846	NA	Klebsiella quasipneumoniae subsp. similipneumoniae	strong	85	448119	763393	5271789	no	-	ST841	0	0	2	2	-	0	-	0	-	0	-	0	-	0	-	wzi454	KL66	?-+*	Good	0.9341	KL66_02_cpsACP	O12	O12	none	Very high
ERR319564	Henson	Contig	1384	1384	K_quasi_simili_ST2355_1	TRUE	Kenya	Africa_sub_saharan	2005	9870_4#67	human	blood	human_blood_bone_sterile	SAMEA2054623	NA	Klebsiella quasipneumoniae subsp. similipneumoniae	strong	193	277171	564093	5530348	no	-	ST2355	0	0	6	9	-	0	-	0	-	0	-	0	-	0	-	wzi348	KL111	*	Very high	0.9724		O3/O3a	O3/O3a	none	Very high
ERR315153	Henson	Contig	1295	1295	K_quasi_simili_ST334-1LV_1	TRUE	Kenya	Africa_sub_saharan	2010	9776_6#51	human	blood	human_blood_bone_sterile	SAMEA2053008	NA	Klebsiella quasipneumoniae subsp. similipneumoniae	strong	145	392982	1204893	5645979	no	-	ST334-1LV	0	0	5	7	-	0	-	0	-	0	-	0	-	0	-	wzi436	KL28	?-*	Good	0.9117	KL28_07_wckC,KL28_18_manB	O5	O5	?-*	Good
ERR319515	Henson	Contig	1337	1337	K_quasi_simili_ST334_4	TRUE	Kenya	Africa_sub_saharan	2001	9870_4#18	human	blood	human_blood_bone_sterile	SAMEA2054551	NA	Klebsiella quasipneumoniae subsp. similipneumoniae	strong	122	327983	1114516	5398641	no	-	ST334	0	0	4	5	-	0	-	0	-	0	-	0	-	0	-	wzi337	KL103	?-*	Good	0.9609	KL103_02_cpsACP	O5	O5	*	High
ERR319583	Henson	Contig	1402	1402	K_quasi_simili_ST2829_2	TRUE	Kenya	Africa_sub_saharan	2008	9870_4#86	human	blood	human_blood_bone_sterile	SAMEA2053933	NA	Klebsiella quasipneumoniae subsp. similipneumoniae	strong	178	512989	980025	5722834	no	-	ST2829	0	1	10	23	-	0	-	0	-	0	-	0	-	0	-	-	KL107	*	Very high	0.961		O5	O5	*	High
ERR319586	Henson	Contig	1402	1402_exclude	K_quasi_simili_ST2829_2_exclude	FALSE	Kenya	Africa_sub_saharan	2008	9870_4#89	human	blood	human_blood_bone_sterile	SAMEA2054003	NA	Klebsiella quasipneumoniae subsp. similipneumoniae	strong	205	267563	599208	5721632	no	-	ST2829	0	1	10	23	-	0	-	0	-	0	-	0	-	0	-	-	KL107	*	Very high	0.961		O5	O5	*	High
ERR315105	Henson	Contig	1259	1259	K_quasi_simili_ST2143_2	TRUE	Kenya	Africa_sub_saharan	2008	9776_6#3	human	blood	human_blood_bone_sterile	SAMEA2052925	NA	Klebsiella quasipneumoniae subsp. similipneumoniae	strong	239	145502	322043	5540969	no	-	ST2143	0	1	7	13	-	0	-	0	-	0	-	0	-	0	-	wzi400	KL107	?-*	None	0.845	KL107_05_wzb,KL107_06_wzc,KL107_07_wbaP,KL107_08,KL107_09,KL107_10,KL107_12,KL107_14,KL107_15	OL101	OL101	?-	None
ERR319556	Henson	Contig	1377	1377	K_quasi_simili_ST2143-1LV_1	TRUE	Kenya	Africa_sub_saharan	2005	9870_4#59	human	blood	human_blood_bone_sterile	SAMEA2053917	NA	Klebsiella quasipneumoniae subsp. similipneumoniae	strong	811	30529	168687	5708484	no	-	ST2143-1LV	0	0	3	3	-	0	-	0	-	0	-	0	-	0	-	wzi400	KL107	?-*	None	0.8402	KL107_05_wzb,KL107_06_wzc,KL107_07_wbaP,KL107_08,KL107_09,KL107_10,KL107_12,KL107_14,KL107_15	OL101	OL101	?-	Good
ERR319537	Henson	Contig	1358	1358	K_quasivariicola_ST2830_1	TRUE	Kenya	Africa_sub_saharan	2004	9870_4#40	human	blood	human_blood_bone_sterile	SAMEA2053849	NA	Klebsiella quasivariicola	strong	168	178544	659112	5501390	no	-	ST2830	0	0	5	6	-	0	-	0	-	0	-	0	-	0	-	wzi158	KL51	none	Very high	0.9746		O2v2	O2	none	Very high
ERR319550	Henson	Contig	1371	1371	K_quasivariicola_ST2830_2	TRUE	Kenya	Africa_sub_saharan	2004	9870_4#53	human	blood	human_blood_bone_sterile	SAMEA2053913	NA	Klebsiella quasivariicola	strong	228	127293	472438	5649230	no	-	ST2830	0	0	6	7	-	0	-	0	-	0	-	0	-	0	-	wzi158	KL51	none	Very high	0.9746		O2v2	O2	none	Very high
ERR323223	Henson	Contig	1407	1407	K_variicola_varii_ST1485_1	TRUE	Kenya	Africa_sub_saharan	2011	10026_1#54	human	blood	human_blood_bone_sterile	SAMEA2072667	NA	Klebsiella variicola subsp. variicola	strong	141	462114	1640573	5686659	no	-	ST1485	0	1	7	11	-	0	-	0	-	0	-	0	-	0	-	wzi259	KL20	*	High	0.9486		O3/O3a	O3/O3a	none	Very high
ERR315161	Henson	Contig	1303	1303	K_variicola_varii_ST2820_1	TRUE	Kenya	Africa_sub_saharan	2010	9776_6#59	human	blood	human_blood_bone_sterile	SAMEA2051579	NA	Klebsiella variicola subsp. variicola	strong	69	431875	944761	5820568	no	-	ST2820	0	0	0	0	-	0	-	0	-	0	-	0	-	0	-	-	KL16	?-+*	Good	0.9734	KL16_20_manC	O3/O3a	O3/O3a	?-	Good
ERR319498	Henson	Contig	1323	1323	K_variicola_varii_ST2819_1	TRUE	Kenya	Africa_sub_saharan	2007	9870_4#1	human	blood	human_blood_bone_sterile	SAMEA2053772	NA	Klebsiella variicola subsp. variicola	strong	66	335123	796009	5596293	no	-	ST2819	1	0	0	0	ybt unknown	0	-	0	-	0	-	0	-	0	-	wzi69	KL101	none	Very high	0.9991		O3/O3a	O3/O3a	none	Very high
ERR319536	Henson	Contig	1357	1357	K_variicola_varii_ST2818_1	TRUE	Kenya	Africa_sub_saharan	2003	9870_4#39	human	blood	human_blood_bone_sterile	SAMEA2054615	NA	Klebsiella variicola subsp. variicola	strong	69	263451	838194	5347362	no	-	ST2818	0	0	0	0	-	0	-	0	-	0	-	0	-	0	-	wzi53	KL53	none	Very high	0.9965		O3/O3a	O3/O3a	none	Very high
ERR315106	Henson	Contig	1260	1260	K_variicola_varii_ST2821_1	TRUE	Kenya	Africa_sub_saharan	2008	9776_6#4	human	blood	human_blood_bone_sterile	SAMEA1969271	NA	Klebsiella variicola subsp. variicola	strong	91	214297	386800	5703079	no	-	ST2821	0	0	0	0	-	0	-	0	-	0	-	0	-	0	-	-	KL165	none	Very high	0.9888		O5	O5	none	Very high
ERR319514	Henson	Contig	1336	1336	K_variicola_varii_ST123_1	TRUE	Kenya	Africa_sub_saharan	2001	9870_4#17	human	blood	human_blood_bone_sterile	SAMEA2053835	NA	Klebsiella variicola subsp. variicola	strong	77	260111	952960	5536900	no	-	ST123	0	0	0	0	-	0	-	0	-	0	-	0	-	0	-	wzi338	KL105	*	Very high	0.9667		O5	O5	none	Very high
5299_1_1	Holt	Contig	778	778	K_pneumoniae_ST186-1LV_1	TRUE	USA	America_northern	2006	QMP M1-781	bovine	sterile	animal_bovine	SAMEA882025	NA	Klebsiella pneumoniae	strong	212	62702	337108	5509896	yes (1)	ambiguous_bases	ST186-1LV	0	0	0	0	-	0	-	0	-	0	-	0	-	0	-	wzi177	KL114	*	Very high	0.9998		O1/O2v2	unknown	none	Very high
5193_1_9	Holt	Contig	614	614b	K_pneumoniae_ST231_3b	TRUE	Vietnam	Asia_SE	2008	08-058D	human	respiratory	human_respiratory	SAMEA882297	event_88_ST231 iuc3 Vietnam	Klebsiella pneumoniae	strong	163	176714	420280	5768745	no	-	ST231	4	1	10	21	ybt 15; ICEKp11	230-1LV	-	0	iuc 3	23	-	0	-	0	-	wzi104	KL51	-	High	0.994	KL51_14_wcoZ	O1/O2v2	unknown	none	Very high
5151_3_2	Holt	Contig	581	581	K_pneumoniae_ST178_1	TRUE	USA	America_northern	2006	QMP B2-563	bovine	sterile	animal_bovine	SAMEA882189	NA	Klebsiella pneumoniae	strong	101	193106	604056	5311414	no	-	ST178	0	0	1	1	-	0	-	0	-	0	-	0	-	0	-	wzi221	KL38	*	Very high	0.9668		O12	O12	none	Very high
5151_5_11	Holt	Contig	588	588	K_pneumoniae_ST232_1	TRUE	USA	America_northern	2006	QMP M1-766	bovine	intestinal	animal_bovine	SAMEA882262	NA	Klebsiella pneumoniae	strong	466	31260	131486	5222123	no	-	ST232	0	0	0	0	-	0	-	0	-	0	-	0	-	0	-	wzi298	KL51	none	Very high	0.9936		O12	O12	none	Very high
5151_3_10	Holt	Contig	578	578	K_pneumoniae_ST198_1	TRUE	USA	America_northern	2005	QMP M1-051	bovine	intestinal	animal_bovine	SAMEA882139	NA	Klebsiella pneumoniae	strong	160	93241	406344	5432748	no	-	ST198	1	0	0	0	ybt 10; ICEKp4	83	-	0	-	0	-	0	-	0	-	wzi220	KL30	*	Very high	0.9645		O1v1	O1	none	Very high
5151_3_11	Holt	Contig	579	579	K_pneumoniae_ST180_3	TRUE	USA	America_northern	2005	QMP M1-198	bovine	sterile	animal_bovine	SAMEA882138	NA	Klebsiella pneumoniae	strong	603	24192	135872	5519050	no	-	ST180	0	0	0	0	-	0	-	0	-	0	-	0	-	0	-	wzi24	KL55	*	Very high	0.9616		O1v1	O1	none	Very high
5151_6_3	Holt	Contig	604	604	K_pneumoniae_ST2140_1	TRUE	USA	America_northern	2005	QMP M1-218	bovine	sterile	animal_bovine	SAMEA882234	NA	Klebsiella pneumoniae	strong	67	174383	409773	5340735	no	-	ST2140	0	0	0	0	-	0	-	0	-	0	-	0	-	0	-	wzi218	KL18	none	Very high	0.9886		O1v1	O1	none	Very high
5151_5_1	Holt	Contig	590	590	K_pneumoniae_ST35_9	TRUE	USA	America_northern	2005	QMP M1-557	bovine	sterile	animal_bovine	SAMEA882152	NA	Klebsiella pneumoniae	strong	934	14196	109463	5412504	no	-	ST35	0	0	0	0	-	0	-	0	-	0	-	0	-	0	-	wzi37	KL22	none	Very high	0.9948		O1v1	O1	none	Very high
5151_5_3	Holt	Contig	592	592	K_pneumoniae_ST227_1	TRUE	USA	America_northern	2005	QMP M1-560	bovine	sterile	animal_bovine	SAMEA882270	NA	Klebsiella pneumoniae	strong	856	15412	79942	5280301	no	-	ST227	0	0	0	0	-	0	-	0	-	0	-	0	-	0	-	wzi64	KL64	none	Very high	0.9991		O1v1	O1	none	Very high
5235_3_4	Holt	Contig	733	733	K_pneumoniae_ST295_1	TRUE	USA	America_northern	2007	QMP M2-654	bovine	intestinal	animal_bovine	SAMEA882080	NA	Klebsiella pneumoniae	strong	186	72798	263221	5180145	no	-	ST295	0	0	0	0	-	0	-	0	-	0	-	0	-	0	-	wzi2	KL30	none	Very high	0.9898		O1v1	O1	none	Very high
5235_6_11	Holt	Contig	745	745	K_pneumoniae_ST107_2	TRUE	Indonesia	Asia_SE	2005	1517	human	sterile	human_blood_bone_sterile	SAMEA882063	NA	Klebsiella pneumoniae	strong	407	33083	114460	5681303	no	-	ST107	0	1	8	16	-	0	-	0	-	0	-	0	-	0	-	wzi74	KL103	*	Very high	0.9671		O1v1	O1	none	Very high
5235_7_1	Holt	Contig	757	757	K_pneumoniae_ST43-1LV_2	TRUE	Indonesia	Asia_SE	2005	1524	human	urine	human_urogenital_urine	SAMEA882290	NA	Klebsiella pneumoniae	strong	712	20709	146155	5326881	no	-	ST43-1LV	0	0	4	3	-	0	-	0	-	0	-	0	-	0	-	wzi2	KL2	?-*	Good	0.9954	KL2_08	O1v1	O1	none	Very high
5235_7_2	Holt	Contig	758	758	K_pneumoniae_ST43-1LV_3	TRUE	Indonesia	Asia_SE	2005	1555	human	urine	human_urogenital_urine	SAMEA882068	NA	Klebsiella pneumoniae	strong	373	38969	158781	5690632	yes (1)	ambiguous_bases	ST43-1LV	0	1	9	9	-	0	-	0	-	0	-	0	-	0	-	wzi30	KL30	*	Very high	0.9948		O1v1	O1	none	Very high
5235_7_9	Holt	Contig	765	765	K_pneumoniae_ST43-1LV_4	TRUE	Indonesia	Asia_SE	2005	1753	human	sterile	human_blood_bone_sterile	SAMEA882061	NA	Klebsiella pneumoniae	strong	256	49001	230511	5523362	no	-	ST43-1LV	3	0	5	5	-	0	-	0	iuc 1	1-2LV	iro 1	1	rmp 1; KpVP-1	26	rmpA2_3-47%	wzi2	KL2	-+	Good	0.9967	KL2_16_manC	O1v1	O1	none	Very high
5235_7_10	Holt	Contig	754	754	K_pneumoniae_ST43-1LV_1	TRUE	Indonesia	Asia_SE	2005	1764	human	sterile	human_blood_bone_sterile	SAMEA882194	NA	Klebsiella pneumoniae	strong	346	34168	150134	5515055	yes (1)	ambiguous_bases	ST43-1LV	3	0	5	5	-	0	-	0	iuc unknown	0	iro 1	1-1LV	rmp 1; KpVP-1	26	rmpA2_3-47%	wzi2	KL2	none	Very high	0.9953		O1v1	O1	none	Very high
5235_7_11	Holt	Contig	755	755	K_pneumoniae_ST43_4	TRUE	Indonesia	Asia_SE	2005	1765	human	sterile	human_blood_bone_sterile	SAMEA882274	NA	Klebsiella pneumoniae	strong	253	53691	163068	5529979	yes (1)	ambiguous_bases	ST43	3	0	5	5	-	0	-	0	iuc unknown	0	iro 1	1-1LV	rmp 1; KpVP-1	26	rmpA2_3-47%	wzi408	KL2	none	Very high	0.9956		O1v1	O1	none	Very high
5299_7_5	Holt	Contig	791	791	K_pneumoniae_ST482_1	TRUE	Indonesia	Asia_SE	2005	1993	human	sterile	human_blood_bone_sterile	SAMEA882146	NA	Klebsiella pneumoniae	strong	205	65351	383155	5730766	yes (1)	ambiguous_bases	ST482	0	1	1	1	-	0	-	0	-	0	-	0	-	0	-	wzi18	KL18	none	Very high	0.9956		O1v1	O1	none	Very high
5235_8_6	Holt	Contig	771	771	K_pneumoniae_ST219-1LV_1	TRUE	Vietnam	Asia_SE	2008	08-0116m	human	sterile	human_blood_bone_sterile	SAMEA882252	NA	Klebsiella pneumoniae	strong	465	27385	111571	5482375	no	-	ST219-1LV	1	0	2	3	ybt 14; ICEKp2	306-4LV	-	0	-	0	-	0	-	0	-	wzi122	KL121	none	Perfect	1		O1v1	O1	?	Good
5193_1_11	Holt	Contig	612	612	K_pneumoniae_ST231_1	TRUE	Vietnam	Asia_SE	2008	08-1177m	human	sterile	human_blood_bone_sterile	SAMEA882200	NA	Klebsiella pneumoniae	strong	119	182248	477699	5667092	no	-	ST231	1	1	9	16	ybt 15; ICEKp11	230	-	0	-	0	-	0	-	0	-	wzi64	KL64	none	Perfect	1		O1v1	O1	none	Very high
5193_1_5	Holt	Contig	616	616	K_pneumoniae_ST231_4	TRUE	Vietnam	Asia_SE	2009	09-0079m	human	sterile	human_blood_bone_sterile	SAMEA882210	NA	Klebsiella pneumoniae	strong	232	182084	477975	5873039	no	-	ST231	1	1	9	16	ybt 15; ICEKp11	230	-	0	-	0	-	0	-	0	-	wzi64	KL64	none	Perfect	1		O1v1	O1	none	Very high
5235_5_5	Holt	Contig	742	742	K_pneumoniae_ST828-1LV_1	TRUE	Vietnam	Asia_SE	2009	09-2006m	human	sterile	human_blood_bone_sterile	SAMEA881992	NA	Klebsiella pneumoniae	strong	353	33356	211935	5550552	no	-	ST828-1LV	4	0	0	0	ybt 2; ICEKp1	323-2LV	-	0	iuc 3	25-2LV	iro 3	7-1LV	rmp 3; ICEKp1	47	-	wzi5	KL5	-+*	Good	0.9991	KL5_18_manB	O1v1	O1	none	Very high
5235_6_9	Holt	Contig	753	753	K_pneumoniae_ST319-1LV_1	TRUE	Vietnam	Asia_SE	2009	558m	human	sterile	human_blood_bone_sterile	SAMEA882065	NA	Klebsiella pneumoniae	strong	251	43907	200396	5446511	no	-	ST319-1LV	4	0	0	0	ybt 5; ICEKp6	5-1LV	-	0	iuc 1	1-2LV	iro 1	10-1LV	rmp 1; KpVP-1	52	rmpA2_5-54%	wzi16	KL16	none	Very high	0.9941		O1v1	O1	none	Very high
5235_6_10	Holt	Contig	744	744	K_pneumoniae_ST86_10	TRUE	Vietnam	Asia_SE	2009	805m	human	sterile	human_blood_bone_sterile	SAMEA882064	NA	Klebsiella pneumoniae	strong	286	55129	216213	5428425	no	-	ST86	4	0	0	0	ybt 9; ICEKp3	202-3LV	-	0	iuc 1	1-1LV	iro 1	1	rmp 1; KpVP-1	26	rmpA2_2*-47%	wzi2	KL2	-+	Good	0.9972	KL2_17_manB	O1v1	O1	none	Very high
5197_7_1	Holt	Contig	693	693	K_pneumoniae_ST35_10	TRUE	Laos	Asia_SE	2006	AF 3927	human	intestinal	human_intestinal_rectal_faecal	SAMEA882293	NA	Klebsiella pneumoniae	strong	104	238688	946967	5389375	no	-	ST35	0	0	0	0	-	0	-	0	-	0	-	0	-	0	-	wzi37	KL22	none	Very high	0.9949		O1v1	O1	none	Very high
5150_1_10	Holt	Contig	531	531	K_pneumoniae_ST2278-2LV_1	TRUE	Australia	Oceania	2001	AJ033	human	respiratory	human_respiratory	SAMEA882001	NA	Klebsiella pneumoniae	strong	184	78325	201460	5720249	no	-	ST2278-2LV	0	1	9	11	-	0	-	0	-	0	-	0	-	0	-	wzi81	KL81	?	Good	0.9999		O1v1	O1	?-	Good
5150_1_3	Holt	Contig	533	533	K_pneumoniae_ST30_1	TRUE	Australia	Oceania	2001	AJ049	human	unknown	human	SAMEA882276	NA	Klebsiella pneumoniae	strong	145	141146	355778	5793032	no	-	ST30	0	1	9	13	-	0	-	0	-	0	-	0	-	0	-	wzi64	KL64	none	Very high	0.999		O1v1	O1	none	Very high
5150_2_7	Holt	Contig	546	546	K_pneumoniae_ST290_2	TRUE	Australia	Oceania	2002	AJ082	human	urine	human_urogenital_urine	SAMEA881994	NA	Klebsiella pneumoniae	strong	70	259545	516238	5236616	no	-	ST290	0	0	0	0	-	0	-	0	-	0	-	0	-	0	-	wzi21	KL21	*	Very high	0.9857		O1v1	O1	none	Very high
5150_2_10	Holt	Contig	539	539a	K_pneumoniae_ST14_6a	TRUE	Australia	Oceania	2002	AJ094	human	respiratory	human_respiratory	SAMEA882044	NA	Klebsiella pneumoniae	strong	96	136651	351340	5482860	no	-	ST14	1	0	4	7	ybt 9; ICEKp3	178	-	0	-	0	-	0	-	0	-	wzi2	KL2	none	Very high	0.9975		O1v1	O1	none	Very high
5150_2_11	Holt	Contig	539	539b	K_pneumoniae_ST14_6b	TRUE	Australia	Oceania	2002	AJ097	human	urine	human_urogenital_urine	SAMEA882043	NA	Klebsiella pneumoniae	strong	80	163749	388919	5483324	no	-	ST14	1	0	4	7	ybt 9; ICEKp3	178	-	0	-	0	-	0	-	0	-	wzi2	KL2	none	Very high	0.9975		O1v1	O1	none	Very high
5150_2_12	Holt	Contig	540	540	K_pneumoniae_ST294_1	TRUE	Australia	Oceania	2002	AJ099	human	unknown	human	SAMEA882042	NA	Klebsiella pneumoniae	strong	289	33827	126611	5174326	no	-	ST294	0	0	0	0	-	0	-	0	-	0	-	0	-	0	-	wzi274	KL30	?-	Good	0.9914	KL30_11_wckP	O1v1	O1	none	Very high
5150_3_10	Holt	Contig	548	548	K_pneumoniae_ST310_2	TRUE	Australia	Oceania	2002	AJ196	human	respiratory	human_respiratory	SAMEA882074	NA	Klebsiella pneumoniae	strong	98	130513	370880	5441089	no	-	ST310	0	0	2	2	-	0	-	0	-	0	-	0	-	0	-	wzi128	KL1	none	Very high	0.9972		O1v1	O1	none	Very high
5150_3_11	Holt	Contig	549	549	K_pneumoniae_ST43_1	TRUE	Australia	Oceania	2002	AJ205	human	unknown	human	SAMEA882075	NA	Klebsiella pneumoniae	strong	52	187015	442831	5293595	no	-	ST43	0	0	0	0	-	0	-	0	-	0	-	0	-	0	-	wzi30	KL30	none	Very high	0.9958		O1v1	O1	none	Very high
5150_3_3	Holt	Contig	551	551	K_pneumoniae_ST43_2	TRUE	Australia	Oceania	2002	AJ211	human	respiratory	human_respiratory	SAMEA882039	NA	Klebsiella pneumoniae	strong	61	162586	752649	5270698	no	-	ST43	0	0	0	0	-	0	-	0	-	0	-	0	-	0	-	wzi30	KL30	none	Very high	0.9958		O1v1	O1	none	Very high
5150_5_8	Holt	Contig	565	565	K_pneumoniae_ST48_3	TRUE	Australia	Oceania	2002	AJ256	human	urine	human_urogenital_urine	SAMEA882167	NA	Klebsiella pneumoniae	strong	141	91359	223853	5605462	no	-	ST48	1	1	5	4	ybt 10; ICEKp4	81	-	0	-	0	-	0	-	0	-	wzi167	KL124	?-	Good	0.9961	KL124_03_wzi,KL124_06_wzc	O1v1	O1	none	Very high
5150_5_11	Holt	Contig	557	557	K_pneumoniae_ST14_7	TRUE	Australia	Oceania	2002	AJ289	human	sterile	human_blood_bone_sterile	SAMEA882168	NA	Klebsiella pneumoniae	strong	105	140978	454547	5723342	no	-	ST14	1	1	8	15	ybt 10; ICEKp4?	105	-	0	-	0	-	0	-	0	-	wzi16	KL16	none	Very high	0.9942		O1v1	O1	none	Very high
5150_5_12	Holt	Contig	558	558	K_pneumoniae_ST14_8	TRUE	Australia	Oceania	2002	AJ290	human	sterile	human_blood_bone_sterile	SAMEA882165	NA	Klebsiella pneumoniae	strong	257	45519	164721	5588927	no	-	ST14	1	1	8	12	ybt 10; ICEKp4?	105	-	0	-	0	-	0	-	0	-	wzi16	KL16	?-	None	0.9942	KL16_07_wzx,KL16_08_wzy,KL16_11_lacA,KL16_12_sunS,KL16_19	O1v1	O1	none	Very high
5150_5_4	Holt	Contig	562	562	K_pneumoniae_ST48_2	TRUE	Australia	Oceania	2002	AJ303	human	urine	human_urogenital_urine	SAMEA882171	NA	Klebsiella pneumoniae	strong	96	125562	645614	5440391	no	-	ST48	1	1	4	5	ybt 10; ICEKp4	82	-	0	-	0	-	0	-	0	-	wzi167	KL124	none	Very high	0.9961		O1v1	O1	none	Very high
5151_2_5	Holt	Contig	573	573	K_pneumoniae_ST48_4	TRUE	Singapore	Asia_SE	2004	DB270/04	human	sterile	human_blood_bone_sterile	SAMEA882238	NA	Klebsiella pneumoniae	strong	149	158029	485833	5721039	no	-	ST48	1	1	9	17	ybt 9; ICEKp3	193	-	0	-	0	-	0	-	0	-	wzi62	KL62	?-	Good	0.9971	KL62_12	O1v1	O1	none	Very high
5151_2_3	Holt	Contig	571	571	K_pneumoniae_ST828_2	TRUE	Singapore	Asia_SE	2004	DM17337/04	human	respiratory	human_respiratory	SAMEA882230	NA	Klebsiella pneumoniae	strong	123	154026	548416	5637640	no	-	ST828	4	0	0	0	ybt 15; ICEKp11?	274	-	0	iuc 1	1-1LV	iro 1	1	rmp 1; KpVP-1	26	rmpA2_2*-47%	wzi5	KL5	none	Very high	0.9998		O1v1	O1	none	Very high
5193_8_12	Holt	Contig	671	671b	K_pneumoniae_ST2039_3b	TRUE	Singapore	Asia_SE	2002	DR19891/02	human	sterile	human_blood_bone_sterile	SAMEA882211	NA	Klebsiella pneumoniae	strong	119	178317	625093	5487337	no	-	ST2039	5	0	0	0	ybt 12; ICEKp10	41	clb 1	2	iuc 2	3	iro 2	5	rmp 2; KpVP-2	3	-	wzi257	KL2	none	Very high	0.9855		O1v1	O1	none	Very high
5193_8_8	Holt	Contig	679	679	K_pneumoniae_ST15_22	TRUE	Singapore	Asia_SE	2005	DU33062/05	human	urine	human_urogenital_urine	SAMEA882118	NA	Klebsiella pneumoniae	strong	146	153564	370681	5595573	no	-	ST15	0	1	8	14	-	0	-	0	-	0	-	0	-	0	-	wzi93	KL112	?	Good	0.9864		O1v1	O1	none	Very high
5151_2_10	Holt	Contig	567	567	K_pneumoniae_ST2127_1	TRUE	Singapore	Asia_SE	2008	DU46543/08	human	urine	human_urogenital_urine	SAMEA882261	NA	Klebsiella pneumoniae	strong	140	109547	273327	5654543	no	-	ST2127	0	1	8	12	-	0	-	0	-	0	-	0	-	0	-	wzi47	KL47	none	Perfect	1		O1v1	O1	?	Good
5193_5_10	Holt	Contig	642	642	K_pneumoniae_ST2129-1LV_1	TRUE	Vietnam	Asia_SE	2006	EW-29-R-MAG	human	intestinal	human_intestinal_rectal_faecal	SAMEA882082	NA	Klebsiella pneumoniae	strong	175	149253	331739	5546681	no	-	ST2129-1LV	0	1	8	12	-	0	-	0	-	0	-	0	-	0	-	wzi64	KL64	none	Very high	0.999		O1v1	O1	none	Very high
5193_5_11	Holt	Contig	643	643	K_pneumoniae_ST327-1LV_1	TRUE	Vietnam	Asia_SE	2006	EW-33-R-MAC-2	human	intestinal	human_intestinal_rectal_faecal	SAMEA882083	NA	Klebsiella pneumoniae	strong	166	252953	743187	5444102	no	-	ST327-1LV	0	1	6	7	-	0	-	0	-	0	-	0	-	0	-	wzi39	KL39	*	Very high	0.9927		O1v1	O1	none	Very high
5193_5_12	Holt	Contig	644	644	K_pneumoniae_ST2130_1	TRUE	Vietnam	Asia_SE	2006	EW-44-R-MAG-1	human	intestinal	human_intestinal_rectal_faecal	SAMEA882084	NA	Klebsiella pneumoniae	strong	219	111361	335902	5526184	no	-	ST2130	0	1	8	10	-	0	-	0	-	0	-	0	-	0	-	wzi224	KL49	?-+	Good	0.9888	KL49_11_wclK	O1v1	O1	?-	Good
5197_2_2	Holt	Contig	685	685	K_pneumoniae_ST14_9	TRUE	Vietnam	Asia_SE	2004	K102An	human	intestinal	human_intestinal_rectal_faecal	SAMEA882237	NA	Klebsiella pneumoniae	strong	99	177990	748475	5437907	no	-	ST14	0	0	8	11	-	0	-	0	-	0	-	0	-	0	-	wzi2	KL2	none	Very high	0.9975		O1v1	O1	none	Very high
5197_2_3	Holt	Contig	686	686	K_pneumoniae_ST540_4	TRUE	Vietnam	Asia_SE	2004	K113N	human	respiratory	human_respiratory	SAMEA882124	NA	Klebsiella pneumoniae	strong	214	123498	351368	5623408	no	-	ST540	0	1	5	5	-	0	-	0	-	0	-	0	-	0	-	wzi13	KL13	?	Good	0.9998		O1v1	O1	none	Very high
5193_2_8	Holt	Contig	630	630	K_pneumoniae_ST42_1	TRUE	Vietnam	Asia_SE	2004	K21Sp	human	respiratory	human_respiratory	SAMEA882246	NA	Klebsiella pneumoniae	strong	226	158463	355460	5683811	no	-	ST42	0	1	5	6	-	0	-	0	-	0	-	0	-	0	-	wzi33	KL64	none	Very high	0.9985		O1v1	O1	none	Very high
5197_2_6	Holt	Contig	689	689	K_pneumoniae_ST1269_1	TRUE	Vietnam	Asia_SE	2005	K228An	human	intestinal	human_intestinal_rectal_faecal	SAMEA882125	NA	Klebsiella pneumoniae	strong	114	150951	491582	5315322	no	-	ST1269	0	0	5	5	-	0	-	0	-	0	-	0	-	0	-	wzi372	KL139	none	Very high	0.9999		O1v1	O1	none	Very high
5193_3_5	Holt	Contig	637	637	K_pneumoniae_ST48_5	TRUE	Vietnam	Asia_SE	2005	K282Ax	human	intestinal	human_intestinal_rectal_faecal	SAMEA882155	NA	Klebsiella pneumoniae	strong	158	186659	388511	5594439	no	-	ST48	1	1	8	12	ybt 9; ICEKp3	61	-	0	-	0	-	0	-	0	-	wzi62	KL62	?-	Good	0.9971	KL62_12	O1v1	O1	none	Very high
5193_2_12	Holt	Contig	622	622	K_pneumoniae_ST2054_1	TRUE	Vietnam	Asia_SE	2004	K77An	human	intestinal	human_intestinal_rectal_faecal	SAMEA882242	NA	Klebsiella pneumoniae	strong	196	138207	390217	5678274	no	-	ST2054	0	1	4	4	-	0	-	0	-	0	-	0	-	0	-	wzi228	KL81	none	Very high	0.9962		O1v1	O1	none	Very high
5197_7_6	Holt	Contig	698	698	K_pneumoniae_ST133_3	TRUE	Laos	Asia_SE	2009	Pus 15007	human	respiratory	human_respiratory	SAMEA882012	NA	Klebsiella pneumoniae	strong	107	254518	451085	5338977	no	-	ST133	0	1	5	6	-	0	-	0	-	0	-	0	-	0	-	wzi180	KL116	none	Very high	1		O1v1	O1	none	Very high
5197_7_2	Holt	Contig	694	694	K_pneumoniae_ST791-1LV_1	TRUE	Laos	Asia_SE	2007	Pus 4878	human	respiratory	human_respiratory	SAMEA882292	NA	Klebsiella pneumoniae	strong	145	306595	814600	5437125	no	-	ST791-1LV	1	0	7	9	ybt 14; ICEKp5	145	-	0	-	0	-	0	-	0	-	wzi322	KL62	none	Very high	0.9971		O1v1	O1	none	Very high
5299_1_11	Holt	Contig	776	776	K_pneumoniae_ST249_1	TRUE	USA	America_northern	2007	QMP M1-887	human	urine	human_urogenital_urine	SAMEA881981	NA	Klebsiella pneumoniae	strong	327	40525	153203	5528222	no	-	ST249	0	0	1	1	-	0	-	0	-	0	-	0	-	0	-	wzi128	KL1	*	Very high	0.997		O1v1	O1	none	Very high
5235_2_3	Holt	Contig	723	723	K_pneumoniae_ST281-1LV_1	TRUE	USA	America_northern	2007	QMP M1-975	human	intestinal biopsy	human_intestinal_rectal_faecal	SAMEA882255	NA	Klebsiella pneumoniae	strong	904	15810	104204	5410089	yes (1)	ambiguous_bases	ST281-1LV	0	0	0	0	-	0	-	0	-	0	-	0	-	0	-	wzi329	KL64	*	Very high	0.9984		O1v1	O1	none	Very high
5197_8_8	Holt	Contig	710	710	K_pneumoniae_ST15-1LV_1	TRUE	Laos	Asia_SE	2008	ST 752	human	sterile	human_blood_bone_sterile	SAMEA882222	NA	Klebsiella pneumoniae	strong	88	215848	591435	5346515	no	-	ST15-1LV	0	1	6	7	-	0	-	0	-	0	-	0	-	0	-	wzi215	KL117	none	Very high	0.9964		O1v1	O1	none	Very high
5193_7_1	Holt	Contig	662	662	K_pneumoniae_ST15_21	TRUE	Laos	Asia_SE	2008	U 12567	human	urine	human_urogenital_urine	SAMEA882007	NA	Klebsiella pneumoniae	strong	151	146481	483147	5666951	no	-	ST15	1	1	8	11	ybt 10; ICEKp4	28	-	0	-	0	-	0	-	0	-	wzi24	KL24	none	Perfect	1		O1v1	O1	none	Very high
5197_8_6	Holt	Contig	708	708	K_pneumoniae_ST48_6	TRUE	Laos	Asia_SE	2007	UI 10871	human	sterile	human_blood_bone_sterile	SAMEA882220	NA	Klebsiella pneumoniae	strong	108	119876	307686	5407850	no	-	ST48	1	0	5	8	ybt 9; ICEKp3	193	-	0	-	0	-	0	-	0	-	wzi62	KL62	?-	Good	0.9972	KL62_12	O1v1	O1	none	Very high
5193_7_6	Holt	Contig	666	666	K_pneumoniae_ST1948_1	TRUE	Laos	Asia_SE	2002	UI 2213	human	sterile	human_blood_bone_sterile	SAMEA882057	NA	Klebsiella pneumoniae	strong	111	147971	356887	5470145	no	-	ST1948	4	0	2	2	ybt 9; ICEKp3	171	-	0	iuc 3	32	-	0	-	0	-	wzi119	KL24	?-	Good	0.9922	KL24_09_wcuV	O1v1	O1	none	Very high
5193_7_9	Holt	Contig	669	669	K_pneumoniae_ST1190_1	TRUE	Laos	Asia_SE	2003	UI 3324	human	sterile	human_blood_bone_sterile	SAMEA882179	NA	Klebsiella pneumoniae	strong	138	169805	385840	5445982	no	-	ST1190	0	1	7	12	-	0	-	0	-	0	-	0	-	0	-	wzi325	KL114	none	Very high	0.9955		O1v1	O1	none	Very high
5193_2_6	Holt	Contig	628	628	K_pneumoniae_ST2054_2	TRUE	Vietnam	Asia_SE	2007	UV1714	human	respiratory	human_respiratory	SAMEA882244	NA	Klebsiella pneumoniae	strong	210	148311	390159	5774719	no	-	ST2054	0	1	3	3	-	0	-	0	-	0	-	0	-	0	-	wzi228	KL81	none	Very high	0.9962		O1v1	O1	none	Very high
5193_6_9	Holt	Contig	657	657b	K_pneumoniae_ST60_10b	TRUE	USA	America_northern	2009	7085	monkey	intestinal	animal	SAMEA882289	NA	Klebsiella pneumoniae	strong	68	214709	579265	5162904	no	-	ST60	1	0	0	0	ybt 2; ICEKp1	324	-	0	-	0	iro 3	7	rmp 3; ICEKp1	32	-	wzi5	KL5	none	Very high	0.9997		O1v1	O1	none	Very high
5193_6_5	Holt	Contig	657	657a	K_pneumoniae_ST60_10a	TRUE	USA	America_northern	2006	KpV513	monkey	unknown	animal	SAMEA882089	NA	Klebsiella pneumoniae	strong	61	252426	500136	5163592	no	-	ST60	1	0	0	0	ybt 2; ICEKp1	324	-	0	-	0	iro 3	7	rmp 3; ICEKp1	32	-	wzi5	KL5	none	Very high	0.9996		O1v1	O1	none	Very high
5193_6_6	Holt	Contig	658	658	K_pneumoniae_ST198_2	TRUE	USA	America_northern	2008	MM50237	monkey	respiratory	animal	SAMEA882298	NA	Klebsiella pneumoniae	strong	136	194539	465764	5291743	no	-	ST198	1	0	0	0	ybt 2; ICEKp1	323	-	0	-	0	iro 3	7	rmp 3; ICEKp1	47	-	wzi85	KL30	*	Very high	0.9645		O1v1	O1	none	Very high
5299_7_10	Holt	Contig	786	786	K_pneumoniae_ST42_4	TRUE	UK	Europe_northern	2009	TL125	mouse	intestinal	animal_mouse	SAMEA882149	NA	Klebsiella pneumoniae	strong	204	64598	224553	5312970	no	-	ST42	0	0	0	0	-	0	-	0	-	0	-	0	-	0	-	wzi33	KL64	none	Very high	0.9984		O1v1	O1	none	Very high
5235_8_7	Holt	Contig	772	772	K_pneumoniae_ST65-1LV_2	TRUE	USA	America_northern	2006	QMP B2-090	bovine	sterile	animal_bovine	SAMEA882253	NA	Klebsiella pneumoniae	strong	656	19260	86245	5473424	yes (1)	ambiguous_bases	ST65-1LV	5	0	0	0	ybt 17; ICEKp10	235-2LV	clb 3	13-6LV	iuc 1	1-1LV	iro 1	1-1LV	rmp 1; KpVP-1	38	rmpA2_6-60%	wzi72	KL2	none	Very high	0.9839		O1v2	O1	none	Very high
5193_5_7	Holt	Contig	649	649	K_pneumoniae_ST220_1	TRUE	USA	America_northern	2006	QMP B2-223	bovine	sterile	animal_bovine	SAMEA882048	NA	Klebsiella pneumoniae	strong	134	150830	461721	5420329	no	-	ST220	0	0	4	4	-	0	-	0	-	0	-	0	-	0	-	wzi177	KL114	none	Very high	0.9998		O1v2	O1	none	Very high
5151_6_5	Holt	Contig	606	606	K_pneumoniae_ST213_1	TRUE	USA	America_northern	2005	QMP M1-222	bovine	sterile	animal_bovine	SAMEA882228	NA	Klebsiella pneumoniae	strong	71	173537	392029	5380421	no	-	ST213	0	0	0	0	-	0	-	0	-	0	-	0	-	0	-	wzi30	KL30	none	Very high	0.9933		O1v2	O1	none	Very high
5151_6_6	Holt	Contig	607	607	K_pneumoniae_ST185_2	TRUE	USA	America_northern	2005	QMP M1-375	bovine	intestinal	animal_bovine	SAMEA882227	NA	Klebsiella pneumoniae	strong	95	143608	591775	5783929	no	-	ST185	0	0	5	5	-	0	-	0	-	0	-	0	-	0	-	wzi362	KL130	none	Very high	0.9996		O1v2	O1	none	Very high
5151_6_7	Holt	Contig	608	608	K_pneumoniae_ST228_2	TRUE	USA	America_northern	2005	QMP M1-376	bovine	intestinal	animal_bovine	SAMEA882268	NA	Klebsiella pneumoniae	strong	221	125816	353491	5533029	no	-	ST228	0	0	3	3	-	0	-	0	-	0	-	0	-	0	-	wzi308	KL57	?-*	Good	0.9735	KL57_13_vanT	O1v2	O1	none	Very high
5151_5_4	Holt	Contig	593	593	K_pneumoniae_ST228_1	TRUE	USA	America_northern	2005	QMP M1-561	bovine	sterile	animal_bovine	SAMEA882271	NA	Klebsiella pneumoniae	strong	407	41631	166700	5697697	no	-	ST228	0	0	2	3	-	0	-	0	-	0	-	0	-	0	-	wzi308	KL57	?-*	Good	0.972	KL57_13_vanT	O1v2	O1	none	Very high
5299_1_3	Holt	Contig	780	780	K_pneumoniae_ST185-1LV_1	TRUE	USA	America_northern	2006	QMP M1-822	bovine	sterile	animal_bovine	SAMEA882019	NA	Klebsiella pneumoniae	strong	476	33943	131054	5707891	no	-	ST185-1LV	0	0	1	1	-	0	-	0	-	0	-	0	-	0	-	wzi362	KL130	-	High	0.9976	KL130_18_manB	O1v2	O1	none	Very high
5299_1_4	Holt	Contig	781	781	K_pneumoniae_ST228_3	TRUE	USA	America_northern	2006	QMP M1-826	bovine	sterile	animal_bovine	SAMEA882020	NA	Klebsiella pneumoniae	strong	457	35076	134543	5426932	no	-	ST228	0	0	3	3	-	0	-	0	-	0	-	0	-	0	-	wzi308	KL57	?-*	Good	0.9737	KL57_13_vanT	O1v2	O1	none	Very high
5235_3_2	Holt	Contig	732	732	K_pneumoniae_ST294-1LV_1	TRUE	USA	America_northern	2007	QMP M2-488	bovine	intestinal	animal_bovine	SAMEA882260	NA	Klebsiella pneumoniae	strong	187	65892	294296	5382084	no	-	ST294-1LV	0	0	0	0	-	0	-	0	-	0	-	0	-	0	-	wzi128	KL1	*	Very high	0.9971		O1v2	O1	none	Very high
5299_7_7	Holt	Contig	793	793	K_pneumoniae_ST194_1	TRUE	USA	America_northern	2006	QMP Z4-716	bovine	sterile	animal_bovine	SAMEA882148	NA	Klebsiella pneumoniae	strong	152	70350	253766	5312462	no	-	ST194	0	0	0	0	-	0	-	0	-	0	-	0	-	0	-	wzi81	KL120	none	Very high	0.9766		O1v2	O1	none	Very high
5235_7_12	Holt	Contig	756	756	K_pneumoniae_ST300-1LV_1	TRUE	Indonesia	Asia_SE	2005	1789	human	sterile	human_blood_bone_sterile	SAMEA882295	NA	Klebsiella pneumoniae	strong	323	36992	142891	5528126	no	-	ST300-1LV	0	1	6	13	-	0	-	0	-	0	-	0	-	0	-	wzi81	KL18	none	Very high	0.9866		O1v2	O1	none	Very high
5299_7_2	Holt	Contig	788	788	K_pneumoniae_ST709_2	TRUE	Indonesia	Asia_SE	2005	1884	human	sterile	human_blood_bone_sterile	SAMEA882258	NA	Klebsiella pneumoniae	strong	173	89408	251742	5255783	no	-	ST709	1	0	3	2	ybt 10; ICEKp4?	105-1LV	-	0	-	0	-	0	-	0	-	wzi9	KL9	none	Very high	0.9998		O1v2	O1	none	Very high
5299_7_3	Holt	Contig	789	789	K_pneumoniae_ST503-1LV_1	TRUE	Indonesia	Asia_SE	2005	1896	human	sterile	human_blood_bone_sterile	SAMEA882190	NA	Klebsiella pneumoniae	strong	240	48088	225015	5421026	no	-	ST503-1LV	0	1	6	8	-	0	-	0	-	0	-	0	-	0	-	-	KL2	-	High	0.9853	KL2_13	O1v2	O1	none	Very high
[truncated: 11,911 more rows]
[truncated: 73 more columns]

## Sheet: Excluded genomes
Genome/Read accession	Dataset	reason for exclusion	species	species_match	contig_count	N50	largest_contig	total_size	ambiguous_bases	QC_warnings	ST	virulence_score	resistance_score	num_resistance_classes	num_resistance_genes	Yersiniabactin	YbST	Colibactin	CbST	Aerobactin	AbST	Salmochelin	SmST	RmpADC	RmST	rmpA2	wzi	K_locus	AGly_acquired	Col_acquired	Fcyn_acquired	Flq_acquired	Gly_acquired	MLS_acquired	Phe_acquired	Rif_acquired	Sul_acquired	Tet_acquired	Tgc_acquired	Tmt_acquired	Bla_acquired	Bla_inhR_acquired	Bla_ESBL_acquired	Bla_ESBL_inhR_acquired	Bla_Carb_acquired	Bla_chr	SHV_mutations	Omp_mutations	Col_mutations
[truncated: 499 more rows]
[truncated: 50 more columns]

[truncated: 1 more sheets: Notes]
