# Supplementary material for: A genomic surveillance framework and genotyping tool for Klebsiella pneumoniae and its related species complex
Source: Nat Commun. 2021 Jul 7;12:4188. doi: 10.1038/s41467-021-24448-3 (PMC8263825; doi:10.1038/s41467-021-24448-3)
Supplement: Supplementary file 5 — Supplementary data 3 [file 41467_2021_24448_MOESM5_ESM.xlsx]

## Sheet: Supplementary Data 3
Kleborate_EuSCAPE_comparison	species	ST	K locus	KPC	NDM	VIM	OXA	IMP	ESBL	OmpK35	OmpK36	rmp	rmpA2	ybt	clb	iuc	iro
match	100% (1689)	94.1% (1590)	99.9% (1688)	99.9% (1687)	1	99.9% (1687)	99.5% (1680)	1	88.6% (1497)	98.6% (1666)	81.6% (1378)	99.8% (1685)	98.7% (1667)	1	99.3% (1678)	98.9% (1671)	99.5% (1681)
detected by Kleborate and reported in EuSCAPE	NA	NA	NA	18.4% (311)	4.6% (78)	3.3% (55)	14.4% (243)	0.2% (3)	42.2% (713)	28.5% (481)	7.2% (121)	1.1% (18)	0.2% (4)	43.9% (741)	0.5% (8)	15.4% (26)	1.1% (18)
not detected by Kleborate and not reported in EuSCAPE	NA	NA	NA	81.5% (1376)	95.4% (1611)	96.6% (1632)	85.1% (1437)	99.8% (1686)	46.4% (784)	70.2% (1185)	74.4% (1257)	98.7% (1667)	98.5% (1663)	56.1% (948)	98.9% (1670)	97.4% (1645)	98.5% (1663)
mismatch	0	0	<0.1% (1)	0.1% (2)	0	0.1% (2)	0.5% (9)	0	4.1% (70)	1.4% (23)	0.5% (9)	0.2% (4)	1.3% (22)	0	0.7% (11)	1.1% (18)	0.5% (8)
detection only in Kleborate; not reported in EuSCAPE	NA	NA	NA	-	-	0.1% (2)	0.3% (5)	-	0.4% (7)	-	<0.1% (1)	0.2% (4)	1.3% (22)	-	0.7% (11)	1.1% (18)	0.5% (8)
reported only in EuSCAPE; not detected by Kleborate	NA	NA	NA	0.1% (2)	-	-	0.2% (4)	-	2.4% (40)	1.4% (23)	0.5% (8)	-	-	-	-	-	-
allele mismatch	NA	NA	NA	-	-	-	-	-	1.4% (23)	-	-	-	-	-	-	-	-
other mismatches		novel; 5.9% (99)							class change; 7.2% (122)		OmpK36 sub; 17.9% (302)

## Sheet: Notes
Kleborate_EuSCAPE_comparison	match or mismatch between Kleborate-reported genotype or presence vs. that in EuSCAPE study
species	species
ST	sequence type
K locus	Capsule K locus
KPC	KPC carbapenemase
NDM	NDM carbapenemase
VIM	VIM carbapenemase
OXA	OXA carbapanemase
IMP	IMP carbapenemase
ESBL	ESBL
OmpK35	OmpK35 porin truncation
OmpK36	OmpK36 porin truncation
rmp	hypermucoidy rmp presence
rmpA2	hypermucoidy rmpA2 gene presence
ybt	yersiniabactin locus presence
clb	colibactin locus presence
iuc	aerobactin locus presence
iro	salmochelin locus presence
Other matches
novel STs	new ST that have since been defined and added the the MLST database of Kleborate
class change	SHV alleles assigned as ESBL but have been revised in Kleborate due to lack of evidence and/or mutations that strongly associates with ESBL activity
OmpK36 sub	OmpK36 substitutions detected in Kleborate but not reported in EuSCAPE study
