# Supplementary material for: A genomic surveillance framework and genotyping tool for Klebsiella pneumoniae and its related species complex
Source: Nat Commun. 2021 Jul 7;12:4188. doi: 10.1038/s41467-021-24448-3 (PMC8263825; doi:10.1038/s41467-021-24448-3)
Supplement: Supplementary file 9 — Supplementary data 7 [file 41467_2021_24448_MOESM9_ESM.xlsx]

## Sheet: Supplementary Data 7
Convergence event	Convergence event type	ST	CG	Country/countries#	Years	Region	Number genomes total	non redundant genomes	clone background	order of acquisition	AMR	iuc variant
event 159 ST86 KPC-2 Canada	carb; KPC-2	ST86	CG86	Canada	2018	America norther	1	1	hypervirulent clone	vir first, then res (hv clone)	carb; KPC-2	iuc1
event 34 ST1660 KPC-2 China	carb; KPC-2	ST1660	CG23	China	2015	Asia eastern	1	1	hypervirulent clone	vir first, then res (hv clone)	carb; KPC-2	iuc1
event 47 ST23 KPC-2 China	carb; KPC-2	ST23	CG23	China	2015	Asia eastern	1	1	hypervirulent clone	vir first, then res (hv clone)	carb; KPC-2	iuc1
event 145 ST65 KPC-2 China	carb; KPC-2	ST65	CG65	China	2014	Asia eastern	1	1	hypervirulent clone	vir first, then res (hv clone)	carb; KPC-2	iuc1
event 146 ST65 KPC-2 China	carb; KPC-2	ST65	CG65	China	2015	Asia eastern	1	1	hypervirulent clone	vir first, then res (hv clone)	carb; KPC-2	iuc1
event 161 ST86 KPC-2 China	carb; KPC-2	ST86	CG86	China	2015	Asia eastern	1	1	hypervirulent clone	vir first, then res (hv clone)	carb; KPC-2	iuc1
event 160 ST86 KPC-2 NDM-1 China	carb; KPC-2 NDM-1	ST86	CG86	China	2016	Asia eastern	1	1	hypervirulent clone	vir first, then res (hv clone)	carb; KPC-2 NDM-1	iuc1
event 48 ST23 NDM-1 China	carb; NDM-1	ST23	CG23	China	2014	Asia eastern	1	1	hypervirulent clone	vir first, then res (hv clone)	carb; NDM-1	iuc1
event 49 ST23 NDM-1 China	carb; NDM-1	ST23	CG23	China	2016	Asia eastern	1	1	hypervirulent clone	vir first, then res (hv clone)	carb; NDM-1	iuc1
event 50 ST23 VIM-1 China	carb; VIM-1	ST23	CG23	China	2015	Asia eastern	1	1	hypervirulent clone	vir first, then res (hv clone)	carb; VIM-1	iuc1
event 41 ST218 CTX-M-14 China	ESBL; CTX-M-14	ST218	CG23	China	2017	Asia eastern	1	1	hypervirulent clone	vir first, then res (hv clone)	ESBL; CTX-M-14	iuc1
event 43 ST23 CTX-M-14 China	ESBL; CTX-M-14	ST23	CG23	China	2011	Asia eastern	1	1	hypervirulent clone	vir first, then res (hv clone)	ESBL; CTX-M-14	iuc1
event 104 ST2922 CTX-M-14 China	ESBL; CTX-M-14	ST2922	CG23	China	2016	Asia eastern	1	1	hypervirulent clone	vir first, then res (hv clone)	ESBL; CTX-M-14	iuc1
event 45 ST23 CTX-M-24 China	ESBL; CTX-M-24	ST23	CG23	China	2014	Asia eastern	1	1	hypervirulent clone	vir first, then res (hv clone)	ESBL; CTX-M-24	iuc1
event 44 ST23 SHV-12 China	ESBL; SHV-12	ST23	CG23	China	2015	Asia eastern	1	1	hypervirulent clone	vir first, then res (hv clone)	ESBL; SHV-12	iuc1
event 152 ST660 TEM-116^ China	ESBL; TEM-116^	ST660	-	China	2015	Asia eastern	1	1	hypervirulent clone	vir first, then res (hv clone)	ESBL; TEM-116^	iuc1
event 40 ST218 OXA-48 France	carb; OXA-48	ST218	CG23	France	2014	Europe western	1	1	hypervirulent clone	vir first, then res (hv clone)	carb; OXA-48	iuc1
event 162 ST86 OXA-48 France	carb; OXA-48	ST86	CG86	France	2017	Europe western	1	1	hypervirulent clone	vir first, then res (hv clone)	carb; OXA-48	iuc1
event 163 ST86 CTX-M-15 France	ESBL; CTX-M-15	ST86	CG86	France	2017	Europe western	1	1	hypervirulent clone	vir first, then res (hv clone)	ESBL; CTX-M-15	iuc1
event 51 ST23 OXA-48 Germany	carb; OXA-48	ST23	CG23	Germany	2014	Europe western	1	1	hypervirulent clone	vir first, then res (hv clone)	carb; OXA-48	iuc1
event 52 ST23 CTX-M-15 India	ESBL; CTX-M-15	ST23	CG23	India	2016	Asia southern	1	1	hypervirulent clone	vir first, then res (hv clone)	ESBL; CTX-M-15	iuc1
event 53 ST23 CTX-M-15 India	ESBL; CTX-M-15	ST23	CG23	India	2018	Asia southern	1	1	hypervirulent clone	vir first, then res (hv clone)	ESBL; CTX-M-15	iuc1
event 55 ST23 VIM-1 Italy	carb; VIM-1	ST23	CG23	Italy	2016	Europe southern	1	1	hypervirulent clone	vir first, then res (hv clone)	carb; VIM-1	iuc1
event 56 ST23 CTX-M-63 Laos	ESBL; CTX-M-63	ST23	CG23	Laos	2016	Asia SE	1	1	hypervirulent clone	vir first, then res (hv clone)	ESBL; CTX-M-63	iuc1
event 164 ST86 VIM-1 Latvia	carb; VIM-1	ST86	CG86	Latvia	2014	Europe northern	1	1	hypervirulent clone	vir first, then res (hv clone)	carb; VIM-1	iuc1
event 165 ST86 CTX-M-15 Lithuania	ESBL; CTX-M-15	ST86	CG86	Lithuania	2013	Europe northern	1	1	hypervirulent clone	vir first, then res (hv clone)	ESBL; CTX-M-15	iuc1
event 57 ST23 CTX-M-15 Madagascar	ESBL; CTX-M-15	ST23	CG23	Madagascar	2007	Africa sub saharan	1	1	hypervirulent clone	vir first, then res (hv clone)	ESBL; CTX-M-15	iuc1
event 38 ST218 CTX-M-15 Malawi	ESBL; CTX-M-15	ST218	CG23	Malawi	2010	Africa sub saharan	1	1	hypervirulent clone	vir first, then res (hv clone)	ESBL; CTX-M-15	iuc1
event 166 ST86 OXA-48 Romania	carb; OXA-48	ST86	CG86	Romania	2013	Europe eastern	1	1	hypervirulent clone	vir first, then res (hv clone)	carb; OXA-48	iuc1
event 39 ST218 CTX-M-15 Romania	ESBL; CTX-M-15	ST218	CG23	Romania	2013	Europe eastern	1	1	hypervirulent clone	vir first, then res (hv clone)	ESBL; CTX-M-15	iuc1
event 62 ST23 OXA-48 Russia	carb; OXA-48	ST23	CG23	Russia	2017	Europe eastern	1	1	hypervirulent clone	vir first, then res (hv clone)	carb; OXA-48	iuc1
event 59 ST23 CTX-M-15 Russia	ESBL; CTX-M-15	ST23	CG23	Russia	2014	Europe eastern	1	1	hypervirulent clone	vir first, then res (hv clone)	ESBL; CTX-M-15	iuc1
event 167 ST86 CTX-M-15 Russia	ESBL; CTX-M-15	ST86	CG86	Russia	2015	Europe eastern	1	1	hypervirulent clone	vir first, then res (hv clone)	ESBL; CTX-M-15	iuc1
event 67 ST23 OXA-232 Thailand	carb; OXA-232	ST23	CG23	Thailand	2016	Asia SE	1	1	hypervirulent clone	vir first, then res (hv clone)	carb; OXA-232	iuc1
event 68 ST23 OXA-232 Thailand	carb; OXA-232	ST23	CG23	Thailand	2016	Asia SE	1	1	hypervirulent clone	vir first, then res (hv clone)	carb; OXA-232	iuc1
event 69 ST23 OXA-232 Thailand	carb; OXA-232	ST23	CG23	Thailand	2016	Asia SE	1	1	hypervirulent clone	vir first, then res (hv clone)	carb; OXA-232	iuc1
event 70 ST23 OXA-232 Thailand	carb; OXA-232	ST23	CG23	Thailand	2016	Asia SE	1	1	hypervirulent clone	vir first, then res (hv clone)	carb; OXA-232	iuc1
event 71 ST23 OXA-232 Thailand	carb; OXA-232	ST23	CG23	Thailand	2016	Asia SE	1	1	hypervirulent clone	vir first, then res (hv clone)	carb; OXA-232	iuc1
event 72 ST23 OXA-232 Thailand	carb; OXA-232	ST23	CG23	Thailand	2016	Asia SE	1	1	hypervirulent clone	vir first, then res (hv clone)	carb; OXA-232	iuc1
event 144 ST592 OXA-232 Thailand	carb; OXA-232	ST592	CG34	Thailand	2016	Asia SE	1	1	hypervirulent clone	vir first, then res (hv clone)	carb; OXA-232	iuc1
event 148 ST65 OXA-232 Thailand	carb; OXA-232	ST65	CG65	Thailand	2016	Asia SE	1	1	hypervirulent clone	vir first, then res (hv clone)	carb; OXA-232	iuc1
event 149 ST65 OXA-232 Thailand	carb; OXA-232	ST65	CG65	Thailand	2016	Asia SE	1	1	hypervirulent clone	vir first, then res (hv clone)	carb; OXA-232	iuc1
event 169 ST86 OXA-232 Thailand	carb; OXA-232	ST86	CG86	Thailand	2016	Asia SE	1	1	hypervirulent clone	vir first, then res (hv clone)	carb; OXA-232	iuc1
event 66 ST23 CTX-M-15 SHV-12 Thailand	ESBL; CTX-M-15	ST23	CG23	Thailand	2015	Asia SE	1	1	hypervirulent clone	vir first, then res (hv clone)	ESBL; CTX-M-15	iuc1
event 73 ST23 OXA-48 Turkey	carb; OXA-48	ST23	CG23	Turkey	2013	Asia western	1	1	hypervirulent clone	vir first, then res (hv clone)	carb; OXA-48	iuc1
event 74 ST23 OXA-48 UK	carb; OXA-48	ST23	CG23	UK	2016	Europe northern	1	1	hypervirulent clone	vir first, then res (hv clone)	carb; OXA-48	iuc1
event 75 ST23 KPC-2 USA	carb; KPC-2	ST23	CG23	USA	2016	America northern	1	1	hypervirulent clone	vir first, then res (hv clone)	carb; KPC-2	iuc1
event 150 ST65 KPC-3 USA	carb; KPC-3	ST65	CG65	USA	2005	America northern	1	1	hypervirulent clone	vir first, then res (hv clone)	carb; KPC-3	iuc1
event 76 ST23 CTX-M-14 Vietnam	ESBL; CTX-M-14	ST23	CG23	Vietnam	2012	Asia SE	1	1	hypervirulent clone	vir first, then res (hv clone)	ESBL; CTX-M-14	iuc1
event 77 ST23 CTX-M-15 VEB-1 Vietnam	ESBL; CTX-M-15 VEB-1	ST23	CG23	Vietnam	2008	Asia SE	1	1	hypervirulent clone	vir first, then res (hv clone)	ESBL; CTX-M-15 VEB-1	iuc1
event 151 ST65 CTX-M-15 VEB-1 Vietnam	ESBL; CTX-M-15 VEB-1	ST65	CG65	Vietnam	2010	Asia SE	1	1	hypervirulent clone	vir first, then res (hv clone)	ESBL; CTX-M-15 VEB-1	iuc1
event 35 ST1660 KPC-2 China	carb; KPC-2	ST1660	CG23	China	2015	Asia eastern	2	2	hypervirulent clone	vir first, then res (hv clone)	carb; KPC-2	iuc1
event 46 ST23 KPC-2 China	carb; KPC-2	ST23	CG23	China	2015	Asia eastern	2	2	hypervirulent clone	vir first, then res (hv clone)	carb; KPC-2	iuc1
event 78 ST23-LV KPC-2 China	carb; KPC-2	ST23-1LV	CG23	China	2015	Asia eastern	2	2	hypervirulent clone	vir first, then res (hv clone)	carb; KPC-2	iuc1
event 154 ST660 KPC-2 China	carb; KPC-2	ST660	-	China	2015-2017	Asia eastern	2	2	hypervirulent clone	vir first, then res (hv clone)	carb; KPC-2	iuc1
event 153 ST660 SHV-5^ China	ESBL; SHV-5^	ST660	-	China	2016	Asia eastern	2	2	hypervirulent clone	vir first, then res (hv clone)	ESBL; SHV-5^	iuc1
event 54 ST23 OXA-232 India	carb; OXA-232	ST23	CG23	India	2016-2017	Asia southern	2	2	hypervirulent clone	vir first, then res (hv clone)	carb; OXA-232	iuc1
event 60 ST23 CTX-M-55 Russia	ESBL; CTX-M-55	ST23	CG23	Russia	2016-2017	Europe eastern	2	2	hypervirulent clone	vir first, then res (hv clone)	ESBL; CTX-M-55	iuc1
event 63 ST23 KPC-2 Singapore	carb; KPC-2	ST23	CG23	Singapore	2014	Asia SE	2	2	hypervirulent clone	vir first, then res (hv clone)	carb; KPC-2	iuc1
event 168 ST86 KPC-2 Singapore	carb; KPC-2	ST86	CG86	Singapore	2014-2015	Asia SE	2	2	hypervirulent clone	vir first, then res (hv clone)	carb; KPC-2	iuc1
event 65 ST23 CTX-M-55 Thailand	ESBL; CTX-M-55	ST23	CG23	Thailand	2014-2015	Asia SE	2	2	hypervirulent clone	vir first, then res (hv clone)	ESBL; CTX-M-55	iuc1
event 64 ST23 KPC-2 Singapore	carb; KPC-2	ST23	CG23	Singapore	2013-2014	Asia SE	3	3	hypervirulent clone	vir first, then res (hv clone)	carb; KPC-2	iuc1
event 58 ST23 CTX-M-15 Russia	ESBL; CTX-M-15	ST23	CG23	Russia	2013-2017	Europe eastern	5	4	hypervirulent clone	vir first, then res (hv clone)	ESBL; CTX-M-15	iuc1
event 61 ST23 OXA-48 Russia	carb; OXA-48	ST23/1LV	CG23	Russia	2012-2014	Europe eastern	6	6	hypervirulent clone	vir first, then res (hv clone)	carb; OXA-48	iuc1
event 147 ST65 KPC-2 Singapore	carb; KPC-2	ST65	CG65	Singapore	2013-2014	Asia SE	9	7	hypervirulent clone	vir first, then res (hv clone)	carb; KPC-2	iuc1
event 135 ST437 iuc5 Brazil	iuc5	ST437	CG258	Brazil	2009	America Latin Caribbean	1	1	MDR clone	res first, then vir (MDR clone)	carb; KPC-2	iuc5
event 13 ST11 iuc1 China	iuc1	ST11	CG258	China	2015	Asia eastern	1	1	MDR clone	res first, then vir (MDR clone)	ESBL; CTX-M-3	iuc1
event 9 ST11 iuc5 China	iuc5	ST11	CG258	China	2014	Asia eastern	1	1	MDR clone	res first, then vir (MDR clone)	carb; KPC-2	iuc5
event 10 ST11 iuc5 China	iuc5	ST11	CG258	China	2013	Asia eastern	1	1	MDR clone	res first, then vir (MDR clone)	carb; KPC-2	iuc5
event 19 ST147 iuc5 China	iuc5	ST147	CG147	China	2015	Asia eastern	1	1	MDR clone	res first, then vir (MDR clone)	carb; NDM-5	iuc5
event 80 ST231 iuc India	iuc	ST231	CG231	India	2017	Asia southern	1	1	MDR clone	res first, then vir (MDR clone)	carb; OXA-232	iuc
event 81 ST231 iuc India	iuc	ST231	CG231	India	2017	Asia southern	1	1	MDR clone	res first, then vir (MDR clone)	carb; OXA-232	iuc
event 82 ST231 iuc India	iuc	ST231	CG231	India	2018	Asia southern	1	1	MDR clone	res first, then vir (MDR clone)	carb; OXA-181	iuc
event 83 ST231 iuc India	iuc	ST231	CG231	India	2017	Asia southern	1	1	MDR clone	res first, then vir (MDR clone)	carb; OXA-232	iuc
event 86 ST231 iuc India	iuc	ST231	CG231	India	2019	Asia southern	1	1	MDR clone	res first, then vir (MDR clone)	carb; OXA-232	iuc
event 125 ST395 iuc India	iuc	ST395	CG258	India	2017	Asia southern	1	1	MDR clone	res first, then vir (MDR clone)	carb; CTX-M-15 and SHV-31.v1	iuc
event 143 ST512 iuc5 Italy	iuc5	ST512	CG258	Italy	2016	Europe southern	1	1	MDR clone	res first, then vir (MDR clone)	carb; KPC-3	iuc5
event 28 ST15 iuc1 Laos	iuc1	ST15	CG14/15	Laos	2007	Asia SE	1	1	MDR clone	res first, then vir (MDR clone)	ESBL; CTX-M-15	iuc1
event 22 ST147 iuc1 Lebanon	iuc1	ST147	CG147	Lebanon	2017	Asia western	1	1	MDR clone	res first, then vir (MDR clone)	carb; NDM-5 and OXA-48	iuc1
event 30 ST15 iuc unknown Pakistan	iuc	ST15	CG14/15	Pakistan	2010/2012	Asia southern	1	1	MDR clone	res first, then vir (MDR clone)	ESBL; CTX-M-15 and VEB-5	iuc
event 31 ST15 iuc unknown Pakistan	iuc	ST15	CG14/15	Pakistan	2010/2012	Asia southern	1	1	MDR clone	res first, then vir (MDR clone)	ESBL; CTX-M-15 and VEB-5	iuc
event 109 ST336 iuc1 Russia	iuc1	ST336	-	Russia	2018	Europe eastern	1	1	MDR clone	res first, then vir (MDR clone)	carb; OXA-48	iuc1
event 127 ST395 iuc1 Russia	iuc1	ST395	CG258	Russia	2019	Europe eastern	1	1	MDR clone	res first, then vir (MDR clone)	carb; NDM-1	iuc1
event 18 ST14 iuc1 Sudan	iuc1	ST14	CG14/15	Sudan	2019	Africa northern	1	1	MDR clone	res first, then vir (MDR clone)	ESBL; CTX-M-15	iuc1
event 8 ST11 iuc1 Taiwan	iuc1	ST11	CG258	Taiwan	2014	Asia eastern	1	1	MDR clone	res first, then vir (MDR clone)	carb; KPC-2	iuc1
event 87 ST231 iuc3 Thailand	iuc3	ST231	CG231	Thailand	2015	Asia SE	1	1	MDR clone	res first, then vir (MDR clone)	ESBL; CTX-M-55	iuc3
event 105 ST2948 iuc3 Thailand	iuc3	ST2948	CG258	Thailand	2016	Asia SE	1	1	MDR clone	res first, then vir (MDR clone)	carb; OXA-232*	iuc3
event 21 ST147 iuc1 UK	iuc1	ST147	CG147	UK	2019	Europe northern	1	1	MDR clone	res first, then vir (MDR clone)	carb; NDM-1	iuc1
event 32 ST15 iuc1 UK	iuc1	ST15	CG14/15	UK	2016	Europe northern	1	1	MDR clone	res first, then vir (MDR clone)	carb; NDM-1	iuc1
event 124 ST392 iuc1 Ukraine	iuc1	ST392	CG147	Ukraine	2015	Europe eastern	1	1	MDR clone	res first, then vir (MDR clone)	carb; OXA-48	iuc1
event 12 ST11 iuc1 unknown country	iuc1	ST11	CG258	unknown	unknown	unknown	1	1	MDR clone	res first, then vir (MDR clone)	carb; KPC-2	iuc1
event 128 ST395 iuc1 USA	iuc1	ST395	CG258	USA	2014	America northern	1	1	MDR clone	res first, then vir (MDR clone)	carb; NDM-1	iuc1
event 92 ST258 iuc5 USA	iuc5	ST258	CG258	USA	2014	America northern	1	1	MDR clone	res first, then vir (MDR clone)	carb; KPC-3	iuc5
event 158 ST833 iuc5 USA	iuc5	ST833	CG258	USA	2008	America northern	1	1	MDR clone	res first, then vir (MDR clone)	ESBL; CTX-M-15	iuc5
event 42 ST2237 iuc1 China	iuc1	ST2237	CG14/15	China	2018	Asia eastern	2	2	MDR clone	res first, then vir (MDR clone)	carb; KPC-2	iuc1
event 107 ST307 iuc1 China	iuc1	ST307	CG307	China	2016	Asia eastern	2	2	MDR clone	res first, then vir (MDR clone)	carb; OXA-48	iuc1
event 85 ST231 iuc India	iuc	ST231	CG231	India	2017-2019	Asia southern	2	2	MDR clone	res first, then vir (MDR clone)	carb; OXA-232	iuc
event 106 ST307/LV iuc1 Romania	iuc1	ST307/LV	CG307	Romania	2013-2014	Europe eastern	2	2	MDR clone	res first, then vir (MDR clone)	carb; NDM-1	iuc1
event 108 ST307 iuc1 Russia	iuc1	ST307	CG307	Russia	2017-2018	Europe eastern	2	2	MDR clone	res first, then vir (MDR clone)	carb; OXA-48	iuc1
event 88 ST231 iuc3 Vietnam	iuc3	ST231	CG231	Vietnam	2008	Asia SE	2	2	MDR clone	res first, then vir (MDR clone)	ESBL; CTX-M-15 and VEB-1	iuc3
event 1 ST101 iuc1 multicountry	iuc1	ST101	CG43	Belgium (1); Egypt (1); France (1)	2014-2018	Africa northern; Europe western	3	3	MDR clone	res first, then vir (MDR clone)	carb; NDM-1 or KPC-2 or OXA-48	iuc1
event 14 ST11 iuc1 India	iuc1	ST11	CG258	India	2016	Asia southern	3	3	MDR clone	res first, then vir (MDR clone)	carb; OXA-232	iuc1
event 142 ST512 iuc5 Italy	iuc5	ST512	CG258	Italy	2014-2018	Europe southern	3	2	MDR clone	res first, then vir (MDR clone)	carb; KPC-3	iuc5
event 123 ST383 iuc1 multicountry	iuc1	ST383	-	Lebanon (2); UK (1)	2018	Asia western; Europe northern	3	3	MDR clone	res first, then vir (MDR clone)	carb; NDM-5 and OXA-48	iuc1
event 24 ST15 iuc1 multicountry	iuc1	ST15	CG14/15	Norway (2); Romania (1)	2013-2015	Europe eastern; Europe northern	3	3	MDR clone	res first, then vir (MDR clone)	ESBL; CTX-M-15	iuc1
event 23 ST147 iuc1 Russia	iuc1	ST147	CG147	Russia	2014-2017	Europe eastern	3	3	MDR clone	res first, then vir (MDR clone)	carb; OXA-48	iuc1
event 121 ST377 iuc1 Russia	iuc1	ST377	-	Russia	2016-2018	Europe eastern	3	3	MDR clone	res first, then vir (MDR clone)	carb; OXA-48 or OXA-244	iuc1
event 7 ST11 iuc1 China	iuc1	ST11	CG258	China	2016-2018	Asia eastern; Europe western	4	4	MDR clone	res first, then vir (MDR clone)	carb; KPC-2 or KPC-2*	iuc1
event 25 ST15 iuc1 China	iuc1	ST15	CG14/15	China	2012-2017	Asia eastern	5	5	MDR clone	res first, then vir (MDR clone)	carb; KPC-2	iuc1
event 27 ST15 iuc1 multicountry	iuc1	ST15	CG14/15	Czech Republic (1); Russia (4)	2019	Europe eastern	5	5	MDR clone	res first, then vir (MDR clone)	carb; NDM-1	iuc1
event 20 ST147 iuc1 multicountry	iuc1	ST147	CG147	Egypt (1); Russia (4); UK (1)	2016-2019	Africa northern; Europe eastern; Europe northern	6	6	MDR clone	res first, then vir (MDR clone)	carb; NDM-1	iuc1
event 11 ST11 iuc1 China	iuc1	ST11	CG258	China	2016-2019	Asia eastern	7	7	MDR clone	res first, then vir (MDR clone)	carb; KPC-2 or KPC-2*	iuc1
event 84 ST231 iuc India	iuc	ST231	CG231	India	2017-2018	Asia southern	7	6	MDR clone	res first, then vir (MDR clone)	carb; OXA-232	iuc
event 3 ST11 iuc1 China	iuc1	ST11	CG258	China	2014-2016	Asia eastern	9	7	MDR clone	res first, then vir (MDR clone)	carb; KPC-2	iuc1
event 37 ST2096 iuc1 India	iuc1	ST2096	CG14/15	India	2017-2019	Asia southern	9	9	MDR clone	res first, then vir (MDR clone)	ESBL; CTX-M-15 (n=7 with carb)	iuc1
event 4 ST11 iuc1 China	iuc1	ST11/1LV	CG258	China	2018-2019	Asia eastern	13	12	MDR clone	res first, then vir (MDR clone)	carb; KPC-2	iuc1
event 126 ST395 iuc1 multicountry	iuc1	ST395	CG258	Italy (8); Russia (6)	2013-2018	Europe eastern; Europe southern	14	11	MDR clone	res first, then vir (MDR clone)	carb; OXA-48 or KPC-3	iuc1
event 26 ST15 iuc1 multicountry	iuc1	ST15	CG14/15	China (21); Nepal (2)	2015-2018	Asia eastern; Asia southern	23	15	MDR clone	res first, then vir (MDR clone)	carb; OXA-232	iuc1
event 5 ST11 iuc1 China	iuc1	ST11	CG258	China	2013-2017	Asia eastern	24	17	MDR clone	res first, then vir (MDR clone)	carb; KPC-2 or KPC-2*	iuc1
event 29 ST15 iuc1 Pakistan	iuc1	ST15	CG14/15	Pakistan	2010-2012	Asia southern	28	24	MDR clone	res first, then vir (MDR clone)	EBSL; CTX-M-15	iuc1
event 79 ST231 iuc multicountry	iuc	ST231	CG231	India (23); Pakistan (7); Switzerland (3); Thailand (26); USA (3); unknown (1)	2013-2019	Asia southern; Asia SE; America northern; Europe Western	63	48	MDR clone	res first, then vir (MDR clone)	carb; OXA-232	iuc
event 6 ST11 iuc1 multicountry	iuc1	ST11	CG258	China (141); France (2); unknown (5)	2015-2019	Asia eastern; Europe western	148	108	MDR clone	res first, then vir (MDR clone)	carb; KPC-2	iuc1
event 2 ST1027 China (unresolvable)	unknown	ST1027	-	China	2012	Asia eastern	1	1	neither	order not resolvable	ESBL; CTX-M-14	iuc3
event 15 ST110 Thailand (unresolvable)	unknown	ST110	-	Thailand	2016	Asia SE	1	1	neither	order not resolvable	carb; OXA-232	iuc1
event 17 ST1307 Germany (unresolvable)	unknown	ST1307	-	Germany	2013	Europe western	1	1	neither	order not resolvable	carb; OXA-48	iuc1
event 36 ST1867 Thailand (unresolvable)	unknown	ST1867	-	Thailand	2016	Asia SE	1	1	neither	order not resolvable	ESBL; CTX-M-14	iuc3
event 172 ST893 Singapore (unresolvable)	unknown	ST893	-	Singapore	2014	Asia SE	1	1	neither	order not resolvable	carb; KPC-2	iuc1
event 111 ST35 Slovenia (unresolvable)	unknown	ST35	CG35	Slovenia	2013	Europe southern	1	1	neither	order not resolvable	ESBL; CTX-M-15	iuc
event 119 ST37 China (unresolvable)	unknown	ST37	CG37	China	2016	Asia eastern	1	1	neither	order not resolvable	carb; NDM-1	iuc3
event 122 ST3796 China (unresolvable)	unknown	ST3796	CG37	China	2015	Asia eastern	1	1	neither	order not resolvable	ESBL; CTX-M-24*	iuc3
event 173 ST896 China (unresolvable)	unknown	ST896	CG37	China	2017	Asia eastern	1	1	neither	order not resolvable	ESBL; CTX-M-3	iuc3
event 155 ST661 Spain (unresolvable)	unknown	ST661	CG661	Spain	2013	Europe southern	1	1	neither	order not resolvable	carb; OXA-48	iuc3
event 118 ST3671 Serbia (unresolvable)	unknown	ST3671	-	Serbia	2013	Europe southern	2	1	neither	order not resolvable	ESBL; CTX-M-15	iuc3
event 120 ST37 China (unresolvable)	unknown	ST37	CG37	China	2017	Asia eastern	3	3	neither	order not resolvable	ESBL; CTX-M-3	iuc3
event 33 ST152 iuc1 Belgium	iuc1	ST152	CG152	Belgium	2013	Europe western	1	1	neither	res first, then vir	ESBL; SHV-12	iuc1
event 134 ST43 iuc1 India	iuc1	ST43	CG43	India	2017	Asia southern	1	1	neither	res first, then vir	carb; OXA-181	iuc1
event 140 ST48 iuc1 Pakistan	iuc1	ST48	ST48/LV	Pakistan	2010/2012	Asia southern	1	1	neither	res first, then vir	ESBL; CTX-M-15 and VEB-5	iuc1
event 137 ST45 iuc3 Romania	iuc3	ST45	CG45	Romania	2018/2019	Europe eastern	1	1	neither	res first, then vir	ESBL; CTX-M-15	iuc3
event 113 ST35 iuc5 Turkey	iuc5	ST35	CG35	Turkey	2013	Asia western	1	1	neither	res first, then vir	carb; OXA-48	iuc5
event 138 ST48 iuc1 UK	iuc1	ST48	ST48/LV	UK	2018	Europe northern	1	1	neither	res first, then vir	carb; NDM-5	iuc1
event 170 ST874 iuc1 Russia	iuc1	ST874	CG874	Russia	2019	Europe eastern	2	2	neither	res first, then vir	carb; NDM-1	iuc1
event 139 ST48 iuc1 multicountry	iuc1	ST48/1LV	ST48/LV	China (1); Russia (1); Switzerland (1)	2012-2019	Asia eastern; Europe eastern; Europe western	3	3	neither	res first, then vir	carb; OXA-48 or NDM-1 or KPC-2	iuc1
event 112 ST35 iuc3 Thailand	iuc3	ST35	CG35	Thailand	2015-2016	Asia SE	5	5	neither	res first, then vir	ESBL; CTX-M-15 or CTX-M-55^	iuc3
event 141 ST48 iuc1 Pakistan	iuc1	ST48	ST48/LV	Pakistan	2010/2012	Asia southern	6	6	neither	res first, then vir	ESBL; CTX-M-15 and VEB-5	iuc1
event 114 ST3541 CTX-M-14 Thailand	ESBL; CTX-M-14	ST3541	-	Thailand	2016	Asia SE	1	1	neither	vir first, then res	ESBL; CTX-M-14	iuc3
event 110 ST35 CTX-M-12 Colombia	ESBL; CTX-M-12	ST35	CG35	Colombia	2002	America Latin Caribbean	1	1	neither	vir first, then res	ESBL; CTX-M-12	iuc3
event 157 ST76 OXA-232 China	carb; OXA-232	ST76	CG490	China	2018	Asia eastern	1	1	neither	vir first, then res	carb; OXA-232	iuc3
event 174 ST45 CTX-M-3 Thailand	ESBL; CTX-M-3	ST45	CG45	Thailand	2017	Asia SE	1	1	neither	vir first, then res	ESBL; CTX-M-3	iuc3
event 136 ST45 CTX-M-55 Hong Kong	ESBL; CTX-M-55	ST45	CG45	Hong Kong	2016	Asia eastern	1	1	neither	vir first, then res	ESBL; CTX-M-55	iuc3
event 93 ST268 OXA-48 Belgium	carb; OXA-48	ST268	CG36	Belgium	2014	Europe western	1	1	neither	vir first, then res	carb; OXA-48	iuc1
event 91 ST25 CTX-M-14 Cambodia	ESBL; CTX-M-14	ST25	CG25	Cambodia	2013	Asia SE	1	1	neither	vir first, then res	ESBL; CTX-M-14	iuc3
event 171 ST881 SHV-2 Cambodia	ESBL; SHV-2	ST881	-	Cambodia	2016	Asia SE	1	1	neither	vir first, then res	ESBL; SHV-2	iuc3
event 16 ST1265 KPC-2 China	carb; KPC-2	ST1265	-	China	2014	Asia eastern	1	1	neither	vir first, then res	carb; KPC-2	iuc1
event 94 ST268 KPC-2 China	carb; KPC-2	ST268	CG36	China	2014	Asia eastern	1	1	neither	vir first, then res	carb; KPC-2	iuc1
event 96 ST268 KPC-2 China	carb; KPC-2	ST268	CG36	China	2016	Asia eastern	1	1	neither	vir first, then res	carb; KPC-2	iuc1
event 116 ST36 KPC-2 China	carb; KPC-2	ST36	CG36	China	2015	Asia eastern	1	1	neither	vir first, then res	carb; KPC-2	iuc1
event 101 ST29 CTX-M-14 China	ESBL; CTX-M-14	ST29	CG29	China	2014	Asia eastern	1	1	neither	vir first, then res	ESBL; CTX-M-14	iuc1
event 129 ST420 KPC-2 Greece	carb; KPC-2	ST420	CG133	Greece	2014	Europe southern	1	1	neither	vir first, then res	carb; KPC-2	iuc1
event 117 ST36 CTX-M-15 Indonesia	ESBL; CTX-M-15	ST36	CG36	Indonesia	2005	Asia SE	1	1	neither	vir first, then res	ESBL; CTX-M-15	iuc1
event 97 ST268 CTX-M-2 Japan	ESBL; CTX-M-2	ST268	CG36	Japan	2013	Asia eastern	1	1	neither	vir first, then res	ESBL; CTX-M-2	iuc1
event 130 ST420 CTX-M-15 Kenya	ESBL; CTX-M-15	ST420	CG133	Kenya	2009	Africa sub saharan	1	1	neither	vir first, then res	ESBL; CTX-M-15	iuc1
event 98 ST268 CTX-M-3 Russia	ESBL; CTX-M-3	ST268	CG36	Russia	2017	Europe eastern	1	1	neither	vir first, then res	ESBL; CTX-M-3	iuc1
event 131 ST420 KPC-2 Singapore	carb; KPC-2	ST420	CG133	Singapore	2014	Asia SE	1	1	neither	vir first, then res	carb; KPC-2	iuc1
event 115 ST3589 OXA-232 Thailand	carb; OXA-232	ST3589	CG133	Thailand	2016	Asia SE	1	1	neither	vir first, then res	carb; OXA-232	iuc1
event 100 ST268 OXA-232 Thailand	carb; OXA-232	ST268	CG36	Thailand	2016	Asia SE	1	1	neither	vir first, then res	carb; OXA-232	iuc1
event 102 ST29 OXA-232 Thailand	carb; OXA-232	ST29	CG29	Thailand	2016	Asia SE	1	1	neither	vir first, then res	carb; OXA-232	iuc1
event 133 ST420 OXA-232 Thailand	carb; OXA-232	ST420	CG133	Thailand	2016	Asia SE	1	1	neither	vir first, then res	carb; OXA-232	iuc1
event 132 ST420 CTX-M-14 Thailand	ESBL; CTX-M-14	ST420	CG133	Thailand	2016	Asia SE	1	1	neither	vir first, then res	ESBL; CTX-M-14	iuc1
event 99 ST258 CTX-M-55 Thailand	ESBL; CTX-M-55	ST268	CG36	Thailand	2016	Asia SE	1	1	neither	vir first, then res	ESBL; CTX-M-55	iuc1
event 156 ST700 CTX-M-14 China	ESBL; CTX-M-14	ST700	-	China	2017	Asia eastern	2	1	neither	vir first, then res	ESBL; CTX-M-14	iuc3
event 89 ST25 KPC-3 USA	carb; KPC-3	ST25	CG25	USA	2013	America northern	2	2	neither	vir first, then res	carb; KPC-3	iuc3
event 95 ST268 KPC-2 China	carb; KPC-2	ST268	CG36	China	2015	Asia eastern	3	3	neither	vir first, then res	carb; KPC-2	iuc1
event 90 ST25 NDM-1 China	carb; NDM-1	ST25	CG25	China	2013	Asia eastern	5	5	neither	vir first, then res	carb; NDM-1	iuc3
event 103 ST290 NDM-5 China	carb; NDM-5	ST290	-	China	2017	Asia eastern	6	2	neither	vir first, then res	carb; NDM-5	iuc3
#number of overall genomes per country involved in intercountry convergence events

## Sheet: notes
Convergence event	Unique convergence events
Convergence event type	Type of convergence event: carb, carbapenemase; ESBL, extended-spectrum β-lactamase; iuc, aerobactin+ virulence plasmid
ST	Sequence type
CG	Clonal group
Country/countries#	Country or countries involved in intercountry convergence events
Years	Year(s) of genomes
Region	Geographical region
Number genomes total	Number of genomes linked to convergence event (i.e. including redundant genomes)
non redundant genomes	Number of non-redundant genomes linked to convergence event (i.e. excluding redundant genomes)
