# Supplementary material for: A genomic surveillance framework and genotyping tool for Klebsiella pneumoniae and its related species complex
Source: Nat Commun. 2021 Jul 7;12:4188. doi: 10.1038/s41467-021-24448-3 (PMC8263825; doi:10.1038/s41467-021-24448-3)
Supplement: Supplementary file 10 — Supplementary data 8 [file 41467_2021_24448_MOESM10_ESM.xlsx]

## Sheet: Supplmentary Data 8
assembly type	assembly	species	species_match	contig_count	N50	largest_contig	total_size	ambiguous_bases	QC_warnings	ST	virulence_score	resistance_score	num_resistance_classes	num_resistance_genes	Yersiniabactin	YbST	Colibactin	CbST	Aerobactin	AbST	Salmochelin	SmST	RmpADC	RmST	rmpA2	wzi	K_locus	K_locus_problems	K_locus_confidence	K_locus_identity	K_locus_missing_genes	O_locus	O_type	O_locus_problems	O_locus_confidence	O_locus_identity	O_locus_missing_genes	AGly_acquired	Col_acquired	Fcyn_acquired	Flq_acquired	Gly_acquired	MLS_acquired	Phe_acquired	Rif_acquired	Sul_acquired	Tet_acquired	Tgc_acquired	Tmt_acquired
metaspades	ERR3405593_metaspades	Klebsiella pneumoniae	weak	2459	61798	586985	9607308	no	total_size	ST1877	0	0	0	0	-	0	-	0	-	0	-	0	-	0	-	wzi23	KL14	none	Very high	0.9972		O3b	O3b	none	Very high	0.9901		-	-	-	-	-	-	-	-	-	-	-	-
WGS	ERR3405593_GCA_902164265.1	Klebsiella pneumoniae	strong	58	410843	1006456	5400035	yes (591)	ambiguous_bases	ST1877	0	0	0	0	-	0	-	0	-	0	-	0	-	0	-	wzi23	KL14	?-+	Good	0.9969	KL14_20_manB	O3b	O3b	?-	Good	0.9898	O3b_02_manB	-	-	-	-	-	-	-	-	-	-	-	-
maxbin_MAG	ERR3405593.001	Klebsiella pneumoniae	strong	46	328381	586985	5376531	no	-	ST1877	0	0	0	0	-	0	-	0	-	0	-	0	-	0	-	wzi23	KL14	none	Very high	0.9972		O3b	O3b	none	Very high	0.9901		-	-	-	-	-	-	-	-	-	-	-	-
maxbin_MAG	ERR3405593.002	unknown		609	3428	19129	1770396	no	N50	NA	0	0	0	0	-	0	-	0	-	0	-	0	-	0	-	-	KL107	?-	None	0.6692	KL107_01_galF,KL107_02_cpsACP,KL107_03_wzi,KL107_04_wza,KL107_05_wzb,KL107_06_wzc,KL107_07_wbaP,KL107_08,KL107_09,KL107_10,KL107_11_gnd,KL107_12,KL107_13,KL107_14,KL107_15,KL107_16_ugd	OL102	OL102	-	None	0.6836	OL102_01_rfbB,OL102_02_rfbA,OL102_03_rfbD,OL102_04_rfbC,OL102_05_wbbL,OL102_06_rhamnan,OL102_07_wzm,OL102_08_wzt	-	-	-	-	-	-	-	-	-	-	-	-
maxbin_MAG	ERR3405593.003	unknown		281	14475	52018	1887921	no	-	NA	0	0	0	0	-	0	-	0	-	0	-	0	-	0	-	-	KL156-D1	-	None	0.6822	KL156-D1_01_galF,KL156-D1_02_rmlB,KL156-D1_03_rmlD,KL156-D1_04_rmlA,KL156-D1_05_rmlC,KL156-D1_06_wzx,KL156-D1_07,KL156-D1_08_wfgD,KL156-D1_09_wzy,KL156-D1_10,KL156-D1_11_arnC,KL156-D1_12,KL156-D1_13,KL156-D1_14,KL156-D1_15,KL156-D1_16_gnd,KL156-D1_17_ugd	OL102	OL102	-	None	0.6511	OL102_01_rfbB,OL102_02_rfbA,OL102_03_rfbD,OL102_04_rfbC,OL102_05_wbbL,OL102_06_rhamnan,OL102_07_wzm,OL102_08_wzt	-	-	-	-	-	-	-	-	-	-	-	-
metaspades	ERR3405329_metaspades	unknown		7268	98828	543702	26487063	no	-	NA	0	0	5	6	-	0	-	0	-	0	-	0	-	0	-	wzi95	KL20	none	Very high	0.9995		O1v1	O1	none	Very high	0.9897		-	-	fosA2*	-	-	lsaA*	-	-	-	tetM.v2*;tetW	-	dfrE*
WGS	ERR3405329_GCA_902162455.1	Klebsiella pneumoniae	strong	63	352908	692378	5513735	yes (101)	ambiguous_bases	ST268	0	0	0	0	-	0	-	0	-	0	-	0	-	0	-	wzi95	KL20	none	Very high	0.9995		O1v1	O1	none	Very high	0.9897		-	-	-	-	-	-	-	-	-	-	-	-
WGS	ERR3405329_GCA_902166155.1	Klebsiella pneumoniae	strong	73	372637	692450	5514500	yes (236)	ambiguous_bases	ST268	0	0	0	0	-	0	-	0	-	0	-	0	-	0	-	wzi95	KL20	none	Very high	0.9995		O1v1	O1	none	Very high	0.9897		-	-	-	-	-	-	-	-	-	-	-	-
WGS	ERR3405329_GCA_902166205.1	Klebsiella pneumoniae	strong	80	352848	692352	5519059	yes (340)	ambiguous_bases	ST268	0	0	0	0	-	0	-	0	-	0	-	0	-	0	-	wzi95	KL20	none	Very high	0.9995		O1v1	O1	none	Very high	0.9897		-	-	-	-	-	-	-	-	-	-	-	-
maxbin_MAG	ERR3405329.001	Klebsiella pneumoniae	strong	55	277900	398992	5422910	no	-	ST268	0	0	0	0	-	0	-	0	-	0	-	0	-	0	-	wzi95	KL20	none	Very high	0.9995		O2v1	O1	none	Very high	0.9897		-	-	-	-	-	-	-	-	-	-	-	-
maxbin_MAG	ERR3405329.002	unknown		41	180758	543702	2234761	no	-	NA	0	0	0	0	-	0	-	0	-	0	-	0	-	0	-	-	KL156-D1	-	None	0.6942	KL156-D1_01_galF,KL156-D1_02_rmlB,KL156-D1_03_rmlD,KL156-D1_04_rmlA,KL156-D1_05_rmlC,KL156-D1_06_wzx,KL156-D1_07,KL156-D1_08_wfgD,KL156-D1_09_wzy,KL156-D1_10,KL156-D1_11_arnC,KL156-D1_12,KL156-D1_13,KL156-D1_14,KL156-D1_15,KL156-D1_16_gnd,KL156-D1_17_ugd	O12	O12	-	None	0.6611	O12_01_rfbB,O12_02_rfbA,O12_03_rfbD,O12_04_rfbC,O12_05_wbbL,O12_06_wzm,O12_07_wzt,O12_08_wbbB	-	-	-	-	-	-	-	-	-	-	-	-
maxbin_MAG	ERR3405329.003	unknown		33	171264	415588	2385450	no	-	NA	0	0	0	0	-	0	-	0	-	0	-	0	-	0	-	-	KL107	?-	None	0.6977	KL107_01_galF,KL107_02_cpsACP,KL107_03_wzi,KL107_04_wza,KL107_05_wzb,KL107_06_wzc,KL107_07_wbaP,KL107_08,KL107_09,KL107_10,KL107_11_gnd,KL107_12,KL107_13,KL107_14,KL107_15,KL107_16_ugd	O3/O3a	O3/O3a	-	None	0.6667	O3/O3a_01_manC,O3/O3a_02_manB,O3/O3a_03_wzm,O3/O3a_04_wzt,O3/O3a_05_wbdD,O3/O3a_06_wbdA,O3/O3a_07_wbdB,O3/O3a_08_wbdC	-	-	-	-	-	-	-	-	-	-	-	-
maxbin_MAG	ERR3405329.004	Enterobacter hormaechei	strong	149	69890	197052	5004188	no	-	NA	0	0	2	2	-	0	-	0	-	0	-	0	-	0	-	-	KL156-D1	?-*	None	0.784	KL156-D1_06_wzx,KL156-D1_07,KL156-D1_08_wfgD,KL156-D1_09_wzy,KL156-D1_10,KL156-D1_11_arnC,KL156-D1_12,KL156-D1_13,KL156-D1_14,KL156-D1_15	OL102	OL102	?-	None	0.6988	OL102_01_rfbB,OL102_02_rfbA,OL102_03_rfbD,OL102_04_rfbC,OL102_05_wbbL,OL102_06_rhamnan,OL102_07_wzm,OL102_08_wzt	-	-	fosA2*	-	-	-	-	-	-	-	-	-
maxbin_MAG	ERR3405329.005	unknown		76	159118	344157	3133083	no	-	NA	0	0	3	3	-	0	-	0	-	0	-	0	-	0	-	-	KL156-D1	?-	None	0.6764	KL156-D1_01_galF,KL156-D1_02_rmlB,KL156-D1_03_rmlD,KL156-D1_04_rmlA,KL156-D1_05_rmlC,KL156-D1_06_wzx,KL156-D1_07,KL156-D1_08_wfgD,KL156-D1_09_wzy,KL156-D1_10,KL156-D1_11_arnC,KL156-D1_12,KL156-D1_13,KL156-D1_14,KL156-D1_15,KL156-D1_16_gnd,KL156-D1_17_ugd	OL102	OL102	-	None	0.6435	OL102_01_rfbB,OL102_02_rfbA,OL102_03_rfbD,OL102_04_rfbC,OL102_05_wbbL,OL102_06_rhamnan,OL102_07_wzm,OL102_08_wzt	-	-	-	-	-	lsaA*	-	-	-	tetM.v2*	-	dfrE*
maxbin_MAG	ERR3405329.006	unknown		25	173940	369026	2125404	no	-	NA	0	0	1	1	-	0	-	0	-	0	-	0	-	0	-	-	KL126	?-	None	0.6629	KL126_01_galF,KL126_02_cpsACP,KL126_03_wzi,KL126_04_wza,KL126_05_wzb,KL126_06_wzc,KL126_07_wbaP,KL126_08,KL126_09,KL126_10_wzx,KL126_11_wcpS,KL126_12_wcqP,KL126_13_glf,KL126_14_gnd,KL126_15_ugd	O1v2	O1	-	None	0	O1/O2v2_01_wzm,O1/O2v2_02_wzt,O1/O2v2_03_wbbM,O1/O2v2_04_glf,O1/O2v2_05_wbbN,O1/O2v2_06_wbbO,O1/O2v2_07_kfoC,O1/O2v2_08_gmlC,O1/O2v2_09_gmlB,O1/O2v2_10_gmlA	-	-	-	-	-	-	-	-	-	tetW	-	-
maxbin_MAG	ERR3405329.007	unknown		428	12720	101592	3303833	no	-	NA	0	0	0	0	-	0	-	0	-	0	-	0	-	0	-	-	KL37	-	None	0	KL37_01_galF,KL37_02_cpsACP,KL37_03_wzi,KL37_04_wza,KL37_05_wzb,KL37_06_wzc,KL37_07_wzy,KL37_08_wcmA,KL37_09_wckA,KL37_10_wcuW,KL37_11_wzx,KL37_12,KL37_13_wclZ,KL37_14,KL37_15_wcaJ,KL37_16_gnd,KL37_17_wcuG,KL37_18_wcuG	O4	O4	?-	None	0.674	O4_01_hydrolase,O4_02_hypothetical,O4_03_hypothetical,O4_04_wzt,O4_05_wzm,O4_06_glycosyltransferase	-	-	-	-	-	-	-	-	-	-	-	-
maxbin_MAG	ERR3405329.008	unknown		465	1770	7122	816205	no	N50	NA	0	0	0	0	-	0	-	0	-	0	-	0	-	0	-	-	KL41	?-	None	0.6777	KL41_01_galF,KL41_02_cpsACP,KL41_03_wzi,KL41_04_wza,KL41_05_wzb,KL41_06_wzc,KL41_07_wbaP,KL41_08_wcaA,KL41_09_wclN,KL41_10_wclM,KL41_11,KL41_12_wzy,KL41_13_wckF,KL41_14_glf,KL41_15_gnd,KL41_16,KL41_17_wzx,KL41_18_gnd,KL41_19_rmlB,KL41_20_rmlA,KL41_21_rmlD,KL41_22_rmlC	OL103	OL103	-	None	0	OL103_01_rmlC,OL103_02_wzm,OL103_03_wzt,OL103_04_hydrolase,OL103_05_spsA,OL103_06_wbbL	-	-	-	-	-	-	-	-	-	-	-	-
metaspades	ERR3405328_metaspades	unknown		2965	86545	676441	23215945	no	-	NA	0	0	3	6	-	0	-	0	-	0	-	0	-	0	-	wzi95	KL20	none	Very high	0.9995		O1v1	O1	none	Very high	0.9897		-	-	fosA2*	-	-	-	-	-	-	tetA(46)*;tetB(46)*?;tetM.v2*;tetW	-	-
WGS	ERR3405328_GCA_902162225.1	Klebsiella pneumoniae	strong	74	352779	692450	5514140	yes (75)	ambiguous_bases	ST268	0	0	0	0	-	0	-	0	-	0	-	0	-	0	-	wzi95	KL20	none	Very high	0.9995		O1v1	O1	none	Very high	0.9897		-	-	-	-	-	-	-	-	-	-	-	-
WGS	ERR3405328_GCA_902162315.1	Klebsiella pneumoniae	strong	69	352779	1005382	5512612	yes (339)	ambiguous_bases	ST268	0	0	0	0	-	0	-	0	-	0	-	0	-	0	-	wzi95	KL20	none	Very high	0.9995		O1v1	O1	none	Very high	0.9897		-	-	-	-	-	-	-	-	-	-	-	-
WGS	ERR3405328_GCA_902162415.1	Klebsiella pneumoniae	strong	67	352779	1231997	5515081	yes (338)	ambiguous_bases	ST268	0	0	0	0	-	0	-	0	-	0	-	0	-	0	-	wzi95	KL20	none	Very high	0.9995		O1v1	O1	none	Very high	0.9897		-	-	-	-	-	-	-	-	-	-	-	-
maxbin_MAG	ERR3405328.001	Klebsiella pneumoniae	strong	64	266122	378970	5459288	no	-	ST268	0	0	0	0	-	0	-	0	-	0	-	0	-	0	-	wzi95	KL20	none	Very high	0.9995		O2v1	O2	none	Very high	0.9897		-	-	-	-	-	-	-	-	-	-	-	-
maxbin_MAG	ERR3405328.002	Enterobacter hormaechei	strong	82	151939	453547	5061725	no	-	NA	0	0	2	2	-	0	-	0	-	0	-	0	-	0	-	-	KL156-D1	?-*	None	0.784	KL156-D1_06_wzx,KL156-D1_07,KL156-D1_08_wfgD,KL156-D1_09_wzy,KL156-D1_10,KL156-D1_11_arnC,KL156-D1_12,KL156-D1_13,KL156-D1_14,KL156-D1_15	OL102	OL102	?-	None	0.6988	OL102_01_rfbB,OL102_02_rfbA,OL102_03_rfbD,OL102_04_rfbC,OL102_05_wbbL,OL102_06_rhamnan,OL102_07_wzm,OL102_08_wzt	-	-	fosA2*	-	-	-	-	-	-	-	-	-
maxbin_MAG	ERR3405328.003	unknown		34	132873	326065	2169592	no	-	NA	0	0	0	0	-	0	-	0	-	0	-	0	-	0	-	-	KL126	?-	None	0.6658	KL126_01_galF,KL126_02_cpsACP,KL126_03_wzi,KL126_04_wza,KL126_05_wzb,KL126_06_wzc,KL126_07_wbaP,KL126_08,KL126_09,KL126_10_wzx,KL126_11_wcpS,KL126_12_wcqP,KL126_13_glf,KL126_14_gnd,KL126_15_ugd	O12	O12	-	None	0.6611	O12_01_rfbB,O12_02_rfbA,O12_03_rfbD,O12_04_rfbC,O12_05_wbbL,O12_06_wzm,O12_07_wzt,O12_08_wbbB	-	-	-	-	-	-	-	-	-	-	-	-
maxbin_MAG	ERR3405328.004	unknown		16	480558	676441	2152584	no	-	NA	0	0	1	1	-	0	-	0	-	0	-	0	-	0	-	-	KL126	?-	None	0.6629	KL126_01_galF,KL126_02_cpsACP,KL126_03_wzi,KL126_04_wza,KL126_05_wzb,KL126_06_wzc,KL126_07_wbaP,KL126_08,KL126_09,KL126_10_wzx,KL126_11_wcpS,KL126_12_wcqP,KL126_13_glf,KL126_14_gnd,KL126_15_ugd	O1v2	O1	-	None	0	O1/O2v2_01_wzm,O1/O2v2_02_wzt,O1/O2v2_03_wbbM,O1/O2v2_04_glf,O1/O2v2_05_wbbN,O1/O2v2_06_wbbO,O1/O2v2_07_kfoC,O1/O2v2_08_gmlC,O1/O2v2_09_gmlB,O1/O2v2_10_gmlA	-	-	-	-	-	-	-	-	-	tetW	-	-
maxbin_MAG	ERR3405328.005	unknown		182	19138	59626	1791351	no	-	NA	0	0	1	2	-	0	-	0	-	0	-	0	-	0	-	-	KL156-D1	?-	None	0.6767	KL156-D1_01_galF,KL156-D1_02_rmlB,KL156-D1_03_rmlD,KL156-D1_04_rmlA,KL156-D1_05_rmlC,KL156-D1_06_wzx,KL156-D1_07,KL156-D1_08_wfgD,KL156-D1_09_wzy,KL156-D1_10,KL156-D1_11_arnC,KL156-D1_12,KL156-D1_13,KL156-D1_14,KL156-D1_15,KL156-D1_16_gnd,KL156-D1_17_ugd	OL102	OL102	-	None	0.6629	OL102_01_rfbB,OL102_02_rfbA,OL102_03_rfbD,OL102_04_rfbC,OL102_05_wbbL,OL102_06_rhamnan,OL102_07_wzm,OL102_08_wzt	-	-	-	-	-	-	-	-	-	tetA(46)*;tetB(46)*?	-	-
maxbin_MAG	ERR3405328.006	unknown		469	11145	78623	3348438	no	-	NA	0	0	0	0	-	0	-	0	-	0	-	0	-	0	-	-	KL37	-	None	0	KL37_01_galF,KL37_02_cpsACP,KL37_03_wzi,KL37_04_wza,KL37_05_wzb,KL37_06_wzc,KL37_07_wzy,KL37_08_wcmA,KL37_09_wckA,KL37_10_wcuW,KL37_11_wzx,KL37_12,KL37_13_wclZ,KL37_14,KL37_15_wcaJ,KL37_16_gnd,KL37_17_wcuG,KL37_18_wcuG	OL103	OL103	-	None	0.7153	OL103_01_rmlC,OL103_02_wzm,OL103_03_wzt,OL103_04_hydrolase,OL103_05_spsA,OL103_06_wbbL	-	-	-	-	-	-	-	-	-	-	-	-
maxbin_MAG	ERR3405328.007	unknown		756	4585	41743	2721695	no	N50	NA	0	0	1	1	-	0	-	0	-	0	-	0	-	0	-	-	KL156-D1	?-	None	0.6851	KL156-D1_01_galF,KL156-D1_02_rmlB,KL156-D1_03_rmlD,KL156-D1_04_rmlA,KL156-D1_05_rmlC,KL156-D1_06_wzx,KL156-D1_07,KL156-D1_08_wfgD,KL156-D1_09_wzy,KL156-D1_10,KL156-D1_11_arnC,KL156-D1_12,KL156-D1_13,KL156-D1_14,KL156-D1_15,KL156-D1_16_gnd,KL156-D1_17_ugd	OL101	OL101	?-	None	0.6981	OL101_01_rfbB,OL101_02_rfbA,OL101_03_rfbD,OL101_04_rfbC,OL101_05_wbbL,OL101_06_wzm,OL101_07_wzt,OL101_08_wbbB,OL101_09_glycosylhydrolase	-	-	-	-	-	-	-	-	-	tetM.v2*	-	-
metaspades	ERR3405662_metaspades	unknown		19678	45263	491201	30883435	no	-	NA	0	0	6	11	-	0	-	0	-	0	-	0	-	0	-	-	KL107	*	Very high	0.9611		O3/O3a	O3/O3a	none	Very high	0.9929		-	-	fosB.1*	norA*?	-	ermB.v1;lsaC*	-	-	-	tet(38)*;tetA(46)*;tetB(46)*?;tetM.v1*	-	dfrC^
WGS	ERR3405662_GCA_902164095.1	Klebsiella variicola subsp. variicola	strong	145	343033	502646	5730745	no	-	ST4146	0	0	0	0	-	0	-	0	-	0	-	0	-	0	-	-	KL107	*	Very high	0.9611		O3/O3a	O3/O3a	none	Very high	0.9929		-	-	-	-	-	-	-	-	-	-	-	-
maxbin_MAG	ERR3405662.001	Klebsiella variicola subsp. variicola	strong	73	208211	491201	5727950	no	-	ST4146	0	0	1	1	-	0	-	0	-	0	-	0	-	0	-	-	KL107	*	Very high	0.9611		O3/O3a	O3/O3a	none	Very high	0.9929		-	-	-	-	-	ermB.v1	-	-	-	-	-	-
maxbin_MAG	ERR3405662.002	unknown		796	4964	44191	2946528	no	N50	NA	0	0	0	0	-	0	-	0	-	0	-	0	-	0	-	-	KL126	?-	None	0.6585	KL126_01_galF,KL126_02_cpsACP,KL126_03_wzi,KL126_04_wza,KL126_05_wzb,KL126_06_wzc,KL126_07_wbaP,KL126_08,KL126_09,KL126_10_wzx,KL126_11_wcpS,KL126_12_wcqP,KL126_13_glf,KL126_14_gnd,KL126_15_ugd	O4	O4	-	None	0	O4_01_hydrolase,O4_02_hypothetical,O4_03_hypothetical,O4_04_wzt,O4_05_wzm,O4_06_glycosyltransferase	-	-	-	-	-	-	-	-	-	-	-	-
maxbin_MAG	ERR3405662.003	unknown		59	92024	410731	1903066	no	-	NA	0	0	4	5	-	0	-	0	-	0	-	0	-	0	-	-	KL126	?-	None	0.6704	KL126_01_galF,KL126_02_cpsACP,KL126_03_wzi,KL126_04_wza,KL126_05_wzb,KL126_06_wzc,KL126_07_wbaP,KL126_08,KL126_09,KL126_10_wzx,KL126_11_wcpS,KL126_12_wcqP,KL126_13_glf,KL126_14_gnd,KL126_15_ugd	O8	O8	-	None	0.6622	O8_01_wzm,O8_02_wzt,O8_03_wbbM,O8_04_glf,O8_05_wbbN,O8_06_wbbO,O8_07,O8_08	-	-	fosB.1*	norA*?	-	-	-	-	-	tet(38)*	-	-
maxbin_MAG	ERR3405662.004	unknown		40	90884	479500	2678227	no	-	NA	0	0	0	0	-	0	-	0	-	0	-	0	-	0	-	-	KL156-D1	-	None	0.6478	KL156-D1_01_galF,KL156-D1_02_rmlB,KL156-D1_03_rmlD,KL156-D1_04_rmlA,KL156-D1_05_rmlC,KL156-D1_06_wzx,KL156-D1_07,KL156-D1_08_wfgD,KL156-D1_09_wzy,KL156-D1_10,KL156-D1_11_arnC,KL156-D1_12,KL156-D1_13,KL156-D1_14,KL156-D1_15,KL156-D1_16_gnd,KL156-D1_17_ugd	OL103	OL103	-	None	0.7203	OL103_01_rmlC,OL103_02_wzm,OL103_03_wzt,OL103_04_hydrolase,OL103_05_spsA,OL103_06_wbbL	-	-	-	-	-	-	-	-	-	-	-	-
maxbin_MAG	ERR3405662.005	unknown		46	124963	309834	2212628	no	-	NA	0	0	2	4	-	0	-	0	-	0	-	0	-	0	-	-	KL156-D1	?-	None	0.6711	KL156-D1_01_galF,KL156-D1_02_rmlB,KL156-D1_03_rmlD,KL156-D1_04_rmlA,KL156-D1_05_rmlC,KL156-D1_06_wzx,KL156-D1_07,KL156-D1_08_wfgD,KL156-D1_09_wzy,KL156-D1_10,KL156-D1_11_arnC,KL156-D1_12,KL156-D1_13,KL156-D1_14,KL156-D1_15,KL156-D1_16_gnd,KL156-D1_17_ugd	OL102	OL102	-	None	0.6607	OL102_01_rfbB,OL102_02_rfbA,OL102_03_rfbD,OL102_04_rfbC,OL102_05_wbbL,OL102_06_rhamnan,OL102_07_wzm,OL102_08_wzt	-	-	-	-	-	lsaC*	-	-	-	tetA(46)*;tetB(46)*?;tetM.v1*	-	-
maxbin_MAG	ERR3405662.006	unknown		325	49150	198205	3744157	no	-	NA	0	0	1	1	-	0	-	0	-	0	-	0	-	0	-	-	KL41	?-	None	0.6459	KL41_01_galF,KL41_02_cpsACP,KL41_03_wzi,KL41_04_wza,KL41_05_wzb,KL41_06_wzc,KL41_07_wbaP,KL41_08_wcaA,KL41_09_wclN,KL41_10_wclM,KL41_11,KL41_12_wzy,KL41_13_wckF,KL41_14_glf,KL41_15_gnd,KL41_16,KL41_17_wzx,KL41_18_gnd,KL41_19_rmlB,KL41_20_rmlA,KL41_21_rmlD,KL41_22_rmlC	O8	O8	?-	None	0.6909	O8_01_wzm,O8_02_wzt,O8_03_wbbM,O8_04_glf,O8_05_wbbN,O8_06_wbbO,O8_07,O8_08	-	-	-	-	-	-	-	-	-	-	-	dfrC^
maxbin_MAG	ERR3405662.007	unknown		528	3272	42310	1507833	no	N50	NA	0	0	0	0	-	0	-	0	-	0	-	0	-	0	-	-	KL125	-	None	0	KL125_01_galF,KL125_02_cpsACP,KL125_03_wzi,KL125_04_wza,KL125_05_wzb,KL125_06_wzc,KL125_07_wbaP,KL125_08_wcaN,KL125_09_wzy,KL125_10,KL125_11,KL125_12_wcaG,KL125_13_wcuH,KL125_14_wzx,KL125_15,KL125_16,KL125_17_gnd,KL125_18_ugd	OL102	OL102	-	None	0	OL102_01_rfbB,OL102_02_rfbA,OL102_03_rfbD,OL102_04_rfbC,OL102_05_wbbL,OL102_06_rhamnan,OL102_07_wzm,OL102_08_wzt	-	-	-	-	-	-	-	-	-	-	-	-
maxbin_MAG	ERR3405662.008	unknown		43	133838	301116	1973994	no	-	NA	0	0	0	0	-	0	-	0	-	0	-	0	-	0	-	-	KL156-D1	?-+	None	0.6952	KL156-D1_01_galF,KL156-D1_02_rmlB,KL156-D1_03_rmlD,KL156-D1_04_rmlA,KL156-D1_05_rmlC,KL156-D1_06_wzx,KL156-D1_07,KL156-D1_08_wfgD,KL156-D1_09_wzy,KL156-D1_10,KL156-D1_11_arnC,KL156-D1_12,KL156-D1_13,KL156-D1_14,KL156-D1_15,KL156-D1_16_gnd,KL156-D1_17_ugd	O12	O12	?-	None	0.664	O12_01_rfbB,O12_02_rfbA,O12_03_rfbD,O12_04_rfbC,O12_05_wbbL,O12_06_wzm,O12_07_wzt,O12_08_wbbB	-	-	-	-	-	-	-	-	-	-	-	-
maxbin_MAG	ERR3405662.009	unknown		390	29134	103095	2264241	no	-	NA	0	0	0	0	-	0	-	0	-	0	-	0	-	0	-	-	KL156-D1	?-	None	0.6732	KL156-D1_01_galF,KL156-D1_02_rmlB,KL156-D1_03_rmlD,KL156-D1_04_rmlA,KL156-D1_05_rmlC,KL156-D1_06_wzx,KL156-D1_07,KL156-D1_08_wfgD,KL156-D1_09_wzy,KL156-D1_10,KL156-D1_11_arnC,KL156-D1_12,KL156-D1_13,KL156-D1_14,KL156-D1_15,KL156-D1_16_gnd,KL156-D1_17_ugd	O12	O12	?-	None	0.6642	O12_01_rfbB,O12_02_rfbA,O12_03_rfbD,O12_04_rfbC,O12_05_wbbL,O12_06_wzm,O12_07_wzt,O12_08_wbbB	-	-	-	-	-	-	-	-	-	-	-	-
maxbin_MAG	ERR3405662.010	unknown		150	1284	2560	196600	no	N50	NA	0	0	0	0	-	0	-	0	-	0	-	0	-	0	-	-	KL11	-	None	0	KL11_01_galF,KL11_02_cpsACP,KL11_03_wzi,KL11_04_wza,KL11_05_wzb,KL11_06_wzc,KL11_07_wcaJ,KL11_08_wzy,KL11_09_wcuP,KL11_10_wclO,KL11_11_wcuC,KL11_12_gnd,KL11_13,KL11_14_wbaZ,KL11_15_wzx,KL11_16_ugd	OL103	OL103	-	None	0	OL103_01_rmlC,OL103_02_wzm,OL103_03_wzt,OL103_04_hydrolase,OL103_05_spsA,OL103_06_wbbL	-	-	-	-	-	-	-	-	-	-	-	-
metaspades	ERR3405345_metaspades	unknown		19825	21259	827374	32700375	no	-	NA	0	0	6	13	-	0	-	0	-	0	-	0	-	0	-	wzi236	KL10	none	Very high	0.9956		O1v2	O1	none	Very high	0.9941		aac(6')-Ii*;ant(4')-Ib	-	fosA2*;fosB6*	-	-	ermB.v2*;ermC.v2*;lsaA*;mphC.v1;msrC.v2*	-	-	-	tetB(P)*;tetM.v2*	-	dfrE*
WGS	ERR3405345_GCA_902164545.1	Klebsiella pneumoniae	strong	124	248816	416194	5602878	yes (932)	ambiguous_bases	ST1079	0	0	0	0	-	0	-	0	-	0	-	0	-	0	-	wzi236	KL10	none	Very high	0.9956		O1v2	O1	none	Very high	0.9941		-	-	-	-	-	-	-	-	-	-	-	-
WGS	ERR3405345_GCA_902164925.1	Klebsiella pneumoniae	strong	113	248806	419334	5535816	yes (1340)	ambiguous_bases	ST1079	0	0	0	0	-	0	-	0	-	0	-	0	-	0	-	wzi236	KL10	none	Very high	0.9956		O1v2	O1	?-	Good	0.9941	O1/O2v2_08_gmlC	-	-	-	-	-	-	-	-	-	-	-	-
maxbin_MAG	ERR3405345.001	Klebsiella pneumoniae	strong	92	132951	328536	5529934	no	-	ST1079	0	0	0	0	-	0	-	0	-	0	-	0	-	0	-	wzi236	KL10	none	Very high	0.9956		O1v2	O1	none	Very high	0.9941		-	-	-	-	-	-	-	-	-	-	-	-
maxbin_MAG	ERR3405345.002	unknown		36	371995	624913	2976540	no	-	NA	0	0	3	4	-	0	-	0	-	0	-	0	-	0	-	-	KL156-D1	?-	None	0.6772	KL156-D1_01_galF,KL156-D1_02_rmlB,KL156-D1_03_rmlD,KL156-D1_04_rmlA,KL156-D1_05_rmlC,KL156-D1_06_wzx,KL156-D1_07,KL156-D1_08_wfgD,KL156-D1_09_wzy,KL156-D1_10,KL156-D1_11_arnC,KL156-D1_12,KL156-D1_13,KL156-D1_14,KL156-D1_15,KL156-D1_16_gnd,KL156-D1_17_ugd	OL101	OL101	?-	None	0.6485	OL101_01_rfbB,OL101_02_rfbA,OL101_03_rfbD,OL101_04_rfbC,OL101_05_wbbL,OL101_06_wzm,OL101_07_wzt,OL101_08_wbbB,OL101_09_glycosylhydrolase	-	-	-	-	-	ermB.v2*;lsaA*	-	-	-	tetM.v2*	-	dfrE*
maxbin_MAG	ERR3405345.003	unknown		79	42140	161030	1999582	no	-	NA	0	0	0	0	-	0	-	0	-	0	-	0	-	0	-	-	KL126	?-	None	0.6636	KL126_01_galF,KL126_02_cpsACP,KL126_03_wzi,KL126_04_wza,KL126_05_wzb,KL126_06_wzc,KL126_07_wbaP,KL126_08,KL126_09,KL126_10_wzx,KL126_11_wcpS,KL126_12_wcqP,KL126_13_glf,KL126_14_gnd,KL126_15_ugd	O12	O12	?-	None	0.6623	O12_01_rfbB,O12_02_rfbA,O12_03_rfbD,O12_04_rfbC,O12_05_wbbL,O12_06_wzm,O12_07_wzt,O12_08_wbbB	-	-	-	-	-	-	-	-	-	-	-	-
maxbin_MAG	ERR3405345.004	unknown		153	215943	827374	2387926	no	-	NA	0	0	0	0	-	0	-	0	-	0	-	0	-	0	-	-	KL156-D1	-	None	0.6852	KL156-D1_01_galF,KL156-D1_02_rmlB,KL156-D1_03_rmlD,KL156-D1_04_rmlA,KL156-D1_05_rmlC,KL156-D1_06_wzx,KL156-D1_07,KL156-D1_08_wfgD,KL156-D1_09_wzy,KL156-D1_10,KL156-D1_11_arnC,KL156-D1_12,KL156-D1_13,KL156-D1_14,KL156-D1_15,KL156-D1_16_gnd,KL156-D1_17_ugd	OL103	OL103	-	None	0	OL103_01_rmlC,OL103_02_wzm,OL103_03_wzt,OL103_04_hydrolase,OL103_05_spsA,OL103_06_wbbL	-	-	-	-	-	-	-	-	-	-	-	-
maxbin_MAG	ERR3405345.005	unknown		375	57115	169370	3365963	no	-	NA	0	0	2	3	-	0	-	0	-	0	-	0	-	0	-	-	KL156-D1	?-	None	0.6846	KL156-D1_01_galF,KL156-D1_02_rmlB,KL156-D1_03_rmlD,KL156-D1_04_rmlA,KL156-D1_05_rmlC,KL156-D1_06_wzx,KL156-D1_07,KL156-D1_08_wfgD,KL156-D1_09_wzy,KL156-D1_10,KL156-D1_11_arnC,KL156-D1_12,KL156-D1_13,KL156-D1_14,KL156-D1_15,KL156-D1_16_gnd,KL156-D1_17_ugd	O12	O12	?-	None	0.6574	O12_01_rfbB,O12_02_rfbA,O12_03_rfbD,O12_04_rfbC,O12_05_wbbL,O12_06_wzm,O12_07_wzt,O12_08_wbbB	aac(6')-Ii*;ant(4')-Ib	-	-	-	-	msrC.v2*	-	-	-	-	-	-
maxbin_MAG	ERR3405345.006	unknown		125	38399	206402	1750001	no	-	NA	0	0	0	0	-	0	-	0	-	0	-	0	-	0	-	-	KL11	-	None	0	KL11_01_galF,KL11_02_cpsACP,KL11_03_wzi,KL11_04_wza,KL11_05_wzb,KL11_06_wzc,KL11_07_wcaJ,KL11_08_wzy,KL11_09_wcuP,KL11_10_wclO,KL11_11_wcuC,KL11_12_gnd,KL11_13,KL11_14_wbaZ,KL11_15_wzx,KL11_16_ugd	OL103	OL103	-	None	0.6591	OL103_01_rmlC,OL103_02_wzm,OL103_03_wzt,OL103_04_hydrolase,OL103_05_spsA,OL103_06_wbbL	-	-	-	-	-	-	-	-	-	-	-	-
maxbin_MAG	ERR3405345.007	unknown		342	6297	38317	1572462	no	N50	NA	0	0	0	0	-	0	-	0	-	0	-	0	-	0	-	-	KL28	-	None	0	KL28_01_galF,KL28_02_cpsACP,KL28_03_wzi,KL28_04_wza,KL28_05_wzb,KL28_06_wzc,KL28_07_wckC,KL28_08_wcuC,KL28_09_wckD,KL28_10_wzy,KL28_11_wclS,KL28_12_wcuE,KL28_13_wzx,KL28_14_wbaZ,KL28_15_wcaJ,KL28_16_gnd,KL28_17_manC,KL28_18_manB,KL28_19_ugd	OL103	OL103	?-	None	0.6657	OL103_01_rmlC,OL103_02_wzm,OL103_03_wzt,OL103_04_hydrolase,OL103_05_spsA,OL103_06_wbbL	-	-	-	-	-	-	-	-	-	-	-	-
maxbin_MAG	ERR3405345.008	unknown		579	7470	87585	2732415	no	N50	NA	0	0	3	3	-	0	-	0	-	0	-	0	-	0	-	-	KL156-D1	?-	None	0.6681	KL156-D1_01_galF,KL156-D1_02_rmlB,KL156-D1_03_rmlD,KL156-D1_04_rmlA,KL156-D1_05_rmlC,KL156-D1_06_wzx,KL156-D1_07,KL156-D1_08_wfgD,KL156-D1_09_wzy,KL156-D1_10,KL156-D1_11_arnC,KL156-D1_12,KL156-D1_13,KL156-D1_14,KL156-D1_15,KL156-D1_16_gnd,KL156-D1_17_ugd	O4	O4	-	None	0	O4_01_hydrolase,O4_02_hypothetical,O4_03_hypothetical,O4_04_wzt,O4_05_wzm,O4_06_glycosyltransferase	-	-	fosB6*	-	-	-	-	-	-	tetB(P)*	-	-
maxbin_MAG	ERR3405345.009	unknown		543	1437	32801	815907	no	N50	NA	0	0	0	0	-	0	-	0	-	0	-	0	-	0	-	-	KL51	?-	None	0.6495	KL51_01_galF,KL51_02_cpsACP,KL51_03_wzi,KL51_04_wza,KL51_05_wzb,KL51_06_wzc,KL51_07_wcaJ,KL51_08_wcpB,KL51_09_wzy,KL51_10_wcuF,KL51_11_wcpA,KL51_12_wzx,KL51_13,KL51_14_wcoZ,KL51_15_gnd,KL51_16_ugd	O3b	O3b	-	None	0	O3b_01_manC,O3b_02_manB,O3b_03_wzm,O3b_04_wzt,O3b_05_wbdD,O3b_06_wbdA,O3b_07_wbdB,O3b_08_wbdC	-	-	-	-	-	-	-	-	-	-	-	-
maxbin_MAG	ERR3405345.010	unknown		669	3223	17678	1816389	no	N50	NA	0	0	1	1	-	0	-	0	-	0	-	0	-	0	-	-	KL156-D1	?-	None	0.6396	KL156-D1_01_galF,KL156-D1_02_rmlB,KL156-D1_03_rmlD,KL156-D1_04_rmlA,KL156-D1_05_rmlC,KL156-D1_06_wzx,KL156-D1_07,KL156-D1_08_wfgD,KL156-D1_09_wzy,KL156-D1_10,KL156-D1_11_arnC,KL156-D1_12,KL156-D1_13,KL156-D1_14,KL156-D1_15,KL156-D1_16_gnd,KL156-D1_17_ugd	O4	O4	-	None	0	O4_01_hydrolase,O4_02_hypothetical,O4_03_hypothetical,O4_04_wzt,O4_05_wzm,O4_06_glycosyltransferase	-	-	-	-	-	mphC.v1	-	-	-	-	-	-
maxbin_MAG	ERR3405345.011	unknown		698	3067	14598	1872142	no	N50	NA	0	0	1	1	-	0	-	0	-	0	-	0	-	0	-	-	KL82	-	None	0	KL82_01_galF,KL82_02_cpsACP,KL82_03_wzi,KL82_04_wza,KL82_05_wzb,KL82_06_wzc,KL82_07_wcaJ,KL82_08_wckY,KL82_09_wzy,KL82_10_wckV,KL82_11_wcqN,KL82_12_wcuF,KL82_13,KL82_14_wzx,KL82_15_wcqO,KL82_16_gnd,KL82_17_ugd	O2v2	O2	-	None	0.6769	O1/O2v2_01_wzm,O1/O2v2_02_wzt,O1/O2v2_03_wbbM,O1/O2v2_04_glf,O1/O2v2_05_wbbN,O1/O2v2_06_wbbO,O1/O2v2_07_kfoC,O1/O2v2_08_gmlC,O1/O2v2_09_gmlB,O1/O2v2_10_gmlA	-	-	-	-	-	ermC.v2*	-	-	-	-	-	-
metaspades	ERR3405594_metaspades	unknown		10278	62849	625411	23792843	no	-	NA	0	0	4	7	-	0	-	0	-	0	-	0	-	0	-	wzi23	KL14	none	Very high	0.9973		O3b	O3b	none	Very high	0.9897		-	-	-	-	-	ermB.v2*;lsaA*;mphB.v2*	-	-	-	tetA(P)*?;tetM.v2*	-	dfrE*
WGS	ERR3405594_GCA_902159635.1	Klebsiella pneumoniae	strong	47	410704	1153403	5484213	yes (41)	ambiguous_bases	ST1877	0	0	0	0	-	0	-	0	-	0	-	0	-	0	-	wzi23	KL14	?	Good	0.9974		O3b	O3b	?	Good	0.99		-	-	-	-	-	-	-	-	-	-	-	-
maxbin_MAG	ERR3405594.001	Klebsiella pneumoniae	strong	61	231746	527688	5388355	no	-	ST1877	0	0	0	0	-	0	-	0	-	0	-	0	-	0	-	wzi23	KL14	none	Very high	0.9973		O3b	O3b	none	Very high	0.9897		-	-	-	-	-	-	-	-	-	-	-	-
maxbin_MAG	ERR3405594.002	unknown		52	83144	282332	2214544	no	-	NA	0	0	0	0	-	0	-	0	-	0	-	0	-	0	-	-	KL156-D1	-	None	0.6865	KL156-D1_01_galF,KL156-D1_02_rmlB,KL156-D1_03_rmlD,KL156-D1_04_rmlA,KL156-D1_05_rmlC,KL156-D1_06_wzx,KL156-D1_07,KL156-D1_08_wfgD,KL156-D1_09_wzy,KL156-D1_10,KL156-D1_11_arnC,KL156-D1_12,KL156-D1_13,KL156-D1_14,KL156-D1_15,KL156-D1_16_gnd,KL156-D1_17_ugd	O12	O12	?-	None	0.6701	O12_01_rfbB,O12_02_rfbA,O12_03_rfbD,O12_04_rfbC,O12_05_wbbL,O12_06_wzm,O12_07_wzt,O12_08_wbbB	-	-	-	-	-	-	-	-	-	-	-	-
maxbin_MAG	ERR3405594.003	Escherichia coli / Shigella	strong	144	63553	208571	4623489	no	-	NA	0	0	2	2	-	0	-	0	-	0	-	0	-	0	-	-	KL156-D1	?-	None	0.8963	KL156-D1_05_rmlC,KL156-D1_06_wzx,KL156-D1_07,KL156-D1_08_wfgD,KL156-D1_09_wzy,KL156-D1_10,KL156-D1_11_arnC,KL156-D1_12,KL156-D1_13,KL156-D1_14,KL156-D1_15	OL102	OL102	?-	None	0.7247	OL102_01_rfbB,OL102_02_rfbA,OL102_03_rfbD,OL102_04_rfbC,OL102_05_wbbL,OL102_06_rhamnan,OL102_07_wzm,OL102_08_wzt	-	-	-	-	-	mphB.v2*	-	-	-	-	-	-
maxbin_MAG	ERR3405594.004	unknown		683	99849	625411	4860101	no	-	NA	0	0	3	4	-	0	-	0	-	0	-	0	-	0	-	-	KL156-D1	?-	None	0.7081	KL156-D1_01_galF,KL156-D1_02_rmlB,KL156-D1_03_rmlD,KL156-D1_04_rmlA,KL156-D1_05_rmlC,KL156-D1_06_wzx,KL156-D1_07,KL156-D1_08_wfgD,KL156-D1_09_wzy,KL156-D1_10,KL156-D1_11_arnC,KL156-D1_12,KL156-D1_13,KL156-D1_14,KL156-D1_15,KL156-D1_16_gnd,KL156-D1_17_ugd	O4	O4	?-	None	0.9945	O4_01_hydrolase,O4_02_hypothetical,O4_03_hypothetical,O4_04_wzt,O4_05_wzm,O4_06_glycosyltransferase	-	-	-	-	-	ermB.v2*;lsaA*	-	-	-	tetM.v2*	-	dfrE*
maxbin_MAG	ERR3405594.005	unknown		425	30777	161746	3514395	no	-	NA	0	0	1	1	-	0	-	0	-	0	-	0	-	0	-	-	KL37	-	None	0	KL37_01_galF,KL37_02_cpsACP,KL37_03_wzi,KL37_04_wza,KL37_05_wzb,KL37_06_wzc,KL37_07_wzy,KL37_08_wcmA,KL37_09_wckA,KL37_10_wcuW,KL37_11_wzx,KL37_12,KL37_13_wclZ,KL37_14,KL37_15_wcaJ,KL37_16_gnd,KL37_17_wcuG,KL37_18_wcuG	O4	O4	?-	None	0.7314	O4_01_hydrolase,O4_02_hypothetical,O4_03_hypothetical,O4_04_wzt,O4_05_wzm,O4_06_glycosyltransferase	-	-	-	-	-	-	-	-	-	tetA(P)*?	-	-
metaspades	ERR3405626_metaspades	unknown		10410	73541	1056431	24648480	no	-	NA	1	0	6	9	ybt 9; ICEKp3	183	-	0	-	0	-	0	-	0	-	wzi102	KL31	-	High	0.991	KL31_03_wzi	O3b	O3b	none	Very high	0.9975		aac(6')-Ie-aph(2'')-Ia	-	-	norA*?	-	ermC.v2*;mphC.v1;msrA.v1*	-	-	-	tet(38)*;tetA(P)*?	-	dfrC
WGS	ERR3405626_GCA_902159615.1	Klebsiella pneumoniae	strong	28	521727	762052	5258833	yes (15)	ambiguous_bases	ST104-1LV	1	0	0	0	ybt 9; ICEKp3	183	-	0	-	0	-	0	-	0	-	-	KL31	?-+	Good	0.9906	KL31_03_wzi,KL31_19_manB	O3b	O3b	?-	Good	0.9969	O3b_02_manB	-	-	-	-	-	-	-	-	-	-	-	-
maxbin_MAG	ERR3405626.001	Klebsiella pneumoniae	strong	36	367631	811816	5229108	no	-	ST104-1LV	1	0	0	0	ybt 9; ICEKp3	183	-	0	-	0	-	0	-	0	-	-	KL31	-	Good	0.991	KL31_03_wzi	O3b	O3b	none	Very high	0.9975		-	-	-	-	-	-	-	-	-	-	-	-
maxbin_MAG	ERR3405626.002	unknown		36	782636	1056431	3211408	no	-	NA	0	0	4	4	-	0	-	0	-	0	-	0	-	0	-	-	KL156-D1	?-	None	0.6674	KL156-D1_01_galF,KL156-D1_02_rmlB,KL156-D1_03_rmlD,KL156-D1_04_rmlA,KL156-D1_05_rmlC,KL156-D1_06_wzx,KL156-D1_07,KL156-D1_08_wfgD,KL156-D1_09_wzy,KL156-D1_10,KL156-D1_11_arnC,KL156-D1_12,KL156-D1_13,KL156-D1_14,KL156-D1_15,KL156-D1_16_gnd,KL156-D1_17_ugd	OL103	OL103	-	None	0.6651	OL103_01_rmlC,OL103_02_wzm,OL103_03_wzt,OL103_04_hydrolase,OL103_05_spsA,OL103_06_wbbL	aac(6')-Ie-aph(2'')-Ia	-	-	-	-	ermC.v2*	-	-	-	tetA(P)*?	-	-
maxbin_MAG	ERR3405626.003	unknown		90	59589	198427	2482413	no	-	NA	0	0	2	3	-	0	-	0	-	0	-	0	-	0	-	-	KL156-D1	?-	None	0.6432	KL156-D1_01_galF,KL156-D1_02_rmlB,KL156-D1_03_rmlD,KL156-D1_04_rmlA,KL156-D1_05_rmlC,KL156-D1_06_wzx,KL156-D1_07,KL156-D1_08_wfgD,KL156-D1_09_wzy,KL156-D1_10,KL156-D1_11_arnC,KL156-D1_12,KL156-D1_13,KL156-D1_14,KL156-D1_15,KL156-D1_16_gnd,KL156-D1_17_ugd	O4	O4	-	None	0	O4_01_hydrolase,O4_02_hypothetical,O4_03_hypothetical,O4_04_wzt,O4_05_wzm,O4_06_glycosyltransferase	-	-	-	-	-	mphC.v1;msrA.v1*	-	-	-	-	-	dfrC
maxbin_MAG	ERR3405626.004	unknown		52	147365	538958	2202671	no	-	NA	0	0	0	0	-	0	-	0	-	0	-	0	-	0	-	-	KL156-D1	-	None	0.6354	KL156-D1_01_galF,KL156-D1_02_rmlB,KL156-D1_03_rmlD,KL156-D1_04_rmlA,KL156-D1_05_rmlC,KL156-D1_06_wzx,KL156-D1_07,KL156-D1_08_wfgD,KL156-D1_09_wzy,KL156-D1_10,KL156-D1_11_arnC,KL156-D1_12,KL156-D1_13,KL156-D1_14,KL156-D1_15,KL156-D1_16_gnd,KL156-D1_17_ugd	O2v2	O2	-	None	0.6846	O1/O2v2_01_wzm,O1/O2v2_02_wzt,O1/O2v2_03_wbbM,O1/O2v2_04_glf,O1/O2v2_05_wbbN,O1/O2v2_06_wbbO,O1/O2v2_07_kfoC,O1/O2v2_08_gmlC,O1/O2v2_09_gmlB,O1/O2v2_10_gmlA	-	-	-	-	-	-	-	-	-	-	-	-
maxbin_MAG	ERR3405626.005	unknown		139	88808	326249	2994888	no	-	NA	0	0	2	2	-	0	-	0	-	0	-	0	-	0	-	-	KL41	?-	None	0.646	KL41_01_galF,KL41_02_cpsACP,KL41_03_wzi,KL41_04_wza,KL41_05_wzb,KL41_06_wzc,KL41_07_wbaP,KL41_08_wcaA,KL41_09_wclN,KL41_10_wclM,KL41_11,KL41_12_wzy,KL41_13_wckF,KL41_14_glf,KL41_15_gnd,KL41_16,KL41_17_wzx,KL41_18_gnd,KL41_19_rmlB,KL41_20_rmlA,KL41_21_rmlD,KL41_22_rmlC	O2v2	O2	-	None	0.6871	O1/O2v2_01_wzm,O1/O2v2_02_wzt,O1/O2v2_03_wbbM,O1/O2v2_04_glf,O1/O2v2_05_wbbN,O1/O2v2_06_wbbO,O1/O2v2_07_kfoC,O1/O2v2_08_gmlC,O1/O2v2_09_gmlB,O1/O2v2_10_gmlA	-	-	-	norA*?	-	-	-	-	-	tet(38)*	-	-
maxbin_MAG	ERR3405626.006	unknown		162	47497	163033	2408790	no	-	NA	0	0	0	0	-	0	-	0	-	0	-	0	-	0	-	-	KL156-D1	-	None	0.6956	KL156-D1_01_galF,KL156-D1_02_rmlB,KL156-D1_03_rmlD,KL156-D1_04_rmlA,KL156-D1_05_rmlC,KL156-D1_06_wzx,KL156-D1_07,KL156-D1_08_wfgD,KL156-D1_09_wzy,KL156-D1_10,KL156-D1_11_arnC,KL156-D1_12,KL156-D1_13,KL156-D1_14,KL156-D1_15,KL156-D1_16_gnd,KL156-D1_17_ugd	O12	O12	?-	None	0.6667	O12_01_rfbB,O12_02_rfbA,O12_03_rfbD,O12_04_rfbC,O12_05_wbbL,O12_06_wzm,O12_07_wzt,O12_08_wbbB	-	-	-	-	-	-	-	-	-	-	-	-
maxbin_MAG	ERR3405626.007	unknown		997	4017	36991	2857186	no	N50	NA	0	0	0	0	-	0	-	0	-	0	-	0	-	0	-	-	KL156-D1	?-	None	0.6816	KL156-D1_01_galF,KL156-D1_02_rmlB,KL156-D1_03_rmlD,KL156-D1_04_rmlA,KL156-D1_05_rmlC,KL156-D1_06_wzx,KL156-D1_07,KL156-D1_08_wfgD,KL156-D1_09_wzy,KL156-D1_10,KL156-D1_11_arnC,KL156-D1_12,KL156-D1_13,KL156-D1_14,KL156-D1_15,KL156-D1_16_gnd,KL156-D1_17_ugd	O12	O12	-	None	0.6611	O12_01_rfbB,O12_02_rfbA,O12_03_rfbD,O12_04_rfbC,O12_05_wbbL,O12_06_wzm,O12_07_wzt,O12_08_wbbB	-	-	-	-	-	-	-	-	-	-	-	-
metaspades	ERR3405393_metaspades	Klebsiella pneumoniae	weak	5640	113762	617909	15270389	no	total_size	ST1877	0	0	5	6	-	0	-	0	-	0	-	0	-	0	-	wzi23	KL14	none	Very high	0.9972		O3b	O3b	none	Very high	0.9897		ant(4')-Ib	-	-	-	-	mphC.v1;msrA.v1*	-	-	-	tetM.v1*	-	dfrC
WGS	ERR3405393_GCA_902164535.1	Klebsiella pneumoniae	strong	243	110772	318151	5682209	no	-	ST1877	0	0	0	0	-	0	-	0	-	0	-	0	-	0	-	wzi23	KL14	?-	Good	0.9971	KL14_20_manB	O3b	O3b	?-	Good	0.9903	O3b_02_manB	-	-	-	-	-	-	-	-	-	-	-	-
maxbin_MAG	ERR3405393.002	Klebsiella pneumoniae	strong	52	326486	617909	5569166	no	-	ST1877	0	0	0	0	-	0	-	0	-	0	-	0	-	0	-	wzi23	KL14	none	Very high	0.9972		O3b	O3b	none	Very high	0.9897		-	-	-	-	-	-	-	-	-	-	-	-
maxbin_MAG	ERR3405393.001	unknown		25	419752	484896	2276722	no	-	NA	0	0	0	0	-	0	-	0	-	0	-	0	-	0	-	-	KL156-D1	?-	None	0.6889	KL156-D1_01_galF,KL156-D1_02_rmlB,KL156-D1_03_rmlD,KL156-D1_04_rmlA,KL156-D1_05_rmlC,KL156-D1_06_wzx,KL156-D1_07,KL156-D1_08_wfgD,KL156-D1_09_wzy,KL156-D1_10,KL156-D1_11_arnC,KL156-D1_12,KL156-D1_13,KL156-D1_14,KL156-D1_15,KL156-D1_16_gnd,KL156-D1_17_ugd	O3/O3a	O3/O3a	-	None	0.6667	O3/O3a_01_manC,O3/O3a_02_manB,O3/O3a_03_wzm,O3/O3a_04_wzt,O3/O3a_05_wbdD,O3/O3a_06_wbdA,O3/O3a_07_wbdB,O3/O3a_08_wbdC	-	-	-	-	-	-	-	-	-	-	-	-
maxbin_MAG	ERR3405393.003	unknown		684	64376	263620	3635217	no	-	NA	0	0	4	5	-	0	-	0	-	0	-	0	-	0	-	-	KL156-D1	?-	None	0.6521	KL156-D1_01_galF,KL156-D1_02_rmlB,KL156-D1_03_rmlD,KL156-D1_04_rmlA,KL156-D1_05_rmlC,KL156-D1_06_wzx,KL156-D1_07,KL156-D1_08_wfgD,KL156-D1_09_wzy,KL156-D1_10,KL156-D1_11_arnC,KL156-D1_12,KL156-D1_13,KL156-D1_14,KL156-D1_15,KL156-D1_16_gnd,KL156-D1_17_ugd	O4	O4	-	None	0	O4_01_hydrolase,O4_02_hypothetical,O4_03_hypothetical,O4_04_wzt,O4_05_wzm,O4_06_glycosyltransferase	ant(4')-Ib	-	-	-	-	mphC.v1;msrA.v1*	-	-	-	-	-	dfrC
maxbin_MAG	ERR3405393.004	unknown		108	67964	261364	2068580	no	-	NA	0	0	1	1	-	0	-	0	-	0	-	0	-	0	-	-	KL156-D1	?-	None	0.6823	KL156-D1_01_galF,KL156-D1_02_rmlB,KL156-D1_03_rmlD,KL156-D1_04_rmlA,KL156-D1_05_rmlC,KL156-D1_06_wzx,KL156-D1_07,KL156-D1_08_wfgD,KL156-D1_09_wzy,KL156-D1_10,KL156-D1_11_arnC,KL156-D1_12,KL156-D1_13,KL156-D1_14,KL156-D1_15,KL156-D1_16_gnd,KL156-D1_17_ugd	OL102	OL102	-	None	0.6722	OL102_01_rfbB,OL102_02_rfbA,OL102_03_rfbD,OL102_04_rfbC,OL102_05_wbbL,OL102_06_rhamnan,OL102_07_wzm,OL102_08_wzt	-	-	-	-	-	-	-	-	-	tetM.v1*	-	-
metaspades	ERR3405419_metaspades	unknown		8430	82594	891260	31821645	no	-	NA	1	0	3	4	ybt 9; ICEKp3 (incomplete)	69-3LV	-	0	-	0	-	0	-	0	-	wzi338	KL105	*	Very high	0.9666		O3/O3a	O3/O3a	none	Very high	0.992		-	-	-	-	-	mphC.v1;msrA.v1*	-	-	-	tetM.v2^	-	dfrC
WGS	ERR3405419_GCA_902166565.1	Klebsiella variicola subsp. variicola	strong	1	5861889	5861889	5861889	yes (268603)	ambiguous_bases	ST639	0	0	0	0	-	0	-	0	-	0	-	0	-	0	-	wzi338	KL105	-*	High	0.9666	KL105_07_wbaP	O3/O3a	O3/O3a	none	Very high	0.992		-	-	-	-	-	-	-	-	-	-	-	-
maxbin_MAG	ERR3405419.002	Klebsiella variicola subsp. variicola	strong	27	400003	648245	5562340	no	-	ST639	0	0	0	0	-	0	-	0	-	0	-	0	-	0	-	wzi338	KL105	*	Very high	0.9666		O3/O3a	O3/O3a	none	Very high	0.992		-	-	-	-	-	-	-	-	-	-	-	-
maxbin_MAG	ERR3405419.001	unknown		25	464425	622398	2581245	no	-	NA	0	0	0	0	-	0	-	0	-	0	-	0	-	0	-	-	KL107	?-	None	0.7118	KL107_01_galF,KL107_02_cpsACP,KL107_03_wzi,KL107_04_wza,KL107_05_wzb,KL107_06_wzc,KL107_07_wbaP,KL107_08,KL107_09,KL107_10,KL107_11_gnd,KL107_12,KL107_13,KL107_14,KL107_15,KL107_16_ugd	OL102	OL102	?-	None	0.7057	OL102_01_rfbB,OL102_02_rfbA,OL102_03_rfbD,OL102_04_rfbC,OL102_05_wbbL,OL102_06_rhamnan,OL102_07_wzm,OL102_08_wzt	-	-	-	-	-	-	-	-	-	-	-	-
maxbin_MAG	ERR3405419.003	unknown		13	230520	304435	788934	no	-	NA	0	0	0	0	-	0	-	0	-	0	-	0	-	0	-	-	KL107	?-	None	0.6575	KL107_01_galF,KL107_02_cpsACP,KL107_03_wzi,KL107_04_wza,KL107_05_wzb,KL107_06_wzc,KL107_07_wbaP,KL107_08,KL107_09,KL107_10,KL107_11_gnd,KL107_12,KL107_13,KL107_14,KL107_15,KL107_16_ugd	OL102	OL102	-	None	0.6812	OL102_01_rfbB,OL102_02_rfbA,OL102_03_rfbD,OL102_04_rfbC,OL102_05_wbbL,OL102_06_rhamnan,OL102_07_wzm,OL102_08_wzt	-	-	-	-	-	-	-	-	-	-	-	-
maxbin_MAG	ERR3405419.004	unknown		13	468734	891260	1814554	no	-	NA	0	0	0	0	-	0	-	0	-	0	-	0	-	0	-	-	KL107	?-	None	0.6699	KL107_01_galF,KL107_02_cpsACP,KL107_03_wzi,KL107_04_wza,KL107_05_wzb,KL107_06_wzc,KL107_07_wbaP,KL107_08,KL107_09,KL107_10,KL107_11_gnd,KL107_12,KL107_13,KL107_14,KL107_15,KL107_16_ugd	O3/O3a	O3/O3a	-	None	0	O3/O3a_01_manC,O3/O3a_02_manB,O3/O3a_03_wzm,O3/O3a_04_wzt,O3/O3a_05_wbdD,O3/O3a_06_wbdA,O3/O3a_07_wbdB,O3/O3a_08_wbdC	-	-	-	-	-	-	-	-	-	-	-	-
maxbin_MAG	ERR3405419.005	unknown		102	38262	161630	2047132	no	-	NA	0	0	0	0	-	0	-	0	-	0	-	0	-	0	-	-	KL126	-	None	0	KL126_01_galF,KL126_02_cpsACP,KL126_03_wzi,KL126_04_wza,KL126_05_wzb,KL126_06_wzc,KL126_07_wbaP,KL126_08,KL126_09,KL126_10_wzx,KL126_11_wcpS,KL126_12_wcqP,KL126_13_glf,KL126_14_gnd,KL126_15_ugd	OL103	OL103	-	None	0	OL103_01_rmlC,OL103_02_wzm,OL103_03_wzt,OL103_04_hydrolase,OL103_05_spsA,OL103_06_wbbL	-	-	-	-	-	-	-	-	-	-	-	-
maxbin_MAG	ERR3405419.006	unknown		121	82594	263620	2557456	no	-	NA	0	0	2	2	-	0	-	0	-	0	-	0	-	0	-	-	KL156-D1	?-	None	0.6573	KL156-D1_01_galF,KL156-D1_02_rmlB,KL156-D1_03_rmlD,KL156-D1_04_rmlA,KL156-D1_05_rmlC,KL156-D1_06_wzx,KL156-D1_07,KL156-D1_08_wfgD,KL156-D1_09_wzy,KL156-D1_10,KL156-D1_11_arnC,KL156-D1_12,KL156-D1_13,KL156-D1_14,KL156-D1_15,KL156-D1_16_gnd,KL156-D1_17_ugd	O4	O4	-	None	0	O4_01_hydrolase,O4_02_hypothetical,O4_03_hypothetical,O4_04_wzt,O4_05_wzm,O4_06_glycosyltransferase	-	-	-	-	-	-	-	-	-	tetM.v2^	-	dfrC
maxbin_MAG	ERR3405419.007	unknown		195	37321	141155	2414841	no	-	NA	0	0	0	0	-	0	-	0	-	0	-	0	-	0	-	-	KL41	?-	None	0.6659	KL41_01_galF,KL41_02_cpsACP,KL41_03_wzi,KL41_04_wza,KL41_05_wzb,KL41_06_wzc,KL41_07_wbaP,KL41_08_wcaA,KL41_09_wclN,KL41_10_wclM,KL41_11,KL41_12_wzy,KL41_13_wckF,KL41_14_glf,KL41_15_gnd,KL41_16,KL41_17_wzx,KL41_18_gnd,KL41_19_rmlB,KL41_20_rmlA,KL41_21_rmlD,KL41_22_rmlC	O12	O12	?-	None	0.6634	O12_01_rfbB,O12_02_rfbA,O12_03_rfbD,O12_04_rfbC,O12_05_wbbL,O12_06_wzm,O12_07_wzt,O12_08_wbbB	-	-	-	-	-	-	-	-	-	-	-	-
maxbin_MAG	ERR3405419.008	unknown		103	256668	332474	1967628	no	-	NA	0	0	1	2	-	0	-	0	-	0	-	0	-	0	-	-	KL25	-	None	0	KL25_01_galF,KL25_02_cpsACP,KL25_03_wzi,KL25_04_wza,KL25_05_wzb,KL25_06_wzc,KL25_07_wcaJ,KL25_08_wzy,KL25_09_wfeD,KL25_10,KL25_11_wcuB,KL25_12_wzx,KL25_13_gnd,KL25_14_ugd	O2v2	O2	-	None	0	O1/O2v2_01_wzm,O1/O2v2_02_wzt,O1/O2v2_03_wbbM,O1/O2v2_04_glf,O1/O2v2_05_wbbN,O1/O2v2_06_wbbO,O1/O2v2_07_kfoC,O1/O2v2_08_gmlC,O1/O2v2_09_gmlB,O1/O2v2_10_gmlA	-	-	-	-	-	mphC.v1;msrA.v1*	-	-	-	-	-	-
maxbin_MAG	ERR3405419.009	Citrobacter amalonaticus	strong	472	24006	402999	6193242	no	-	NA	1	0	0	0	ybt 9; ICEKp3 (incomplete)	69-3LV	-	0	-	0	-	0	-	0	-	-	KL113	?-*	None	0.7349	KL113_02_cpsACP,KL113_03_wzi,KL113_04_wza,KL113_05_wzb,KL113_06_wzc,KL113_07_wzx,KL113_08,KL113_09,KL113_10,KL113_11_wcoS,KL113_13_wcaG,KL113_14,KL113_15_wcaI,KL113_16_wcaJ,KL113_18_manC,KL113_19_manB	O3/O3a	O3/O3a	?-	None	0.7178	O3/O3a_01_manC,O3/O3a_02_manB,O3/O3a_03_wzm,O3/O3a_04_wzt,O3/O3a_05_wbdD,O3/O3a_06_wbdA,O3/O3a_07_wbdB,O3/O3a_08_wbdC	-	-	-	-	-	-	-	-	-	-	-	-
maxbin_MAG	ERR3405419.010	unknown		112	70726	184939	3473106	no	-	NA	0	0	0	0	-	0	-	0	-	0	-	0	-	0	-	-	KL107	?-	None	0.7047	KL107_01_galF,KL107_02_cpsACP,KL107_03_wzi,KL107_04_wza,KL107_05_wzb,KL107_06_wzc,KL107_07_wbaP,KL107_08,KL107_09,KL107_10,KL107_11_gnd,KL107_12,KL107_13,KL107_14,KL107_15,KL107_16_ugd	OL102	OL102	?-	None	0.7111	OL102_01_rfbB,OL102_02_rfbA,OL102_03_rfbD,OL102_04_rfbC,OL102_05_wbbL,OL102_06_rhamnan,OL102_07_wzm,OL102_08_wzt	-	-	-	-	-	-	-	-	-	-	-	-
metaspades	ERR3405098_metaspades	unknown		39224	13874	603704	69339910	no	-	NA	1	2	9	21	ybt unknown	0	-	0	-	0	-	0	-	0	-	wzi422	KL126	*	Very high	0.9508		OL103	OL103	none	Very high	0.9656		aac(6')-Ie-aph(2'')-Ia;aph(3')-IIIa;sat-4*	-	fosA2*	-	-	ermB.v2*;ermC.v1;lsaA*;mphC.v1;msrA.v1*;vgaA*	catA8*	-	-	tet(K)*?;tetM.v2*	-	dfrC;dfrE*
WGS	ERR3405098_GCA_902166725.1	Klebsiella variicola subsp. variicola	strong	1	5989149	5989149	5989149	yes (721923)	ambiguous_bases	ST3353	0	0	0	0	-	0	-	0	-	0	-	0	-	0	-	wzi422	KL126	?+*	Good	0.9528		OL103	OL103	none	Very high	0.9656		-	-	-	-	-	-	-	-	-	-	-	-
maxbin_MAG	ERR3405098.001	Klebsiella variicola subsp. variicola	strong	61	328939	603704	5873397	no	-	ST3353-1LV	0	0	1	1	-	0	-	0	-	0	-	0	-	0	-	wzi422	KL126	+*	None	0.9528		OL103	OL103	none	Very high	0.9656		aac(6')-Ie-aph(2'')-Ia	-	-	-	-	-	-	-	-	-	-	-
maxbin_MAG	ERR3405098.007	Klebsiella grimontii	weak	1130	17037	162846	8653410	no	-	NA	1	1	1	1	ybt unknown	0	-	0	-	0	-	0	-	0	-	-	KL50	?-	None	0.7372	KL50_01_galF,KL50_02_cpsACP,KL50_03_wzi,KL50_04_wza,KL50_05_wbaZ,KL50_06_wbaP,KL50_07_wcuU,KL50_08_wcuH,KL50_09_wzx,KL50_10	OL102	OL102	-	None	0.7328	OL102_01_rfbB,OL102_02_rfbA,OL102_03_rfbD,OL102_04_rfbC,OL102_05_wbbL,OL102_06_rhamnan,OL102_07_wzm,OL102_08_wzt	-	-	-	-	-	-	-	-	-	-	-	-
maxbin_MAG	ERR3405098.002	unknown		55	372607	544141	3194078	no	-	NA	0	0	4	6	-	0	-	0	-	0	-	0	-	0	-	-	KL156-D1	?-	None	0.6772	KL156-D1_01_galF,KL156-D1_02_rmlB,KL156-D1_03_rmlD,KL156-D1_04_rmlA,KL156-D1_05_rmlC,KL156-D1_06_wzx,KL156-D1_07,KL156-D1_08_wfgD,KL156-D1_09_wzy,KL156-D1_10,KL156-D1_11_arnC,KL156-D1_12,KL156-D1_13,KL156-D1_14,KL156-D1_15,KL156-D1_16_gnd,KL156-D1_17_ugd	OL101	OL101	?-	None	0.6485	OL101_01_rfbB,OL101_02_rfbA,OL101_03_rfbD,OL101_04_rfbC,OL101_05_wbbL,OL101_06_wzm,OL101_07_wzt,OL101_08_wbbB,OL101_09_glycosylhydrolase	aph(3')-IIIa;sat-4*	-	-	-	-	ermB.v2*;lsaA*	-	-	-	tetM.v2*	-	dfrE*
maxbin_MAG	ERR3405098.003	unknown		74	129587	273793	4992420	no	-	NA	0	2	1	1	-	0	-	0	-	0	-	0	-	0	-	-	KL156-D1	?-	None	0.7012	KL156-D1_01_galF,KL156-D1_02_rmlB,KL156-D1_03_rmlD,KL156-D1_04_rmlA,KL156-D1_05_rmlC,KL156-D1_06_wzx,KL156-D1_07,KL156-D1_08_wfgD,KL156-D1_09_wzy,KL156-D1_10,KL156-D1_11_arnC,KL156-D1_12,KL156-D1_13,KL156-D1_14,KL156-D1_15,KL156-D1_16_gnd,KL156-D1_17_ugd	OL102	OL102	?-	None	0.6915	OL102_01_rfbB,OL102_02_rfbA,OL102_03_rfbD,OL102_04_rfbC,OL102_05_wbbL,OL102_06_rhamnan,OL102_07_wzm,OL102_08_wzt	-	-	-	-	-	-	-	-	-	-	-	-
maxbin_MAG	ERR3405098.004	unknown		116	62194	159867	3570480	no	-	NA	0	0	0	0	-	0	-	0	-	0	-	0	-	0	-	-	KL144	?-	None	0.6746	KL144_01_galF,KL144_02_cpsACP,KL144_03_wzi,KL144_04_wza,KL144_05_wzb,KL144_06_wzc,KL144_07_wckM,KL144_08_wcuI,KL144_09_wzy,KL144_10_wcuV,KL144_11,KL144_12_wcuC,KL144_13_wcuO,KL144_14_wzx,KL144_15,KL144_16_wbaZ,KL144_17_wcaJ,KL144_18_gnd,KL144_19_manC,KL144_20_manB,KL144_21_rmlB,KL144_22_rmlA,KL144_23_rmlD,KL144_24_rmlC,KL144_25_ugd	O2v1	O2	-+*	None	0.7402	O1/O2v1_03_wbbM,O1/O2v1_05_wbbN,O1/O2v1_06_wbbO,O1/O2v1_07_kfoC	-	-	-	-	-	-	-	-	-	-	-	-
maxbin_MAG	ERR3405098.005	unknown		53	102079	380889	2455390	no	-	NA	0	0	3	4	-	0	-	0	-	0	-	0	-	0	-	-	KL156-D1	?-	None	0.6555	KL156-D1_01_galF,KL156-D1_02_rmlB,KL156-D1_03_rmlD,KL156-D1_04_rmlA,KL156-D1_05_rmlC,KL156-D1_06_wzx,KL156-D1_07,KL156-D1_08_wfgD,KL156-D1_09_wzy,KL156-D1_10,KL156-D1_11_arnC,KL156-D1_12,KL156-D1_13,KL156-D1_14,KL156-D1_15,KL156-D1_16_gnd,KL156-D1_17_ugd	O4	O4	-	None	0	O4_01_hydrolase,O4_02_hypothetical,O4_03_hypothetical,O4_04_wzt,O4_05_wzm,O4_06_glycosyltransferase	-	-	-	-	-	mphC.v1;msrA.v1*	-	-	-	-	-	dfrC
maxbin_MAG	ERR3405098.006	Escherichia coli / Shigella	weak	689	16014	163546	4131650	no	-	NA	0	0	0	0	-	0	-	0	-	0	-	0	-	0	-	-	KL124	?-+*	None	0.7341	KL124_02_cpsACP,KL124_08_wctK,KL124_09_wcuP,KL124_10_wclJ,KL124_11_wzy,KL124_12,KL124_13_wcuA,KL124_14_wcaL,KL124_15_wzx,KL124_17_wclK,KL124_18_rmlB,KL124_20_rmlD,KL124_21_rmlC	O2v1	O2	-+*	Good	0.7232	O1/O2v1_03_wbbM,O1/O2v1_05_wbbN,O1/O2v1_07_kfoC	-	-	-	-	-	-	-	-	-	-	-	-
maxbin_MAG	ERR3405098.008	unknown		1658	49950	283331	8700896	no	-	NA	0	0	0	0	-	0	-	0	-	0	-	0	-	0	-	-	KL53	?-	None	0.6839	KL53_01_galF,KL53_02_cpsACP,KL53_03_wzi,KL53_04_wza,KL53_05_wzb,KL53_06_wzc,KL53_07_wcaJ,KL53_08_wcuE,KL53_09_wcuK,KL53_10_wzy,KL53_11_wbaZ,KL53_12_wclH,KL53_13_wckZ,KL53_14_wcuT,KL53_15_wzx,KL53_16_gnd,KL53_17_manC,KL53_18_manB,KL53_19_rmlB,KL53_20_rmlA,KL53_21_rmlD,KL53_22_rmlC,KL53_23_ugd	O3/O3a	O3/O3a	?-	None	0.6713	O3/O3a_01_manC,O3/O3a_02_manB,O3/O3a_03_wzm,O3/O3a_04_wzt,O3/O3a_05_wbdD,O3/O3a_06_wbdA,O3/O3a_07_wbdB,O3/O3a_08_wbdC	-	-	-	-	-	-	-	-	-	-	-	-
maxbin_MAG	ERR3405098.009	unknown		2717	4398	84210	9213134	no	N50	NA	0	0	1	2	-	0	-	0	-	0	-	0	-	0	-	-	KL156-D1	?-*	None	0.7285	KL156-D1_05_rmlC,KL156-D1_06_wzx,KL156-D1_07,KL156-D1_08_wfgD,KL156-D1_09_wzy,KL156-D1_10,KL156-D1_11_arnC,KL156-D1_12,KL156-D1_13,KL156-D1_14,KL156-D1_15,KL156-D1_16_gnd,KL156-D1_17_ugd	OL102	OL102	?-	None	0.6924	OL102_01_rfbB,OL102_02_rfbA,OL102_03_rfbD,OL102_04_rfbC,OL102_05_wbbL,OL102_06_rhamnan,OL102_07_wzm,OL102_08_wzt	-	-	-	-	-	-	-	-	-	-	-	-
maxbin_MAG	ERR3405098.010	unknown		829	6654	69753	3708023	no	N50	NA	0	2	1	1	-	0	-	0	-	0	-	0	-	0	-	-	KL141	?-	None	0.6781	KL141_01_galF,KL141_02_cpsACP,KL141_03_wzi,KL141_04_wza,KL141_05_wzb,KL141_06_wzc,KL141_07_wbaP,KL141_08_wcaA,KL141_09_wcsF,KL141_10_wctL,KL141_11_wzy,KL141_12,KL141_13,KL141_14_wzx,KL141_15_gnd,KL141_16_manC,KL141_17_manB,KL141_18_rmlB,KL141_19_rmlA,KL141_20_rmlD,KL141_21_rmlC,KL141_22_ugd	O12	O12	?-	None	0.6817	O12_01_rfbB,O12_02_rfbA,O12_03_rfbD,O12_04_rfbC,O12_05_wbbL,O12_06_wzm,O12_07_wzt,O12_08_wbbB	-	-	-	-	-	-	-	-	-	-	-	-
maxbin_MAG	ERR3405098.011	unknown		536	2970	38211	1354338	no	N50	NA	0	0	3	4	-	0	-	0	-	0	-	0	-	0	-	-	KL68	?-*	None	0.8598	KL68_02_cpsACP,KL68_03_wzi,KL68_04_wza,KL68_05_wzb,KL68_06_wzc,KL68_07_wbap,KL68_13_manC,KL68_14_manB,KL68_15_wbaZ,KL68_17_gnd,KL68_18	O2v2	O2	?-	None	0.8392	O1/O2v2_01_wzm,O1/O2v2_02_wzt,O1/O2v2_03_wbbM,O1/O2v2_04_glf,O1/O2v2_05_wbbN,O1/O2v2_06_wbbO,O1/O2v2_07_kfoC,O1/O2v2_08_gmlC,O1/O2v2_09_gmlB,O1/O2v2_10_gmlA	-	-	-	-	-	ermC.v1;vgaA*	catA8*	-	-	tet(K)*?	-	-
maxbin_MAG	ERR3405098.012	unknown		1091	3386	18604	3035569	no	N50	NA	0	0	0	0	-	0	-	0	-	0	-	0	-	0	-	-	KL113	?-+*	None	0.7237	KL113_01_galF,KL113_02_cpsACP,KL113_03_wzi,KL113_04_wza,KL113_05_wzb,KL113_06_wzc,KL113_07_wzx,KL113_08,KL113_09,KL113_10,KL113_11_wcoS,KL113_12,KL113_13_wcaG,KL113_14,KL113_15_wcaI,KL113_16_wcaJ,KL113_17_gnd,KL113_18_manC,KL113_20_ugd	O3/O3a	O3/O3a	?-*	None	0.6923	O3/O3a_01_manC,O3/O3a_03_wzm,O3/O3a_04_wzt,O3/O3a_05_wbdD,O3/O3a_06_wbdA,O3/O3a_07_wbdB,O3/O3a_08_wbdC	-	-	-	-	-	-	-	-	-	-	-	-
metaspades	ERR3405085_metaspades	unknown		29440	12727	544709	53570009	no	-	NA	0	1	7	17	-	0	-	0	-	0	-	0	-	0	-	-	KL125	?*	Good	0.9037		O1/O2v2	unknown	none	Very high	0.9829		-	-	fosA2*	-	-	ermB.v2*;lsaA*;mphB.v2*	catA8*	-	-	tet(38)*;tet32.v1;tetA(46)*;tetM.v2*	-	dfrE*;dfrG
WGS	ERR3405085_GCA_902162595.1	Klebsiella grimontii	strong	75	518759	787148	6055233	yes (958)	ambiguous_bases	NA	0	1	1	1	-	0	-	0	-	0	-	0	-	0	-	-	KL137	?-+*	None	0.7602	KL137_02_cpsACP,KL137_05_wzb,KL137_06_wzc,KL137_07_wbaP,KL137_08,KL137_09,KL137_10_wbaZ,KL137_11_wcuS,KL137_12_wzx,KL137_13_wcqH,KL137_14_wclK,KL137_15_wzy,KL137_16_wcuC	O1v1	O1	?-+*	Good	0.7223	O1/O2v1_03_wbbM,O1/O2v1_05_wbbN,O1/O2v1_07_kfoC	-	-	-	-	-	-	-	-	-	-	-	-
WGS	ERR3405085_GCA_902165315.1	Klebsiella pneumoniae	strong	192	67997	318776	4664754	no	total_size	ST1391-4LV	0	0	0	0	-	0	-	0	-	0	-	0	-	0	-	-	KL107	?-	None	0.7234	KL107_01_galF,KL107_02_cpsACP,KL107_03_wzi,KL107_04_wza,KL107_05_wzb,KL107_06_wzc,KL107_07_wbaP,KL107_08,KL107_09,KL107_10,KL107_11_gnd,KL107_12,KL107_13,KL107_14,KL107_15,KL107_16_ugd	OL102	OL102	-	None	0.7388	OL102_01_rfbB,OL102_02_rfbA,OL102_03_rfbD,OL102_04_rfbC,OL102_05_wbbL,OL102_06_rhamnan,OL102_07_wzm,OL102_08_wzt	-	-	-	-	-	-	-	-	-	-	-	-
WGS	ERR3405085_GCA_902165385.1	Klebsiella pneumoniae	strong	35	390825	1087313	5156864	yes (339)	ambiguous_bases	ST1391-4LV	0	0	0	0	-	0	-	0	-	0	-	0	-	0	-	-	KL102	none	Very high	0.9912		O2v2	O2v2	none	Very high	0.9829		-	-	-	-	-	-	-	-	-	-	-	-
WGS	ERR3405085_GCA_902166635.1	Klebsiella pneumoniae	strong	1	5782096	5782096	5782096	yes (290268)	ambiguous_bases	ST35	1	0	0	0	ybt 9; ICEKp3	180	-	0	-	0	-	0	-	0	-	wzi37	KL22	none	Very high	0.9948		O1v1	O1v1	none	Very high	0.981		-	-	-	-	-	-	-	-	-	-	-	-
maxbin_MAG	ERR3405085.003	Klebsiella pneumoniae	strong	299	32073	114040	5015023	no	-	0	0	0	0	0	-	0	-	0	-	0	-	0	-	0	-	-	KL107	?-	None	0.8878	KL107_03_wzi,KL107_04_wza,KL107_05_wzb,KL107_06_wzc,KL107_07_wbaP,KL107_08,KL107_09,KL107_10,KL107_11_gnd,KL107_12,KL107_13,KL107_14,KL107_15,KL107_16_ugd	OL102	OL102	-	None	0.7388	OL102_01_rfbB,OL102_02_rfbA,OL102_03_rfbD,OL102_04_rfbC,OL102_05_wbbL,OL102_06_rhamnan,OL102_07_wzm,OL102_08_wzt	-	-	-	-	-	-	-	-	-	-	-	-
maxbin_MAG	ERR3405085.001	Escherichia coli / Shigella	strong	65	207206	444943	5058384	no	-	NA	0	0	2	2	-	0	-	0	-	0	-	0	-	0	-	-	KL54	?-+*	None	0.7227	KL54_02_cpsACP,KL54_03_wzi,KL54_04_wza,KL54_05_wzb,KL54_06_wzc,KL54_07_wclU,KL54_08_wzx,KL54_09_wzy,KL54_10_wckB,KL54_11_wcoS,KL54_13_wcaG,KL54_14_wcaH,KL54_15_wcaI,KL54_16_wcaJ,KL54_18_manC,KL54_19_manB	OL102	OL102	-	None	0.739	OL102_01_rfbB,OL102_02_rfbA,OL102_03_rfbD,OL102_04_rfbC,OL102_05_wbbL,OL102_06_rhamnan,OL102_07_wzm,OL102_08_wzt	-	-	-	-	-	mphB.v2*	-	-	-	-	-	-
maxbin_MAG	ERR3405085.002	unknown		92	49519	184044	2185698	no	-	NA	0	0	0	0	-	0	-	0	-	0	-	0	-	0	-	-	KL156-D1	?-	None	0.6949	KL156-D1_01_galF,KL156-D1_02_rmlB,KL156-D1_03_rmlD,KL156-D1_04_rmlA,KL156-D1_05_rmlC,KL156-D1_06_wzx,KL156-D1_07,KL156-D1_08_wfgD,KL156-D1_09_wzy,KL156-D1_10,KL156-D1_11_arnC,KL156-D1_12,KL156-D1_13,KL156-D1_14,KL156-D1_15,KL156-D1_16_gnd,KL156-D1_17_ugd	OL102	OL102	-	None	0.6526	OL102_01_rfbB,OL102_02_rfbA,OL102_03_rfbD,OL102_04_rfbC,OL102_05_wbbL,OL102_06_rhamnan,OL102_07_wzm,OL102_08_wzt	-	-	-	-	-	-	-	-	-	-	-	-
maxbin_MAG	ERR3405085.004	unknown		62	182899	544709	3154078	no	-	NA	0	0	4	6	-	0	-	0	-	0	-	0	-	0	-	-	KL125	-*	Good	0.9029	KL125_01_galF,KL125_02_cpsACP	O2v2	O2	none	Very high	0.9829		-	-	-	-	-	ermB.v2*;lsaA*	catA8*	-	-	tetM.v2*	-	dfrE*;dfrG
maxbin_MAG	ERR3405085.005	unknown		207	109765	489865	7782096	no	-	NA	0	0	1	1	-	0	-	0	-	0	-	0	-	0	-	-	KL14	?-	None	0.8168	KL14_01_galF,KL14_02_cpsACP,KL14_03_wzi,KL14_04_wza,KL14_05_wzb,KL14_06_wzc,KL14_07,KL14_08_wzx,KL14_09,KL14_10,KL14_11,KL14_12,KL14_13,KL14_14,KL14_15,KL14_16,KL14_17_wcaJ,KL14_18_gnd,KL14_21_rmlB,KL14_22_rmlA,KL14_23_rmlD,KL14_24_rmlC,KL14_25_ugd	O5	O5	*	High	0.9423		-	-	-	-	-	-	-	-	-	tet32.v1	-	-
maxbin_MAG	ERR3405085.006	unknown		467	5099	108898	1749155	no	N50	NA	0	0	0	0	-	0	-	0	-	0	-	0	-	0	-	-	KL130	?-+*	None	0.701	KL130_02_cpsACP,KL130_03_wzi,KL130_04_wza,KL130_05_wzb,KL130_06_wzc,KL130_07_wbaP,KL130_08_wzy,KL130_09_wclQ,KL130_10_wclP,KL130_11_wzx,KL130_12_wcuQ,KL130_13_wcuK,KL130_14,KL130_15_wbaZ,KL130_16_gnd,KL130_17_manC,KL130_18_manB,KL130_21_rmlD,KL130_22_rmlC,KL130_23_ugd	O1/O2v1	unknown	?-*	None	0.7116	O1/O2v1_01_wzm,O1/O2v1_02_wzt,O1/O2v1_03_wbbM,O1/O2v1_04_glf,O1/O2v1_05_wbbN,O1/O2v1_07_kfoC	-	-	-	-	-	-	-	-	-	-	-	-
maxbin_MAG	ERR3405085.007	unknown		443	15344	47232	2481207	no	-	NA	0	0	1	1	-	0	-	0	-	0	-	0	-	0	-	-	KL156-D1	?-	None	0.6808	KL156-D1_01_galF,KL156-D1_02_rmlB,KL156-D1_03_rmlD,KL156-D1_04_rmlA,KL156-D1_05_rmlC,KL156-D1_06_wzx,KL156-D1_07,KL156-D1_08_wfgD,KL156-D1_09_wzy,KL156-D1_10,KL156-D1_11_arnC,KL156-D1_12,KL156-D1_13,KL156-D1_14,KL156-D1_15,KL156-D1_16_gnd,KL156-D1_17_ugd	OL102	OL102	-	None	0.6601	OL102_01_rfbB,OL102_02_rfbA,OL102_03_rfbD,OL102_04_rfbC,OL102_05_wbbL,OL102_06_rhamnan,OL102_07_wzm,OL102_08_wzt	-	-	-	-	-	-	-	-	-	tetA(46)*	-	-
maxbin_MAG	ERR3405085.008	Citrobacter freundii	weak	1495	7572	49439	7201795	no	N50	NA	0	0	1	2	-	0	-	0	-	0	-	0	-	0	-	-	KL54	?-*	None	0.7285	KL54_02_cpsACP,KL54_03_wzi,KL54_04_wza,KL54_05_wzb,KL54_06_wzc,KL54_07_wclU,KL54_08_wzx,KL54_09_wzy,KL54_10_wckB,KL54_11_wcoS,KL54_12_gmd,KL54_13_wcaG,KL54_14_wcaH,KL54_15_wcaI,KL54_16_wcaJ,KL54_17_gnd,KL54_18_manC,KL54_19_manB	O3/O3a	O3/O3a	?-	None	0.7089	O3/O3a_01_manC,O3/O3a_02_manB,O3/O3a_03_wzm,O3/O3a_04_wzt,O3/O3a_05_wbdD,O3/O3a_06_wbdA,O3/O3a_07_wbdB,O3/O3a_08_wbdC	-	-	-	-	-	-	-	-	-	-	-	-
maxbin_MAG	ERR3405085.009	unknown		1000	6479	47683	4435459	no	N50	NA	0	0	1	1	-	0	-	0	-	0	-	0	-	0	-	-	KL54	?-	None	0.6932	KL54_01_galF,KL54_02_cpsACP,KL54_03_wzi,KL54_04_wza,KL54_05_wzb,KL54_06_wzc,KL54_07_wclU,KL54_08_wzx,KL54_09_wzy,KL54_10_wckB,KL54_11_wcoS,KL54_12_gmd,KL54_13_wcaG,KL54_14_wcaH,KL54_15_wcaI,KL54_16_wcaJ,KL54_17_gnd,KL54_18_manC,KL54_19_manB,KL54_20_ugd	O3/O3a	O3/O3a	?-	None	0.6989	O3/O3a_01_manC,O3/O3a_02_manB,O3/O3a_03_wzm,O3/O3a_04_wzt,O3/O3a_05_wbdD,O3/O3a_06_wbdA,O3/O3a_07_wbdB,O3/O3a_08_wbdC	-	-	-	-	-	-	-	-	-	-	-	-
maxbin_MAG	ERR3405085.010	unknown		826	2786	25653	1997740	no	N50	NA	0	1	2	2	-	0	-	0	-	0	-	0	-	0	-	-	KL107	-	None	0.7238	KL107_01_galF,KL107_02_cpsACP,KL107_03_wzi,KL107_04_wza,KL107_05_wzb,KL107_06_wzc,KL107_07_wbaP,KL107_08,KL107_09,KL107_10,KL107_11_gnd,KL107_12,KL107_13,KL107_14,KL107_15,KL107_16_ugd	OL102	OL102	-	None	0.7225	OL102_01_rfbB,OL102_02_rfbA,OL102_03_rfbD,OL102_04_rfbC,OL102_05_wbbL,OL102_06_rhamnan,OL102_07_wzm,OL102_08_wzt	-	-	fosA2*	-	-	-	-	-	-	-	-	-
maxbin_MAG	ERR3405085.011	unknown		1655	2227	157727	3647136	no	N50	NA	0	0	2	2	-	0	-	0	-	0	-	0	-	0	-	-	KL156-D1	?-*	None	0.7657	KL156-D1_01_galF,KL156-D1_02_rmlB,KL156-D1_05_rmlC,KL156-D1_06_wzx,KL156-D1_07,KL156-D1_08_wfgD,KL156-D1_09_wzy,KL156-D1_10,KL156-D1_11_arnC,KL156-D1_12,KL156-D1_13,KL156-D1_14,KL156-D1_15	OL102	OL102	?-	None	0.6502	OL102_01_rfbB,OL102_02_rfbA,OL102_03_rfbD,OL102_04_rfbC,OL102_05_wbbL,OL102_06_rhamnan,OL102_07_wzm,OL102_08_wzt	-	-	-	-	-	-	-	-	-	tet(38)*	-	-
metaspades	ERR3405369_metaspades	unknown		10043	59271	581260	17555530	no	-	NA	2	0	4	6	ybt unknown	0	clb 3	13-5LV	-	0	iro unknown	0	-	0	-	wzi56	KL55	*	Very high	0.9626		O3b	O3b	none	Very high	0.9921		aac(6')-Ie-aph(2'')-Ia;sat-4*	-	-	-	-	ermB.v2*;lsaA*	-	-	-	tetM.v2*	-	dfrE*
WGS	ERR3405369_GCA_902161105.1	Klebsiella pneumoniae	strong	65	376133	730269	5388510	no	-	ST827-1LV	0	0	0	0	-	0	-	0	-	0	-	0	-	0	-	wzi56	KL55	*	Very high	0.9626		O3b	O3b	none	Very high	0.9921		-	-	-	-	-	-	-	-	-	-	-	-
maxbin_MAG	ERR3405369.002	Klebsiella pneumoniae	strong	132	100582	248823	5329549	no	-	ST827-2LV	0	0	0	0	-	0	-	0	-	0	-	0	-	0	-	wzi56	KL55	*	Very high	0.9626		O3b	O3b	none	Very high	0.9921		-	-	-	-	-	-	-	-	-	-	-	-
maxbin_MAG	ERR3405369.001	Escherichia coli / Shigella	strong	39	277023	581260	4920252	no	-	NA	2	0	0	0	ybt unknown	0	clb 3	13-5LV	-	0	iro unknown	0	-	0	-	-	KL156-D1	?-	None	0.921	KL156-D1_05_rmlC,KL156-D1_06_wzx,KL156-D1_07,KL156-D1_08_wfgD,KL156-D1_09_wzy,KL156-D1_10,KL156-D1_11_arnC,KL156-D1_12,KL156-D1_13,KL156-D1_14,KL156-D1_15	OL102	OL102	?-	None	0.7149	OL102_01_rfbB,OL102_02_rfbA,OL102_03_rfbD,OL102_04_rfbC,OL102_05_wbbL,OL102_06_rhamnan,OL102_07_wzm,OL102_08_wzt	-	-	-	-	-	-	-	-	-	-	-	-
maxbin_MAG	ERR3405369.003	unknown		310	18861	95355	3204335	no	-	NA	0	0	4	5	-	0	-	0	-	0	-	0	-	0	-	-	KL156-D1	?-	None	0.6772	KL156-D1_01_galF,KL156-D1_02_rmlB,KL156-D1_03_rmlD,KL156-D1_04_rmlA,KL156-D1_05_rmlC,KL156-D1_06_wzx,KL156-D1_07,KL156-D1_08_wfgD,KL156-D1_09_wzy,KL156-D1_10,KL156-D1_11_arnC,KL156-D1_12,KL156-D1_13,KL156-D1_14,KL156-D1_15,KL156-D1_16_gnd,KL156-D1_17_ugd	OL101	OL101	?-	None	0.6485	OL101_01_rfbB,OL101_02_rfbA,OL101_03_rfbD,OL101_04_rfbC,OL101_05_wbbL,OL101_06_wzm,OL101_07_wzt,OL101_08_wbbB,OL101_09_glycosylhydrolase	aac(6')-Ie-aph(2'')-Ia	-	-	-	-	ermB.v2*;lsaA*	-	-	-	tetM.v2*	-	dfrE*
maxbin_MAG	ERR3405369.004	unknown		575	2269	10314	1197285	no	N50	NA	0	0	1	1	-	0	-	0	-	0	-	0	-	0	-	-	KL14	?-	None	0.6579	KL14_01_galF,KL14_02_cpsACP,KL14_03_wzi,KL14_04_wza,KL14_05_wzb,KL14_06_wzc,KL14_07,KL14_08_wzx,KL14_09,KL14_10,KL14_11,KL14_12,KL14_13,KL14_14,KL14_15,KL14_16,KL14_17_wcaJ,KL14_18_gnd,KL14_19_manC,KL14_20_manB,KL14_21_rmlB,KL14_22_rmlA,KL14_23_rmlD,KL14_24_rmlC,KL14_25_ugd	O12	O12	-	None	0.6601	O12_01_rfbB,O12_02_rfbA,O12_03_rfbD,O12_04_rfbC,O12_05_wbbL,O12_06_wzm,O12_07_wzt,O12_08_wbbB	sat-4*	-	-	-	-	-	-	-	-	-	-	-
metaspades	ERR3405421_metaspades	unknown		4033	115868	833200	28892500	no	-	NA	0	0	5	11	-	0	-	0	-	0	-	0	-	0	-	wzi338	KL105	*	Very high	0.9666		O3/O3a	O3/O3a	none	Very high	0.992		-	-	fosB.1*	-	-	lsaA^;mphC.v1;msrA.v1*	-	-	-	tet(38)*;tetA(46)*;tetB(46)*?;tetM.v1*	-	dfrC;dfrE*
WGS	ERR3405421_GCA_902166195.1	Klebsiella variicola subsp. variicola	strong	45	585683	1587630	5814327	yes (2009)	ambiguous_bases	ST639	0	0	0	0	-	0	-	0	-	0	-	0	-	0	-	wzi338	KL105	*	Very high	0.9666		O3/O3a	O3/O3a	none	Very high	0.992		-	-	-	-	-	-	-	-	-	-	-	-
maxbin_MAG	ERR3405421.004	Klebsiella variicola subsp. variicola	strong	26	400003	648347	5738374	no	-	ST639	0	0	0	0	-	0	-	0	-	0	-	0	-	0	-	wzi338	KL105	*	Very high	0.9666		O3/O3a	O3/O3a	none	Very high	0.992		-	-	-	-	-	-	-	-	-	-	-	-
maxbin_MAG	ERR3405421.001	unknown		26	314451	833200	2193714	no	-	NA	0	0	0	0	-	0	-	0	-	0	-	0	-	0	-	-	KL156-D1	-	None	0.684	KL156-D1_01_galF,KL156-D1_02_rmlB,KL156-D1_03_rmlD,KL156-D1_04_rmlA,KL156-D1_05_rmlC,KL156-D1_06_wzx,KL156-D1_07,KL156-D1_08_wfgD,KL156-D1_09_wzy,KL156-D1_10,KL156-D1_11_arnC,KL156-D1_12,KL156-D1_13,KL156-D1_14,KL156-D1_15,KL156-D1_16_gnd,KL156-D1_17_ugd	O4	O4	-	None	0	O4_01_hydrolase,O4_02_hypothetical,O4_03_hypothetical,O4_04_wzt,O4_05_wzm,O4_06_glycosyltransferase	-	-	-	-	-	-	-	-	-	-	-	-
maxbin_MAG	ERR3405421.002	unknown		41	135640	344769	2438608	no	-	NA	0	0	0	0	-	0	-	0	-	0	-	0	-	0	-	-	KL107	?-	None	0.7009	KL107_01_galF,KL107_02_cpsACP,KL107_03_wzi,KL107_04_wza,KL107_05_wzb,KL107_06_wzc,KL107_07_wbaP,KL107_08,KL107_09,KL107_10,KL107_11_gnd,KL107_12,KL107_13,KL107_14,KL107_15,KL107_16_ugd	O3/O3a	O3/O3a	-	None	0.6667	O3/O3a_01_manC,O3/O3a_02_manB,O3/O3a_03_wzm,O3/O3a_04_wzt,O3/O3a_05_wbdD,O3/O3a_06_wbdA,O3/O3a_07_wbdB,O3/O3a_08_wbdC	-	-	-	-	-	-	-	-	-	-	-	-
maxbin_MAG	ERR3405421.003	unknown		30	199624	642114	2936721	no	-	NA	0	0	3	3	-	0	-	0	-	0	-	0	-	0	-	-	KL156-D1	?-	None	0.676	KL156-D1_01_galF,KL156-D1_02_rmlB,KL156-D1_03_rmlD,KL156-D1_04_rmlA,KL156-D1_05_rmlC,KL156-D1_06_wzx,KL156-D1_07,KL156-D1_08_wfgD,KL156-D1_09_wzy,KL156-D1_10,KL156-D1_11_arnC,KL156-D1_12,KL156-D1_13,KL156-D1_14,KL156-D1_15,KL156-D1_16_gnd,KL156-D1_17_ugd	OL102	OL102	-	None	0.6435	OL102_01_rfbB,OL102_02_rfbA,OL102_03_rfbD,OL102_04_rfbC,OL102_05_wbbL,OL102_06_rhamnan,OL102_07_wzm,OL102_08_wzt	-	-	-	-	-	lsaA^	-	-	-	tetM.v1*	-	dfrE*
maxbin_MAG	ERR3405421.005	unknown		32	189650	538144	2244117	no	-	NA	0	0	0	0	-	0	-	0	-	0	-	0	-	0	-	-	KL156-D1	-	None	0.6983	KL156-D1_01_galF,KL156-D1_02_rmlB,KL156-D1_03_rmlD,KL156-D1_04_rmlA,KL156-D1_05_rmlC,KL156-D1_06_wzx,KL156-D1_07,KL156-D1_08_wfgD,KL156-D1_09_wzy,KL156-D1_10,KL156-D1_11_arnC,KL156-D1_12,KL156-D1_13,KL156-D1_14,KL156-D1_15,KL156-D1_16_gnd,KL156-D1_17_ugd	OL102	OL102	-	None	0.6545	OL102_01_rfbB,OL102_02_rfbA,OL102_03_rfbD,OL102_04_rfbC,OL102_05_wbbL,OL102_06_rhamnan,OL102_07_wzm,OL102_08_wzt	-	-	-	-	-	-	-	-	-	-	-	-
maxbin_MAG	ERR3405421.006	unknown		34	134500	427171	1963698	no	-	NA	0	0	0	0	-	0	-	0	-	0	-	0	-	0	-	-	KL156-D1	?-	None	0.6675	KL156-D1_01_galF,KL156-D1_02_rmlB,KL156-D1_03_rmlD,KL156-D1_04_rmlA,KL156-D1_05_rmlC,KL156-D1_06_wzx,KL156-D1_07,KL156-D1_08_wfgD,KL156-D1_09_wzy,KL156-D1_10,KL156-D1_11_arnC,KL156-D1_12,KL156-D1_13,KL156-D1_14,KL156-D1_15,KL156-D1_16_gnd,KL156-D1_17_ugd	O12	O12	-	None	0.6541	O12_01_rfbB,O12_02_rfbA,O12_03_rfbD,O12_04_rfbC,O12_05_wbbL,O12_06_wzm,O12_07_wzt,O12_08_wbbB	-	-	-	-	-	-	-	-	-	-	-	-
maxbin_MAG	ERR3405421.007	unknown		114	88849	311755	2333628	no	-	NA	0	0	0	0	-	0	-	0	-	0	-	0	-	0	-	-	KL156-D1	?-	None	0.6612	KL156-D1_01_galF,KL156-D1_02_rmlB,KL156-D1_03_rmlD,KL156-D1_04_rmlA,KL156-D1_05_rmlC,KL156-D1_06_wzx,KL156-D1_07,KL156-D1_08_wfgD,KL156-D1_09_wzy,KL156-D1_10,KL156-D1_11_arnC,KL156-D1_12,KL156-D1_13,KL156-D1_14,KL156-D1_15,KL156-D1_16_gnd,KL156-D1_17_ugd	OL103	OL103	-	None	0	OL103_01_rmlC,OL103_02_wzm,OL103_03_wzt,OL103_04_hydrolase,OL103_05_spsA,OL103_06_wbbL	-	-	-	-	-	-	-	-	-	-	-	-
maxbin_MAG	ERR3405421.008	unknown		368	18142	114775	2746148	no	-	NA	0	0	2	3	-	0	-	0	-	0	-	0	-	0	-	-	KL156-D1	?-	None	0.6541	KL156-D1_01_galF,KL156-D1_02_rmlB,KL156-D1_03_rmlD,KL156-D1_04_rmlA,KL156-D1_05_rmlC,KL156-D1_06_wzx,KL156-D1_07,KL156-D1_08_wfgD,KL156-D1_09_wzy,KL156-D1_10,KL156-D1_11_arnC,KL156-D1_12,KL156-D1_13,KL156-D1_14,KL156-D1_15,KL156-D1_16_gnd,KL156-D1_17_ugd	O2v2	O2	-	None	0	O1/O2v2_01_wzm,O1/O2v2_02_wzt,O1/O2v2_03_wbbM,O1/O2v2_04_glf,O1/O2v2_05_wbbN,O1/O2v2_06_wbbO,O1/O2v2_07_kfoC,O1/O2v2_08_gmlC,O1/O2v2_09_gmlB,O1/O2v2_10_gmlA	-	-	-	-	-	mphC.v1;msrA.v1*	-	-	-	-	-	-
maxbin_MAG	ERR3405421.009	unknown		364	10827	67397	2205397	no	-	NA	0	0	1	2	-	0	-	0	-	0	-	0	-	0	-	-	KL156-D1	?-	None	0.6723	KL156-D1_01_galF,KL156-D1_02_rmlB,KL156-D1_03_rmlD,KL156-D1_04_rmlA,KL156-D1_05_rmlC,KL156-D1_06_wzx,KL156-D1_07,KL156-D1_08_wfgD,KL156-D1_09_wzy,KL156-D1_10,KL156-D1_11_arnC,KL156-D1_12,KL156-D1_13,KL156-D1_14,KL156-D1_15,KL156-D1_16_gnd,KL156-D1_17_ugd	OL102	OL102	-	None	0.6629	OL102_01_rfbB,OL102_02_rfbA,OL102_03_rfbD,OL102_04_rfbC,OL102_05_wbbL,OL102_06_rhamnan,OL102_07_wzm,OL102_08_wzt	-	-	-	-	-	-	-	-	-	tetA(46)*;tetB(46)*?	-	-
maxbin_MAG	ERR3405421.010	unknown		238	14531	69690	1570941	no	-	NA	0	0	3	3	-	0	-	0	-	0	-	0	-	0	-	-	KL126	-	None	0.6667	KL126_01_galF,KL126_02_cpsACP,KL126_03_wzi,KL126_04_wza,KL126_05_wzb,KL126_06_wzc,KL126_07_wbaP,KL126_08,KL126_09,KL126_10_wzx,KL126_11_wcpS,KL126_12_wcqP,KL126_13_glf,KL126_14_gnd,KL126_15_ugd	OL103	OL103	-	None	0.6806	OL103_01_rmlC,OL103_02_wzm,OL103_03_wzt,OL103_04_hydrolase,OL103_05_spsA,OL103_06_wbbL	-	-	fosB.1*	-	-	-	-	-	-	tet(38)*	-	dfrC
maxbin_MAG	ERR3405421.011	unknown		195	10801	30980	1475567	no	-	NA	0	0	0	0	-	0	-	0	-	0	-	0	-	0	-	-	KL41	-	None	0.6377	KL41_01_galF,KL41_02_cpsACP,KL41_03_wzi,KL41_04_wza,KL41_05_wzb,KL41_06_wzc,KL41_07_wbaP,KL41_08_wcaA,KL41_09_wclN,KL41_10_wclM,KL41_11,KL41_12_wzy,KL41_13_wckF,KL41_14_glf,KL41_15_gnd,KL41_16,KL41_17_wzx,KL41_18_gnd,KL41_19_rmlB,KL41_20_rmlA,KL41_21_rmlD,KL41_22_rmlC	OL103	OL103	-	None	0.7273	OL103_01_rmlC,OL103_02_wzm,OL103_03_wzt,OL103_04_hydrolase,OL103_05_spsA,OL103_06_wbbL	-	-	-	-	-	-	-	-	-	-	-	-
metaspades	ERR3405622_metaspades	unknown		39314	52445	722051	69764347	no	-	NA	4	0	6	23	ybt unknown	0	-	0	iuc unknown	0	-	0	-	0	-	wzi469	KL35	*	Very high	0.9584		O3/O3a	O3/O3a	none	Very high	0.9932		aac(3)-IId^;aac(6')-Ie-aph(2'')-Ia;aadA5;strA.v1*;strB.v1*	-	-	-	-	ermC.v1;lsaA*;mphA;mphB.v2*	-	-	sul1;sul2	tet(A).v1;tet32.v1;tetM.v1*;tetQ*	-	dfrA17;dfrC^;dfrE*;dfrF
WGS	ERR3405622_GCA_902164505.1	Klebsiella variicola subsp. variicola	strong	96	162826	306881	5661298	yes (33)	ambiguous_bases	ST2594-1LV	0	0	0	0	-	0	-	0	-	0	-	0	-	0	-	wzi469	KL35	?*	Good	0.9581		O3/O3a	O3/O3a	none	Very high	0.9932		-	-	-	-	-	-	-	-	-	-	-	-
maxbin_MAG	ERR3405622.002	Klebsiella variicola subsp. variicola	strong	41	221400	467897	5426689	no	-	ST2594-1LV	0	0	0	0	-	0	-	0	-	0	-	0	-	0	-	wzi469	KL35	*	Very high	0.9584		O3/O3a	O3/O3a	none	Very high	0.9932		-	-	-	-	-	-	-	-	-	-	-	-
maxbin_MAG	ERR3405622.001	unknown		90	184247	504668	5679777	no	-	NA	0	0	1	1	-	0	-	0	-	0	-	0	-	0	-	-	KL156-D1	?-	None	0.658	KL156-D1_01_galF,KL156-D1_02_rmlB,KL156-D1_03_rmlD,KL156-D1_04_rmlA,KL156-D1_05_rmlC,KL156-D1_06_wzx,KL156-D1_07,KL156-D1_08_wfgD,KL156-D1_09_wzy,KL156-D1_10,KL156-D1_11_arnC,KL156-D1_12,KL156-D1_13,KL156-D1_14,KL156-D1_15,KL156-D1_16_gnd,KL156-D1_17_ugd	OL102	OL102	?-	None	0.6792	OL102_01_rfbB,OL102_02_rfbA,OL102_03_rfbD,OL102_04_rfbC,OL102_05_wbbL,OL102_06_rhamnan,OL102_07_wzm,OL102_08_wzt	-	-	-	-	-	-	-	-	-	tetQ*	-	-
maxbin_MAG	ERR3405622.003	unknown		56	186748	293647	3206977	no	-	NA	0	0	4	5	-	0	-	0	-	0	-	0	-	0	-	-	KL156-D1	?-	None	0.6763	KL156-D1_01_galF,KL156-D1_02_rmlB,KL156-D1_03_rmlD,KL156-D1_04_rmlA,KL156-D1_05_rmlC,KL156-D1_06_wzx,KL156-D1_07,KL156-D1_08_wfgD,KL156-D1_09_wzy,KL156-D1_10,KL156-D1_11_arnC,KL156-D1_12,KL156-D1_13,KL156-D1_14,KL156-D1_15,KL156-D1_16_gnd,KL156-D1_17_ugd	OL102	OL102	-	None	0.6379	OL102_01_rfbB,OL102_02_rfbA,OL102_03_rfbD,OL102_04_rfbC,OL102_05_wbbL,OL102_06_rhamnan,OL102_07_wzm,OL102_08_wzt	-	-	-	-	-	ermC.v1;lsaA*	-	-	-	tetM.v1*	-	dfrE*
maxbin_MAG	ERR3405622.004	unknown		81	173620	423278	6399222	no	-	NA	0	0	2	2	-	0	-	0	-	0	-	0	-	0	-	-	KL156-D1	?-	None	0.6681	KL156-D1_01_galF,KL156-D1_02_rmlB,KL156-D1_03_rmlD,KL156-D1_04_rmlA,KL156-D1_05_rmlC,KL156-D1_06_wzx,KL156-D1_07,KL156-D1_08_wfgD,KL156-D1_09_wzy,KL156-D1_10,KL156-D1_11_arnC,KL156-D1_12,KL156-D1_13,KL156-D1_14,KL156-D1_15,KL156-D1_16_gnd,KL156-D1_17_ugd	OL102	OL102	?-	None	0.69	OL102_01_rfbB,OL102_02_rfbA,OL102_03_rfbD,OL102_04_rfbC,OL102_05_wbbL,OL102_06_rhamnan,OL102_07_wzm,OL102_08_wzt	-	-	-	-	-	-	-	-	-	tet(A).v1	-	-
maxbin_MAG	ERR3405622.005	Escherichia coli / Shigella	strong	160	85396	264369	5042397	no	-	NA	1	0	5	10	ybt unknown	0	-	0	-	0	-	0	-	0	-	-	KL54	?-	None	0.694	KL54_01_galF,KL54_02_cpsACP,KL54_03_wzi,KL54_04_wza,KL54_05_wzb,KL54_06_wzc,KL54_07_wclU,KL54_08_wzx,KL54_09_wzy,KL54_10_wckB,KL54_11_wcoS,KL54_12_gmd,KL54_13_wcaG,KL54_14_wcaH,KL54_15_wcaI,KL54_16_wcaJ,KL54_17_gnd,KL54_18_manC,KL54_19_manB,KL54_20_ugd	OL102	OL102	-	None	0.7409	OL102_01_rfbB,OL102_02_rfbA,OL102_03_rfbD,OL102_04_rfbC,OL102_05_wbbL,OL102_06_rhamnan,OL102_07_wzm,OL102_08_wzt	aac(3)-IId^;aadA5;strA.v1*;strB.v1*	-	-	-	-	mphA;mphB.v2*	-	-	sul1;sul2	-	-	dfrA17
maxbin_MAG	ERR3405622.006	unknown		185	101170	334652	6425265	no	-	NA	3	0	1	1	-	0	-	0	iuc unknown	0	-	0	-	0	-	-	KL156-D1	?-*	None	0.9124	KL156-D1_06_wzx,KL156-D1_07,KL156-D1_08_wfgD,KL156-D1_09_wzy,KL156-D1_10,KL156-D1_11_arnC,KL156-D1_12,KL156-D1_13,KL156-D1_14,KL156-D1_15	O12	O12	?-	None	0.6808	O12_01_rfbB,O12_02_rfbA,O12_03_rfbD,O12_04_rfbC,O12_05_wbbL,O12_06_wzm,O12_07_wzt,O12_08_wbbB	-	-	-	-	-	-	-	-	-	tet32.v1	-	-
maxbin_MAG	ERR3405622.007	unknown		56	147888	722051	4681656	no	-	NA	0	0	0	0	-	0	-	0	-	0	-	0	-	0	-	-	KL156-D1	?-	None	0.6797	KL156-D1_01_galF,KL156-D1_02_rmlB,KL156-D1_03_rmlD,KL156-D1_04_rmlA,KL156-D1_05_rmlC,KL156-D1_06_wzx,KL156-D1_07,KL156-D1_08_wfgD,KL156-D1_09_wzy,KL156-D1_10,KL156-D1_11_arnC,KL156-D1_12,KL156-D1_13,KL156-D1_14,KL156-D1_15,KL156-D1_16_gnd,KL156-D1_17_ugd	OL102	OL102	?-	None	0.685	OL102_01_rfbB,OL102_02_rfbA,OL102_03_rfbD,OL102_04_rfbC,OL102_05_wbbL,OL102_06_rhamnan,OL102_07_wzm,OL102_08_wzt	-	-	-	-	-	-	-	-	-	-	-	-
maxbin_MAG	ERR3405622.008	unknown		102	350501	569899	2531339	no	-	NA	0	0	0	0	-	0	-	0	-	0	-	0	-	0	-	-	KL156-D1	?-	None	0.6689	KL156-D1_01_galF,KL156-D1_02_rmlB,KL156-D1_03_rmlD,KL156-D1_04_rmlA,KL156-D1_05_rmlC,KL156-D1_06_wzx,KL156-D1_07,KL156-D1_08_wfgD,KL156-D1_09_wzy,KL156-D1_10,KL156-D1_11_arnC,KL156-D1_12,KL156-D1_13,KL156-D1_14,KL156-D1_15,KL156-D1_16_gnd,KL156-D1_17_ugd	O4	O4	-	None	0	O4_01_hydrolase,O4_02_hypothetical,O4_03_hypothetical,O4_04_wzt,O4_05_wzm,O4_06_glycosyltransferase	-	-	-	-	-	-	-	-	-	-	-	-
maxbin_MAG	ERR3405622.009	unknown		439	7744	37301	2156217	no	N50	NA	0	0	0	0	-	0	-	0	-	0	-	0	-	0	-	-	KL156-D1	-	None	0.6956	KL156-D1_01_galF,KL156-D1_02_rmlB,KL156-D1_03_rmlD,KL156-D1_04_rmlA,KL156-D1_05_rmlC,KL156-D1_06_wzx,KL156-D1_07,KL156-D1_08_wfgD,KL156-D1_09_wzy,KL156-D1_10,KL156-D1_11_arnC,KL156-D1_12,KL156-D1_13,KL156-D1_14,KL156-D1_15,KL156-D1_16_gnd,KL156-D1_17_ugd	OL102	OL102	-	None	0.6497	OL102_01_rfbB,OL102_02_rfbA,OL102_03_rfbD,OL102_04_rfbC,OL102_05_wbbL,OL102_06_rhamnan,OL102_07_wzm,OL102_08_wzt	-	-	-	-	-	-	-	-	-	-	-	-
maxbin_MAG	ERR3405622.010	unknown		256	43071	140000	3196117	no	-	NA	0	0	1	1	-	0	-	0	-	0	-	0	-	0	-	-	KL126	?-	None	0.6496	KL126_01_galF,KL126_02_cpsACP,KL126_03_wzi,KL126_04_wza,KL126_05_wzb,KL126_06_wzc,KL126_07_wbaP,KL126_08,KL126_09,KL126_10_wzx,KL126_11_wcpS,KL126_12_wcqP,KL126_13_glf,KL126_14_gnd,KL126_15_ugd	O4	O4	-	None	0	O4_01_hydrolase,O4_02_hypothetical,O4_03_hypothetical,O4_04_wzt,O4_05_wzm,O4_06_glycosyltransferase	-	-	-	-	-	-	-	-	-	-	-	dfrC^
maxbin_MAG	ERR3405622.011	unknown		606	14492	70387	3378819	no	-	NA	0	0	1	1	-	0	-	0	-	0	-	0	-	0	-	-	KL156-D1	?-	None	0.6879	KL156-D1_01_galF,KL156-D1_02_rmlB,KL156-D1_03_rmlD,KL156-D1_04_rmlA,KL156-D1_05_rmlC,KL156-D1_06_wzx,KL156-D1_07,KL156-D1_08_wfgD,KL156-D1_09_wzy,KL156-D1_10,KL156-D1_11_arnC,KL156-D1_12,KL156-D1_13,KL156-D1_14,KL156-D1_15,KL156-D1_16_gnd,KL156-D1_17_ugd	OL101	OL101	?-	None	0.6448	OL101_01_rfbB,OL101_02_rfbA,OL101_03_rfbD,OL101_04_rfbC,OL101_05_wbbL,OL101_06_wzm,OL101_07_wzt,OL101_08_wbbB,OL101_09_glycosylhydrolase	-	-	-	-	-	-	-	-	-	-	-	-
maxbin_MAG	ERR3405622.012	unknown		784	2567	56409	1802534	no	N50	NA	0	0	0	0	-	0	-	0	-	0	-	0	-	0	-	-	KL156-D1	?-	None	0.8688	KL156-D1_01_galF,KL156-D1_02_rmlB,KL156-D1_03_rmlD,KL156-D1_04_rmlA,KL156-D1_05_rmlC,KL156-D1_06_wzx,KL156-D1_07,KL156-D1_08_wfgD,KL156-D1_09_wzy,KL156-D1_10,KL156-D1_11_arnC,KL156-D1_12,KL156-D1_13,KL156-D1_14,KL156-D1_15	O12	O12	-	None	0.6581	O12_01_rfbB,O12_02_rfbA,O12_03_rfbD,O12_04_rfbC,O12_05_wbbL,O12_06_wzm,O12_07_wzt,O12_08_wbbB	-	-	-	-	-	-	-	-	-	-	-	-
maxbin_MAG	ERR3405622.013	unknown		1148	3160	58488	3093948	no	N50	NA	0	0	1	1	-	0	-	0	-	0	-	0	-	0	-	-	KL25	-	None	0.6364	KL25_01_galF,KL25_02_cpsACP,KL25_03_wzi,KL25_04_wza,KL25_05_wzb,KL25_06_wzc,KL25_07_wcaJ,KL25_08_wzy,KL25_09_wfeD,KL25_10,KL25_11_wcuB,KL25_12_wzx,KL25_13_gnd,KL25_14_ugd	OL103	OL103	-	None	0	OL103_01_rmlC,OL103_02_wzm,OL103_03_wzt,OL103_04_hydrolase,OL103_05_spsA,OL103_06_wbbL	aac(6')-Ie-aph(2'')-Ia	-	-	-	-	-	-	-	-	-	-	-
maxbin_MAG	ERR3405622.014	unknown		577	4203	25334	1836196	no	N50	NA	0	0	0	0	-	0	-	0	-	0	-	0	-	0	-	-	KL161	?-	None	0.6481	KL161_01_galF,KL161_02_cpsACP,KL161_03_wzi,KL161_04_wza,KL161_05_wzb,KL161_06_wzc,KL161_07_wcaJ,KL161_08,KL161_09_rmlB,KL161_10_rmlA,KL161_11_rmlC,KL161_12_rmlD,KL161_13_wcuP,KL161_14,KL161_15,KL161_16_wzx,KL161_17_gnd,KL161_18_ugd	O4	O4	-	None	0	O4_01_hydrolase,O4_02_hypothetical,O4_03_hypothetical,O4_04_wzt,O4_05_wzm,O4_06_glycosyltransferase	-	-	-	-	-	-	-	-	-	-	-	-
maxbin_MAG	ERR3405622.015	unknown		1082	1397	22189	1596780	no	N50	NA	0	0	1	1	-	0	-	0	-	0	-	0	-	0	-	-	KL26	-	None	0	KL26_01_galF,KL26_02_cpsACP,KL26_03_wzi,KL26_04_wza,KL26_05_wzb,KL26_06_wzc,KL26_07_wzx,KL26_08_wcuE,KL26_09_wcuC,KL26_10_wcuD,KL26_11_wbaZ,KL26_12_wbaP,KL26_13_wcuU,KL26_14_wcuH,KL26_15_wctD,KL26_16_wzy,KL26_17_wcuL,KL26_18_gnd,KL26_19_manC,KL26_20_manB	OL102	OL102	-	None	0	OL102_01_rfbB,OL102_02_rfbA,OL102_03_rfbD,OL102_04_rfbC,OL102_05_wbbL,OL102_06_rhamnan,OL102_07_wzm,OL102_08_wzt	-	-	-	-	-	-	-	-	-	-	-	dfrF
metaspades	ERR3404782_metaspades	unknown		15639	109304	785983	48650236	no	-	NA	2	0	6	11	ybt unknown	0	clb 3	13-4LV	-	0	iro unknown	0	-	0	-	-	KL39	none	Very high	0.9959		O3b	O3b	none	Very high	0.992		aac(6')-Ie-aph(2'')-Ia*;aac(6')-Ii*	-	-	-	-	cfrC*;ermT*;lsaA*;msrC.v1*	-	-	-	tetA(P)*?;tetM.v1*	-	dfrG
WGS	ERR3404782_GCA_902160935.1	Klebsiella pneumoniae	strong	92	406465	589002	5326228	no	-	ST70	1	0	1	1	ybt unknown	0	-	0	-	0	-	0	-	0	-	-	KL39	none	Very high	0.996		O3b	O3b	none	Very high	0.9922		-	-	-	-	-	-	-	-	-	-	-	-
maxbin_MAG	ERR3404782.003	Klebsiella pneumoniae	strong	38	268583	596758	5255330	no	-	ST70	1	0	1	1	ybt unknown	0	-	0	-	0	-	0	-	0	-	-	KL39	none	Very high	0.9959		O3b	O3b	none	Very high	0.992		-	-	-	-	-	-	-	-	-	-	-	-
maxbin_MAG	ERR3404782.001	unknown		41	224944	451211	2457868	no	-	NA	0	0	0	0	-	0	-	0	-	0	-	0	-	0	-	-	KL156-D1	?-	None	0.6636	KL156-D1_01_galF,KL156-D1_02_rmlB,KL156-D1_03_rmlD,KL156-D1_04_rmlA,KL156-D1_05_rmlC,KL156-D1_06_wzx,KL156-D1_07,KL156-D1_08_wfgD,KL156-D1_09_wzy,KL156-D1_10,KL156-D1_11_arnC,KL156-D1_12,KL156-D1_13,KL156-D1_14,KL156-D1_15,KL156-D1_16_gnd,KL156-D1_17_ugd	OL102	OL102	?-	None	0.708	OL102_01_rfbB,OL102_02_rfbA,OL102_03_rfbD,OL102_04_rfbC,OL102_05_wbbL,OL102_06_rhamnan,OL102_07_wzm,OL102_08_wzt	-	-	-	-	-	-	-	-	-	-	-	-
maxbin_MAG	ERR3404782.002	unknown		35	282893	434321	3354358	no	-	NA	0	0	1	1	-	0	-	0	-	0	-	0	-	0	-	-	KL156-D1	?-	None	0.7017	KL156-D1_01_galF,KL156-D1_02_rmlB,KL156-D1_03_rmlD,KL156-D1_04_rmlA,KL156-D1_05_rmlC,KL156-D1_06_wzx,KL156-D1_07,KL156-D1_08_wfgD,KL156-D1_09_wzy,KL156-D1_10,KL156-D1_11_arnC,KL156-D1_12,KL156-D1_13,KL156-D1_14,KL156-D1_15,KL156-D1_16_gnd,KL156-D1_17_ugd	OL102	OL102	-	None	0.6306	OL102_01_rfbB,OL102_02_rfbA,OL102_03_rfbD,OL102_04_rfbC,OL102_05_wbbL,OL102_06_rhamnan,OL102_07_wzm,OL102_08_wzt	aac(6')-Ie-aph(2'')-Ia*	-	-	-	-	-	-	-	-	-	-	-
maxbin_MAG	ERR3404782.004	unknown		33	261529	616658	4359030	no	-	NA	0	0	0	0	-	0	-	0	-	0	-	0	-	0	-	-	KL41	?-	None	0.6737	KL41_01_galF,KL41_02_cpsACP,KL41_03_wzi,KL41_04_wza,KL41_05_wzb,KL41_06_wzc,KL41_07_wbaP,KL41_08_wcaA,KL41_09_wclN,KL41_10_wclM,KL41_11,KL41_12_wzy,KL41_13_wckF,KL41_14_glf,KL41_15_gnd,KL41_16,KL41_17_wzx,KL41_18_gnd,KL41_19_rmlB,KL41_20_rmlA,KL41_21_rmlD,KL41_22_rmlC	OL103	OL103	-	None	0	OL103_01_rmlC,OL103_02_wzm,OL103_03_wzt,OL103_04_hydrolase,OL103_05_spsA,OL103_06_wbbL	-	-	-	-	-	-	-	-	-	-	-	-
maxbin_MAG	ERR3404782.005	Escherichia coli / Shigella	strong	74	155088	507671	5224607	no	-	NA	2	0	1	1	-	0	clb 3	13-4LV	-	0	iro unknown	0	-	0	-	-	KL156-D1	?-*	None	0.8849	KL156-D1_05_rmlC,KL156-D1_06_wzx,KL156-D1_07,KL156-D1_08_wfgD,KL156-D1_09_wzy,KL156-D1_10,KL156-D1_11_arnC,KL156-D1_12,KL156-D1_13,KL156-D1_14,KL156-D1_15	OL102	OL102	?-	None	0.7254	OL102_01_rfbB,OL102_02_rfbA,OL102_03_rfbD,OL102_04_rfbC,OL102_05_wbbL,OL102_06_rhamnan,OL102_07_wzm,OL102_08_wzt	-	-	-	-	-	-	-	-	-	-	-	-
maxbin_MAG	ERR3404782.006	unknown		129	41777	118470	2711331	no	-	NA	0	0	4	4	-	0	-	0	-	0	-	0	-	0	-	-	KL156-D1	?-	None	0.6799	KL156-D1_01_galF,KL156-D1_02_rmlB,KL156-D1_03_rmlD,KL156-D1_04_rmlA,KL156-D1_05_rmlC,KL156-D1_06_wzx,KL156-D1_07,KL156-D1_08_wfgD,KL156-D1_09_wzy,KL156-D1_10,KL156-D1_11_arnC,KL156-D1_12,KL156-D1_13,KL156-D1_14,KL156-D1_15,KL156-D1_16_gnd,KL156-D1_17_ugd	OL102	OL102	-	None	0.642	OL102_01_rfbB,OL102_02_rfbA,OL102_03_rfbD,OL102_04_rfbC,OL102_05_wbbL,OL102_06_rhamnan,OL102_07_wzm,OL102_08_wzt	aac(6')-Ii*	-	-	-	-	msrC.v1*	-	-	-	tetM.v1*	-	dfrG
maxbin_MAG	ERR3404782.007	unknown		74	156082	325050	3352052	no	-	NA	0	0	2	2	-	0	-	0	-	0	-	0	-	0	-	-	KL156-D1	?-	None	0.6654	KL156-D1_01_galF,KL156-D1_02_rmlB,KL156-D1_03_rmlD,KL156-D1_04_rmlA,KL156-D1_05_rmlC,KL156-D1_06_wzx,KL156-D1_07,KL156-D1_08_wfgD,KL156-D1_09_wzy,KL156-D1_10,KL156-D1_11_arnC,KL156-D1_12,KL156-D1_13,KL156-D1_14,KL156-D1_15,KL156-D1_16_gnd,KL156-D1_17_ugd	OL103	OL103	-	None	0.6608	OL103_01_rmlC,OL103_02_wzm,OL103_03_wzt,OL103_04_hydrolase,OL103_05_spsA,OL103_06_wbbL	-	-	-	-	-	ermT*	-	-	-	tetA(P)*?	-	-
maxbin_MAG	ERR3404782.008	unknown		96	293711	785983	4219840	no	-	NA	0	0	0	0	-	0	-	0	-	0	-	0	-	0	-	-	KL11	-	None	0.6697	KL11_01_galF,KL11_02_cpsACP,KL11_03_wzi,KL11_04_wza,KL11_05_wzb,KL11_06_wzc,KL11_07_wcaJ,KL11_08_wzy,KL11_09_wcuP,KL11_10_wclO,KL11_11_wcuC,KL11_12_gnd,KL11_13,KL11_14_wbaZ,KL11_15_wzx,KL11_16_ugd	OL103	OL103	-	None	0	OL103_01_rmlC,OL103_02_wzm,OL103_03_wzt,OL103_04_hydrolase,OL103_05_spsA,OL103_06_wbbL	-	-	-	-	-	-	-	-	-	-	-	-
maxbin_MAG	ERR3404782.009	unknown		100	97817	293767	4167761	no	-	NA	0	0	1	1	-	0	-	0	-	0	-	0	-	0	-	-	KL37	-	None	0	KL37_01_galF,KL37_02_cpsACP,KL37_03_wzi,KL37_04_wza,KL37_05_wzb,KL37_06_wzc,KL37_07_wzy,KL37_08_wcmA,KL37_09_wckA,KL37_10_wcuW,KL37_11_wzx,KL37_12,KL37_13_wclZ,KL37_14,KL37_15_wcaJ,KL37_16_gnd,KL37_17_wcuG,KL37_18_wcuG	O4	O4	-	None	0	O4_01_hydrolase,O4_02_hypothetical,O4_03_hypothetical,O4_04_wzt,O4_05_wzm,O4_06_glycosyltransferase	-	-	-	-	-	cfrC*	-	-	-	-	-	-
maxbin_MAG	ERR3404782.010	unknown		150	72957	258510	2002501	no	-	NA	0	0	0	0	-	0	-	0	-	0	-	0	-	0	-	-	KL25	-	None	0	KL25_01_galF,KL25_02_cpsACP,KL25_03_wzi,KL25_04_wza,KL25_05_wzb,KL25_06_wzc,KL25_07_wcaJ,KL25_08_wzy,KL25_09_wfeD,KL25_10,KL25_11_wcuB,KL25_12_wzx,KL25_13_gnd,KL25_14_ugd	OL103	OL103	-	None	0	OL103_01_rmlC,OL103_02_wzm,OL103_03_wzt,OL103_04_hydrolase,OL103_05_spsA,OL103_06_wbbL	-	-	-	-	-	-	-	-	-	-	-	-
maxbin_MAG	ERR3404782.011	unknown		807	3398	50947	2234589	no	N50	NA	0	0	0	0	-	0	-	0	-	0	-	0	-	0	-	-	KL156-D1	-	None	0.6855	KL156-D1_01_galF,KL156-D1_02_rmlB,KL156-D1_03_rmlD,KL156-D1_04_rmlA,KL156-D1_05_rmlC,KL156-D1_06_wzx,KL156-D1_07,KL156-D1_08_wfgD,KL156-D1_09_wzy,KL156-D1_10,KL156-D1_11_arnC,KL156-D1_12,KL156-D1_13,KL156-D1_14,KL156-D1_15,KL156-D1_16_gnd,KL156-D1_17_ugd	O12	O12	?-	None	0.6627	O12_01_rfbB,O12_02_rfbA,O12_03_rfbD,O12_04_rfbC,O12_05_wbbL,O12_06_wzm,O12_07_wzt,O12_08_wbbB	-	-	-	-	-	-	-	-	-	-	-	-
maxbin_MAG	ERR3404782.012	unknown		386	7958	32737	2028143	no	N50	NA	0	0	0	0	-	0	-	0	-	0	-	0	-	0	-	-	KL126	?-	None	0.6647	KL126_01_galF,KL126_02_cpsACP,KL126_03_wzi,KL126_04_wza,KL126_05_wzb,KL126_06_wzc,KL126_07_wbaP,KL126_08,KL126_09,KL126_10_wzx,KL126_11_wcpS,KL126_12_wcqP,KL126_13_glf,KL126_14_gnd,KL126_15_ugd	O8	O8	-	None	0.6667	O8_01_wzm,O8_02_wzt,O8_03_wbbM,O8_04_glf,O8_05_wbbN,O8_06_wbbO,O8_07,O8_08	-	-	-	-	-	-	-	-	-	-	-	-
maxbin_MAG	ERR3404782.013	unknown		606	7077	52014	2943912	no	N50	NA	0	0	1	1	-	0	-	0	-	0	-	0	-	0	-	-	KL156-D1	?-	None	0.6726	KL156-D1_01_galF,KL156-D1_02_rmlB,KL156-D1_03_rmlD,KL156-D1_04_rmlA,KL156-D1_05_rmlC,KL156-D1_06_wzx,KL156-D1_07,KL156-D1_08_wfgD,KL156-D1_09_wzy,KL156-D1_10,KL156-D1_11_arnC,KL156-D1_12,KL156-D1_13,KL156-D1_14,KL156-D1_15,KL156-D1_16_gnd,KL156-D1_17_ugd	OL101	OL101	?-	None	0.6524	OL101_01_rfbB,OL101_02_rfbA,OL101_03_rfbD,OL101_04_rfbC,OL101_05_wbbL,OL101_06_wzm,OL101_07_wzt,OL101_08_wbbB,OL101_09_glycosylhydrolase	-	-	-	-	-	lsaA*	-	-	-	-	-	-
metaspades	ERR3405120_metaspades	unknown		21837	41944	638546	32973095	no	-	NA	0	0	6	9	-	0	-	0	-	0	-	0	-	0	-	wzi236	KL10	?	Good	0.9931		O3b	O3b	?	Good	0.9889		ant(4')-Ib	-	-	-	-	ermC.v2*	catA4*	-	-	tet(J)*;tetO*	-	dfrC;dfrG*
WGS	ERR3405120_GCA_902161315.1	Klebsiella pneumoniae	strong	176	152259	439532	5334021	no	-	ST359	0	0	0	0	-	0	-	0	-	0	-	0	-	0	-	wzi236	KL10	none	Very high	0.9956		O1v2	O1	none	Very high	0.9941		-	-	-	-	-	-	-	-	-	-	-	-
maxbin_MAG	ERR3405120.004	Klebsiella pneumoniae	strong	259	31545	115430	5083850	no	-	ST188-2LV	0	0	0	0	-	0	-	0	-	0	-	0	-	0	-	-	KL135	?-*	None	0.8434	KL135_03_wzi,KL135_04_wza,KL135_05_wzb,KL135_06_wzc,KL135_07_wbaP,KL135_08_wcaA,KL135_09,KL135_10_wcuD,KL135_11,KL135_12_wcuT,KL135_13_wzy,KL135_14_wzx,KL135_15_gnd,KL135_18_rmlB,KL135_19_rmlA,KL135_20_rmlD,KL135_21_rmlC,KL135_22_ugd	O3/O3a	O3/O3a	-	None	0.9884	O3/O3a_03_wzm,O3/O3a_04_wzt,O3/O3a_05_wbdD,O3/O3a_06_wbdA,O3/O3a_07_wbdB,O3/O3a_08_wbdC	-	-	-	-	-	-	-	-	-	-	-	-
maxbin_MAG	ERR3405120.001	unknown		45	219734	638546	2452876	no	-	NA	0	0	0	0	-	0	-	0	-	0	-	0	-	0	-	-	KL107	?-	None	0.7104	KL107_01_galF,KL107_02_cpsACP,KL107_03_wzi,KL107_04_wza,KL107_05_wzb,KL107_06_wzc,KL107_07_wbaP,KL107_08,KL107_09,KL107_10,KL107_11_gnd,KL107_12,KL107_13,KL107_14,KL107_15,KL107_16_ugd	OL102	OL102	-	None	0.7181	OL102_01_rfbB,OL102_02_rfbA,OL102_03_rfbD,OL102_04_rfbC,OL102_05_wbbL,OL102_06_rhamnan,OL102_07_wzm,OL102_08_wzt	-	-	-	-	-	-	-	-	-	-	-	-
maxbin_MAG	ERR3405120.002	unknown		43	120132	339648	1974426	no	-	NA	0	0	1	1	-	0	-	0	-	0	-	0	-	0	-	-	KL156-D1	?-	None	0.6837	KL156-D1_01_galF,KL156-D1_02_rmlB,KL156-D1_03_rmlD,KL156-D1_04_rmlA,KL156-D1_05_rmlC,KL156-D1_06_wzx,KL156-D1_07,KL156-D1_08_wfgD,KL156-D1_09_wzy,KL156-D1_10,KL156-D1_11_arnC,KL156-D1_12,KL156-D1_13,KL156-D1_14,KL156-D1_15,KL156-D1_16_gnd,KL156-D1_17_ugd	OL102	OL102	-	None	0.6658	OL102_01_rfbB,OL102_02_rfbA,OL102_03_rfbD,OL102_04_rfbC,OL102_05_wbbL,OL102_06_rhamnan,OL102_07_wzm,OL102_08_wzt	-	-	-	-	-	-	-	-	-	tetO*	-	-
maxbin_MAG	ERR3405120.003	unknown		61	74086	155362	1919955	no	-	NA	0	0	0	0	-	0	-	0	-	0	-	0	-	0	-	-	KL126	?-	None	0.6636	KL126_01_galF,KL126_02_cpsACP,KL126_03_wzi,KL126_04_wza,KL126_05_wzb,KL126_06_wzc,KL126_07_wbaP,KL126_08,KL126_09,KL126_10_wzx,KL126_11_wcpS,KL126_12_wcqP,KL126_13_glf,KL126_14_gnd,KL126_15_ugd	O12	O12	?-	None	0.6623	O12_01_rfbB,O12_02_rfbA,O12_03_rfbD,O12_04_rfbC,O12_05_wbbL,O12_06_wzm,O12_07_wzt,O12_08_wbbB	-	-	-	-	-	-	-	-	-	-	-	-
maxbin_MAG	ERR3405120.005	Proteus mirabilis	strong	72	216644	493981	4069744	no	-	NA	0	0	2	2	-	0	-	0	-	0	-	0	-	0	-	wzi31	KL31	?-*	None	0.9795	KL31_01_galF,KL31_02_cpsACP,KL31_18_manC,KL31_19_manB	O1v2	O1	none	Very high	0.9941		-	-	-	-	-	-	catA4*	-	-	tet(J)*	-	-
maxbin_MAG	ERR3405120.006	unknown		85	66336	248337	2565204	no	-	NA	0	0	3	3	-	0	-	0	-	0	-	0	-	0	-	-	KL156-D1	?-	None	0.6546	KL156-D1_01_galF,KL156-D1_02_rmlB,KL156-D1_03_rmlD,KL156-D1_04_rmlA,KL156-D1_05_rmlC,KL156-D1_06_wzx,KL156-D1_07,KL156-D1_08_wfgD,KL156-D1_09_wzy,KL156-D1_10,KL156-D1_11_arnC,KL156-D1_12,KL156-D1_13,KL156-D1_14,KL156-D1_15,KL156-D1_16_gnd,KL156-D1_17_ugd	O4	O4	-	None	0	O4_01_hydrolase,O4_02_hypothetical,O4_03_hypothetical,O4_04_wzt,O4_05_wzm,O4_06_glycosyltransferase	-	-	-	-	-	ermC.v2*	-	-	-	-	-	dfrC
maxbin_MAG	ERR3405120.007	Morganella morganii	strong	174	208895	579337	5154690	no	-	NA	0	0	1	1	-	0	-	0	-	0	-	0	-	0	-	wzi236	KL10	?-	Low	0.9974	KL10_18_manC,KL10_19_manB	OL104	OL104	?-*	None	0.8522	OL104_01_manC,OL104_02_manB	-	-	-	-	-	-	-	-	-	-	-	-
maxbin_MAG	ERR3405120.008	unknown		1563	2655	14263	3667541	no	N50	NA	0	0	2	2	-	0	-	0	-	0	-	0	-	0	-	-	KL48	?-*	None	0.9013	KL48_01_galF,KL48_02_cpsACP,KL48_03_wzi,KL48_16_gnd,KL48_17_rmlB,KL48_18_rmlA,KL48_19_rmlD,KL48_20_rmlC,KL48_21_ugd	O2v1	O2	?-	None	0.955	O1/O2v1_01_wzm,O1/O2v1_02_wzt,O1/O2v1_03_wbbM,O1/O2v1_04_glf,O1/O2v1_05_wbbN,O1/O2v1_06_wbbO	ant(4')-Ib	-	-	-	-	-	-	-	-	-	-	dfrG*
metaspades	ERR3405664_metaspades	Klebsiella pneumoniae	weak	2611	283859	751649	10550189	no	total_size	ST661	0	0	3	3	-	0	-	0	-	0	-	0	-	0	-	-	KL47	none	Very high	0.992		O2v1	O2	none	Very high	0.9834		-	-	-	-	-	-	-	-	-	tetW*	-	dfrF
WGS	ERR3405664_GCA_902163515.1	Klebsiella pneumoniae	strong	48	500561	1640519	5315772	yes (701)	ambiguous_bases	ST661	0	0	0	0	-	0	-	0	-	0	-	0	-	0	-	-	KL47	none	Very high	0.992		O2v1	O2	none	Very high	0.9834		-	-	-	-	-	-	-	-	-	-	-	-
maxbin_MAG	ERR3405664.002	Klebsiella pneumoniae	strong	28	603979	751649	5311781	no	-	ST661	0	0	0	0	-	0	-	0	-	0	-	0	-	0	-	-	KL47	none	Very high	0.992		O2v1	O2	none	Very high	0.9834		-	-	-	-	-	-	-	-	-	-	-	-
maxbin_MAG	ERR3405664.001	unknown		20	365936	546673	2330217	no	-	NA	0	0	2	2	-	0	-	0	-	0	-	0	-	0	-	-	KL156-D1	?-	None	0.6693	KL156-D1_01_galF,KL156-D1_02_rmlB,KL156-D1_03_rmlD,KL156-D1_04_rmlA,KL156-D1_05_rmlC,KL156-D1_06_wzx,KL156-D1_07,KL156-D1_08_wfgD,KL156-D1_09_wzy,KL156-D1_10,KL156-D1_11_arnC,KL156-D1_12,KL156-D1_13,KL156-D1_14,KL156-D1_15,KL156-D1_16_gnd,KL156-D1_17_ugd	OL102	OL102	-	None	0.7098	OL102_01_rfbB,OL102_02_rfbA,OL102_03_rfbD,OL102_04_rfbC,OL102_05_wbbL,OL102_06_rhamnan,OL102_07_wzm,OL102_08_wzt	-	-	-	-	-	-	-	-	-	tetW*	-	dfrF
maxbin_MAG	ERR3405664.003	unknown		63	75173	283859	2205454	no	-	NA	0	0	1	1	-	0	-	0	-	0	-	0	-	0	-	-	KL156-D1	-	None	0.6354	KL156-D1_01_galF,KL156-D1_02_rmlB,KL156-D1_03_rmlD,KL156-D1_04_rmlA,KL156-D1_05_rmlC,KL156-D1_06_wzx,KL156-D1_07,KL156-D1_08_wfgD,KL156-D1_09_wzy,KL156-D1_10,KL156-D1_11_arnC,KL156-D1_12,KL156-D1_13,KL156-D1_14,KL156-D1_15,KL156-D1_16_gnd,KL156-D1_17_ugd	O2v2	O2	-	None	0.6846	O1/O2v2_01_wzm,O1/O2v2_02_wzt,O1/O2v2_03_wbbM,O1/O2v2_04_glf,O1/O2v2_05_wbbN,O1/O2v2_06_wbbO,O1/O2v2_07_kfoC,O1/O2v2_08_gmlC,O1/O2v2_09_gmlB,O1/O2v2_10_gmlA	-	-	-	-	-	-	-	-	-	-	-	-
metaspades	ERR3405665_metaspades	unknown		57271	1366	677655	41128829	no	N50	NA	0	0	7	16	-	0	-	0	-	0	-	0	-	0	-	-	KL47	none	Very high	0.992		O2v1	O2	none	Very high	0.9834		aad(6)	-	fosA2*	-	-	ermB.v2*;ermC.v2*;ermF*;lnuC*;lsaA*	-	-	sul2	tet(K);tetM.v2^;tetO*;tetS;tetW*	-	dfrE*;dfrF
WGS	ERR3405665_GCA_902163495.1	Klebsiella pneumoniae	strong	29	714233	1719489	5321482	yes (962)	ambiguous_bases	ST661	0	0	0	0	-	0	-	0	-	0	-	0	-	0	-	-	KL47	none	Very high	0.992		O2v1	O2	none	Very high	0.9834		-	-	-	-	-	-	-	-	-	-	-	-
WGS	ERR3405665_GCA_902163535.1	Klebsiella pneumoniae	strong	63	662768	923447	5328860	yes (416)	ambiguous_bases	ST661	0	0	0	0	-	0	-	0	-	0	-	0	-	0	-	-	KL47	none	Very high	0.992		O2v1	O2	none	Very high	0.9834		-	-	-	-	-	-	-	-	-	-	-	-
maxbin_MAG	ERR3405665.002	Klebsiella pneumoniae	strong	26	447884	677655	5304954	no	-	ST661	0	0	0	0	-	0	-	0	-	0	-	0	-	0	-	-	KL47	none	Very high	0.992		O2v1	O2	none	Very high	0.9834		-	-	-	-	-	-	-	-	-	-	-	-
maxbin_MAG	ERR3405665.001	unknown		16	365938	546670	2318957	no	-	NA	0	0	2	2	-	0	-	0	-	0	-	0	-	0	-	-	KL156-D1	?-	None	0.6693	KL156-D1_01_galF,KL156-D1_02_rmlB,KL156-D1_03_rmlD,KL156-D1_04_rmlA,KL156-D1_05_rmlC,KL156-D1_06_wzx,KL156-D1_07,KL156-D1_08_wfgD,KL156-D1_09_wzy,KL156-D1_10,KL156-D1_11_arnC,KL156-D1_12,KL156-D1_13,KL156-D1_14,KL156-D1_15,KL156-D1_16_gnd,KL156-D1_17_ugd	OL102	OL102	-	None	0.7098	OL102_01_rfbB,OL102_02_rfbA,OL102_03_rfbD,OL102_04_rfbC,OL102_05_wbbL,OL102_06_rhamnan,OL102_07_wzm,OL102_08_wzt	-	-	-	-	-	-	-	-	-	tetW*	-	dfrF
maxbin_MAG	ERR3405665.003	unknown		145	76185	283856	2543637	no	-	NA	0	0	1	1	-	0	-	0	-	0	-	0	-	0	-	-	KL156-D1	-	None	0.6354	KL156-D1_01_galF,KL156-D1_02_rmlB,KL156-D1_03_rmlD,KL156-D1_04_rmlA,KL156-D1_05_rmlC,KL156-D1_06_wzx,KL156-D1_07,KL156-D1_08_wfgD,KL156-D1_09_wzy,KL156-D1_10,KL156-D1_11_arnC,KL156-D1_12,KL156-D1_13,KL156-D1_14,KL156-D1_15,KL156-D1_16_gnd,KL156-D1_17_ugd	OL103	OL103	-	None	0	OL103_01_rmlC,OL103_02_wzm,OL103_03_wzt,OL103_04_hydrolase,OL103_05_spsA,OL103_06_wbbL	-	-	-	-	-	-	-	-	-	-	-	-
maxbin_MAG	ERR3405665.004	unknown		644	5820	32178	2210209	no	N50	NA	0	0	0	0	-	0	-	0	-	0	-	0	-	0	-	-	KL107	?-	None	0.6975	KL107_01_galF,KL107_02_cpsACP,KL107_03_wzi,KL107_04_wza,KL107_05_wzb,KL107_06_wzc,KL107_07_wbaP,KL107_08,KL107_09,KL107_10,KL107_11_gnd,KL107_12,KL107_13,KL107_14,KL107_15,KL107_16_ugd	OL102	OL102	?-	None	0.7093	OL102_01_rfbB,OL102_02_rfbA,OL102_03_rfbD,OL102_04_rfbC,OL102_05_wbbL,OL102_06_rhamnan,OL102_07_wzm,OL102_08_wzt	-	-	-	-	-	-	-	-	-	-	-	-
maxbin_MAG	ERR3405665.005	unknown		419	11267	67540	2785780	no	-	NA	0	0	2	3	-	0	-	0	-	0	-	0	-	0	-	-	KL156-D1	?-	None	0.6677	KL156-D1_01_galF,KL156-D1_02_rmlB,KL156-D1_03_rmlD,KL156-D1_04_rmlA,KL156-D1_05_rmlC,KL156-D1_06_wzx,KL156-D1_07,KL156-D1_08_wfgD,KL156-D1_09_wzy,KL156-D1_10,KL156-D1_11_arnC,KL156-D1_12,KL156-D1_13,KL156-D1_14,KL156-D1_15,KL156-D1_16_gnd,KL156-D1_17_ugd	OL102	OL102	-	None	0.6409	OL102_01_rfbB,OL102_02_rfbA,OL102_03_rfbD,OL102_04_rfbC,OL102_05_wbbL,OL102_06_rhamnan,OL102_07_wzm,OL102_08_wzt	-	-	-	-	-	ermB.v2*;lsaA*	-	-	-	-	-	dfrE*
maxbin_MAG	ERR3405665.006	unknown		2215	2243	48148	4698362	no	N50	NA	0	0	3	3	-	0	-	0	-	0	-	0	-	0	-	-	KL156-D1	?-	None	0.6551	KL156-D1_01_galF,KL156-D1_02_rmlB,KL156-D1_03_rmlD,KL156-D1_04_rmlA,KL156-D1_05_rmlC,KL156-D1_06_wzx,KL156-D1_07,KL156-D1_08_wfgD,KL156-D1_09_wzy,KL156-D1_10,KL156-D1_11_arnC,KL156-D1_12,KL156-D1_13,KL156-D1_14,KL156-D1_15,KL156-D1_16_gnd,KL156-D1_17_ugd	O2v1	O2	-	None	0.7305	O1/O2v1_01_wzm,O1/O2v1_02_wzt,O1/O2v1_03_wbbM,O1/O2v1_04_glf,O1/O2v1_05_wbbN,O1/O2v1_06_wbbO,O1/O2v1_07_kfoC	-	-	-	-	-	lnuC*	-	-	sul2	tetO*	-	-
maxbin_MAG	ERR3405665.007	unknown		700	2039	15904	1364024	no	N50	NA	0	0	2	2	-	0	-	0	-	0	-	0	-	0	-	-	KL156-D1	-	None	0.6958	KL156-D1_01_galF,KL156-D1_02_rmlB,KL156-D1_03_rmlD,KL156-D1_04_rmlA,KL156-D1_05_rmlC,KL156-D1_06_wzx,KL156-D1_07,KL156-D1_08_wfgD,KL156-D1_09_wzy,KL156-D1_10,KL156-D1_11_arnC,KL156-D1_12,KL156-D1_13,KL156-D1_14,KL156-D1_15,KL156-D1_16_gnd,KL156-D1_17_ugd	OL102	OL102	-	None	0.6658	OL102_01_rfbB,OL102_02_rfbA,OL102_03_rfbD,OL102_04_rfbC,OL102_05_wbbL,OL102_06_rhamnan,OL102_07_wzm,OL102_08_wzt	-	-	-	-	-	ermF*	-	-	-	tetM.v2^	-	-
maxbin_MAG	ERR3405665.008	unknown		814	1911	23512	1545589	no	N50	NA	0	0	3	4	-	0	-	0	-	0	-	0	-	0	-	-	KL102	-*	None	0.9208	KL102_01_galF,KL102_02_cpsACP,KL102_03_wzi,KL102_04_wza,KL102_05_wzb,KL102_06_wzc,KL102_07_wbaP,KL102_08_wzy,KL102_09,KL102_10,KL102_11,KL102_12,KL102_13,KL102_15_wzx,KL102_16_gnd,KL102_17_ugd	OL102	OL102	-	None	0	OL102_01_rfbB,OL102_02_rfbA,OL102_03_rfbD,OL102_04_rfbC,OL102_05_wbbL,OL102_06_rhamnan,OL102_07_wzm,OL102_08_wzt	ant6-Ia.v1	-	-	-	-	ermC.v2*	-	-	-	tet(K);tetS	-	-
metaspades	ERR3404793_metaspades	unknown		14364	7483	642383	24682058	no	N50	NA	0	0	4	5	-	0	-	0	-	0	-	0	-	0	-	wzi484	KL11	*	High	0.925		O3/O3a	O3/O3a	*	Very high	0.9552		-	-	-	-	-	ermB.v2*;lsaA*	-	-	-	tetM.v2*	-	dfrE*
WGS	ERR3404793_GCA_902166265.1	Klebsiella pneumoniae	strong	30	468351	1433865	5256823	yes (2370)	ambiguous_bases	ST2452	0	0	0	0	-	0	-	0	-	0	-	0	-	0	-	wzi484	KL11	*	High	0.925		O3/O3a	O3/O3a	*	Very high	0.9552		-	-	-	-	-	-	-	-	-	-	-	-
WGS	ERR3404793_GCA_902166325.1	Klebsiella pneumoniae	strong	34	409622	1433980	5258679	yes (1806)	ambiguous_bases	ST2452	0	0	0	0	-	0	-	0	-	0	-	0	-	0	-	wzi484	KL11	*	High	0.925		O3/O3a	O3/O3a	*	Very high	0.9552		-	-	-	-	-	-	-	-	-	-	-	-
WGS	ERR3404793_GCA_902166335.1	Klebsiella pneumoniae	strong	26	795988	1998031	5260067	yes (52)	ambiguous_bases	ST2452	0	0	0	0	-	0	-	0	-	0	-	0	-	0	-	wzi484	KL11	*	High	0.925		O3/O3a	O3/O3a	*	Very high	0.9552		-	-	-	-	-	-	-	-	-	-	-	-
maxbin_MAG	ERR3404793.002	Klebsiella pneumoniae	strong	37	311062	642383	5241420	no	-	ST2452	0	0	0	0	-	0	-	0	-	0	-	0	-	0	-	wzi484	KL11	*	High	0.925		O3/O3a	O3/O3a	*	Very high	0.9552		-	-	-	-	-	-	-	-	-	-	-	-
maxbin_MAG	ERR3404793.001	unknown		27	455504	625426	2953023	no	-	NA	0	0	3	4	-	0	-	0	-	0	-	0	-	0	-	-	KL156-D1	?-	None	0.6772	KL156-D1_01_galF,KL156-D1_02_rmlB,KL156-D1_03_rmlD,KL156-D1_04_rmlA,KL156-D1_05_rmlC,KL156-D1_06_wzx,KL156-D1_07,KL156-D1_08_wfgD,KL156-D1_09_wzy,KL156-D1_10,KL156-D1_11_arnC,KL156-D1_12,KL156-D1_13,KL156-D1_14,KL156-D1_15,KL156-D1_16_gnd,KL156-D1_17_ugd	OL101	OL101	?-	None	0.6485	OL101_01_rfbB,OL101_02_rfbA,OL101_03_rfbD,OL101_04_rfbC,OL101_05_wbbL,OL101_06_wzm,OL101_07_wzt,OL101_08_wbbB,OL101_09_glycosylhydrolase	-	-	-	-	-	ermB.v2*;lsaA*	-	-	-	tetM.v2*	-	dfrE*
maxbin_MAG	ERR3404793.003	unknown		176	34338	122771	2154299	no	-	NA	0	0	0	0	-	0	-	0	-	0	-	0	-	0	-	-	KL126	?-	None	0.6612	KL126_01_galF,KL126_02_cpsACP,KL126_03_wzi,KL126_04_wza,KL126_05_wzb,KL126_06_wzc,KL126_07_wbaP,KL126_08,KL126_09,KL126_10_wzx,KL126_11_wcpS,KL126_12_wcqP,KL126_13_glf,KL126_14_gnd,KL126_15_ugd	O8	O8	-	None	0.6552	O8_01_wzm,O8_02_wzt,O8_03_wbbM,O8_04_glf,O8_05_wbbN,O8_06_wbbO,O8_07,O8_08	-	-	-	-	-	-	-	-	-	-	-	-
maxbin_MAG	ERR3404793.004	unknown		1192	3926	44644	3566267	no	N50	NA	0	0	0	0	-	0	-	0	-	0	-	0	-	0	-	-	KL156-D1	?-	None	0.6941	KL156-D1_01_galF,KL156-D1_02_rmlB,KL156-D1_03_rmlD,KL156-D1_04_rmlA,KL156-D1_05_rmlC,KL156-D1_06_wzx,KL156-D1_07,KL156-D1_08_wfgD,KL156-D1_09_wzy,KL156-D1_10,KL156-D1_11_arnC,KL156-D1_12,KL156-D1_13,KL156-D1_14,KL156-D1_15,KL156-D1_16_gnd,KL156-D1_17_ugd	O12	O12	?-	None	0.6736	O12_01_rfbB,O12_02_rfbA,O12_03_rfbD,O12_04_rfbC,O12_05_wbbL,O12_06_wzm,O12_07_wzt,O12_08_wbbB	-	-	-	-	-	-	-	-	-	-	-	-
maxbin_MAG	ERR3404793.005	Enterobacter hormaechei	strong	1419	3264	19319	3891484	no	N50	NA	0	0	1	1	-	0	-	0	-	0	-	0	-	0	-	-	KL113	?-*	None	0.73	KL113_02_cpsACP,KL113_03_wzi,KL113_04_wza,KL113_05_wzb,KL113_06_wzc,KL113_07_wzx,KL113_08,KL113_09,KL113_10,KL113_11_wcoS,KL113_12,KL113_13_wcaG,KL113_14,KL113_15_wcaI,KL113_16_wcaJ,KL113_17_gnd,KL113_18_manC,KL113_19_manB,KL113_20_ugd	O3/O3a	O3/O3a	?-	None	0.7731	O3/O3a_01_manC,O3/O3a_02_manB,O3/O3a_03_wzm,O3/O3a_04_wzt,O3/O3a_05_wbdD,O3/O3a_06_wbdA,O3/O3a_07_wbdB,O3/O3a_08_wbdC	-	-	-	-	-	-	-	-	-	-	-	-
maxbin_MAG	ERR3404793.006	unknown		858	4323	49876	2972580	no	N50	NA	0	0	0	0	-	0	-	0	-	0	-	0	-	0	-	-	KL160	-	None	0.7692	KL160_01_galF,KL160_02_cpsACP,KL160_03_wzi,KL160_04_wza,KL160_05_wzb,KL160_06_wzc,KL160_07_wzy,KL160_08_wcaN,KL160_09_wcaO,KL160_10,KL160_11_wclT,KL160_12_manC,KL160_13_manB,KL160_14_wbaZ,KL160_15_wcaJ,KL160_16_gnd,KL160_17_cysE,KL160_18,KL160_19_wzx,KL160_20_wcpG,KL160_21_ugd	OL103	OL103	-	None	0	OL103_01_rmlC,OL103_02_wzm,OL103_03_wzt,OL103_04_hydrolase,OL103_05_spsA,OL103_06_wbbL	-	-	-	-	-	-	-	-	-	-	-	-
metaspades	ERR3405604_metaspades	unknown		8405	87387	873371	29859925	no	-	NA	2	0	5	19	ybt unknown	0	clb 3	13-3LV	-	0	iro unknown	0	-	0	-	wzi7	KL7	none	Very high	0.9851		O2v2	O2	none	Very high	0.9837		aac(6')-Ie-aph(2'')-Ia;aad(6);aadA*;aph(3')-IIIa;sat-4*	-	-	-	-	ermB.v1;ermC.v2*;lsaA*;msrA.v1;vgaA*	-	-	-	tetA(P)*?;tetM.v2*	-	dfrC;dfrE*;dfrG
WGS	ERR3405604_GCA_902161835.1	Klebsiella pneumoniae	strong	31	1042783	2009866	5260533	yes (668)	ambiguous_bases	ST1412	1	0	0	0	ybt unknown	0	-	0	-	0	-	0	-	0	-	wzi7	KL7	-	High	0.985	KL7_16_wcaJ	O2v2	O2	none	Very high	0.9837		-	-	-	-	-	-	-	-	-	-	-	-
maxbin_MAG	ERR3405604.007	Klebsiella pneumoniae	strong	106	117101	750323	5133758	no	-	ST1412-1LV	0	0	0	0	-	0	-	0	-	0	-	0	-	0	-	wzi7	KL7	none	Very high	0.9851		O2v2	O2	none	Very high	0.9837		-	-	-	-	-	-	-	-	-	-	-	-
maxbin_MAG	ERR3405604.001	Escherichia coli / Shigella	strong	91	218237	376443	5189421	no	-	NA	2	0	2	2	ybt unknown	0	clb 3	13-3LV	-	0	iro unknown	0	-	0	-	-	KL54	?-*	None	0.7252	KL54_02_cpsACP,KL54_03_wzi,KL54_04_wza,KL54_05_wzb,KL54_06_wzc,KL54_07_wclU,KL54_08_wzx,KL54_09_wzy,KL54_10_wckB,KL54_11_wcoS,KL54_13_wcaG,KL54_14_wcaH,KL54_15_wcaI,KL54_16_wcaJ,KL54_18_manC,KL54_19_manB	OL102	OL102	-	None	0.7376	OL102_01_rfbB,OL102_02_rfbA,OL102_03_rfbD,OL102_04_rfbC,OL102_05_wbbL,OL102_06_rhamnan,OL102_07_wzm,OL102_08_wzt	aadA*	-	-	-	-	-	-	-	-	-	-	-
maxbin_MAG	ERR3405604.002	unknown		29	135651	603614	1968037	no	-	NA	0	0	0	0	-	0	-	0	-	0	-	0	-	0	-	-	KL156-D1	?-	None	0.6846	KL156-D1_01_galF,KL156-D1_02_rmlB,KL156-D1_03_rmlD,KL156-D1_04_rmlA,KL156-D1_05_rmlC,KL156-D1_06_wzx,KL156-D1_07,KL156-D1_08_wfgD,KL156-D1_09_wzy,KL156-D1_10,KL156-D1_11_arnC,KL156-D1_12,KL156-D1_13,KL156-D1_14,KL156-D1_15,KL156-D1_16_gnd,KL156-D1_17_ugd	O4	O4	-	None	0	O4_01_hydrolase,O4_02_hypothetical,O4_03_hypothetical,O4_04_wzt,O4_05_wzm,O4_06_glycosyltransferase	-	-	-	-	-	-	-	-	-	-	-	-
maxbin_MAG	ERR3405604.003	unknown		44	105559	175124	2168393	no	-	NA	0	0	0	0	-	0	-	0	-	0	-	0	-	0	-	-	KL126	?-	None	0.6595	KL126_01_galF,KL126_02_cpsACP,KL126_03_wzi,KL126_04_wza,KL126_05_wzb,KL126_06_wzc,KL126_07_wbaP,KL126_08,KL126_09,KL126_10_wzx,KL126_11_wcpS,KL126_12_wcqP,KL126_13_glf,KL126_14_gnd,KL126_15_ugd	OL101	OL101	?-	None	0.6704	OL101_01_rfbB,OL101_02_rfbA,OL101_03_rfbD,OL101_04_rfbC,OL101_05_wbbL,OL101_06_wzm,OL101_07_wzt,OL101_08_wbbB,OL101_09_glycosylhydrolase	-	-	-	-	-	-	-	-	-	-	-	-
maxbin_MAG	ERR3405604.004	unknown		115	47398	222023	2477621	no	-	NA	0	0	3	4	-	0	-	0	-	0	-	0	-	0	-	-	KL156-D1	?-	None	0.6555	KL156-D1_01_galF,KL156-D1_02_rmlB,KL156-D1_03_rmlD,KL156-D1_04_rmlA,KL156-D1_05_rmlC,KL156-D1_06_wzx,KL156-D1_07,KL156-D1_08_wfgD,KL156-D1_09_wzy,KL156-D1_10,KL156-D1_11_arnC,KL156-D1_12,KL156-D1_13,KL156-D1_14,KL156-D1_15,KL156-D1_16_gnd,KL156-D1_17_ugd	O4	O4	-	None	0	O4_01_hydrolase,O4_02_hypothetical,O4_03_hypothetical,O4_04_wzt,O4_05_wzm,O4_06_glycosyltransferase	-	-	-	-	-	ermB.v1	-	-	-	-	-	dfrC
maxbin_MAG	ERR3405604.005	unknown		59	214989	873371	3344145	no	-	NA	0	0	3	3	-	0	-	0	-	0	-	0	-	0	-	-	KL131	?-	None	0.6659	KL131_01_galF,KL131_02_cpsACP,KL131_03_wzi,KL131_04_wza,KL131_05_wzb,KL131_06_wzc,KL131_07_wbaP,KL131_08_wcaA,KL131_09_rmlB,KL131_10_rmlA,KL131_11_rmlC,KL131_12_rmlD,KL131_13_wcpI,KL131_14_wzx,KL131_15_wckG,KL131_16,KL131_17_wzy,KL131_18_wclI,KL131_19,KL131_20_gnd,KL131_21_ugd	O4	O4	?-	None	0.6736	O4_01_hydrolase,O4_02_hypothetical,O4_03_hypothetical,O4_04_wzt,O4_05_wzm,O4_06_glycosyltransferase	aac(6')-Ie-aph(2'')-Ia	-	-	-	-	msrA.v1	-	-	-	tetA(P)*?	-	-
maxbin_MAG	ERR3405604.006	unknown		47	166253	298478	2965809	no	-	NA	0	0	3	4	-	0	-	0	-	0	-	0	-	0	-	-	KL156-D1	?-	None	0.6702	KL156-D1_01_galF,KL156-D1_02_rmlB,KL156-D1_03_rmlD,KL156-D1_04_rmlA,KL156-D1_05_rmlC,KL156-D1_06_wzx,KL156-D1_07,KL156-D1_08_wfgD,KL156-D1_09_wzy,KL156-D1_10,KL156-D1_11_arnC,KL156-D1_12,KL156-D1_13,KL156-D1_14,KL156-D1_15,KL156-D1_16_gnd,KL156-D1_17_ugd	OL102	OL102	-	None	0.6409	OL102_01_rfbB,OL102_02_rfbA,OL102_03_rfbD,OL102_04_rfbC,OL102_05_wbbL,OL102_06_rhamnan,OL102_07_wzm,OL102_08_wzt	-	-	-	-	-	lsaA*	-	-	-	tetM.v2*	-	dfrE*;dfrG
maxbin_MAG	ERR3405604.008	unknown		129	37358	114627	2208277	no	-	NA	0	0	2	5	-	0	-	0	-	0	-	0	-	0	-	-	KL156-D1	-	None	0.6354	KL156-D1_01_galF,KL156-D1_02_rmlB,KL156-D1_03_rmlD,KL156-D1_04_rmlA,KL156-D1_05_rmlC,KL156-D1_06_wzx,KL156-D1_07,KL156-D1_08_wfgD,KL156-D1_09_wzy,KL156-D1_10,KL156-D1_11_arnC,KL156-D1_12,KL156-D1_13,KL156-D1_14,KL156-D1_15,KL156-D1_16_gnd,KL156-D1_17_ugd	O2v2	O2	-	None	0.6846	O1/O2v2_01_wzm,O1/O2v2_02_wzt,O1/O2v2_03_wbbM,O1/O2v2_04_glf,O1/O2v2_05_wbbN,O1/O2v2_06_wbbO,O1/O2v2_07_kfoC,O1/O2v2_08_gmlC,O1/O2v2_09_gmlB,O1/O2v2_10_gmlA	ant6-Ia.v1;aph(3')-IIIa;sat-4*	-	-	-	-	ermC.v2*;vgaA*	-	-	-	-	-	-
maxbin_MAG	ERR3405604.009	unknown		967	2294	25681	2025944	no	N50	NA	0	0	1	1	-	0	-	0	-	0	-	0	-	0	-	-	KL107	-	None	0.74	KL107_01_galF,KL107_02_cpsACP,KL107_03_wzi,KL107_04_wza,KL107_05_wzb,KL107_06_wzc,KL107_07_wbaP,KL107_08,KL107_09,KL107_10,KL107_11_gnd,KL107_12,KL107_13,KL107_14,KL107_15,KL107_16_ugd	O12	O12	?-	None	0.7	O12_01_rfbB,O12_02_rfbA,O12_03_rfbD,O12_04_rfbC,O12_05_wbbL,O12_06_wzm,O12_07_wzt,O12_08_wbbB	-	-	-	-	-	-	-	-	-	-	-	-
metaspades	ERR3405330_metaspades	unknown		11422	79521	587366	33378265	no	-	NA	0	0	4	6	-	0	-	0	-	0	-	0	-	0	-	wzi95	KL20	none	Very high	0.9995		O1v1	O1	none	Very high	0.9897		-	-	-	-	-	ermQ;lsaA*	-	-	-	tetM.v2;tetW	-	dfrE*
WGS	ERR3405330_GCA_902166315.1	Klebsiella pneumoniae	strong	64	372609	692352	5515774	yes (275)	ambiguous_bases	ST268	0	0	0	0	-	0	-	0	-	0	-	0	-	0	-	wzi95	KL20	none	Very high	0.9995		O1v1	O1	none	Very high	0.9897		-	-	-	-	-	-	-	-	-	-	-	-
WGS	ERR3405330_GCA_902166345.1	Klebsiella pneumoniae	strong	73	352779	692352	5515882	yes (242)	ambiguous_bases	ST268	0	0	0	0	-	0	-	0	-	0	-	0	-	0	-	wzi95	KL20	none	Very high	0.9995		O1v1	O1	none	Very high	0.9897		-	-	-	-	-	-	-	-	-	-	-	-
maxbin_MAG	ERR3405330.004	Klebsiella pneumoniae	strong	64	266122	378970	5466120	no	-	ST268	0	0	0	0	-	0	-	0	-	0	-	0	-	0	-	wzi95	KL20	none	Very high	0.9995		O2v1	O2	none	Very high	0.9897		-	-	-	-	-	-	-	-	-	-	-	-
maxbin_MAG	ERR3405330.001	unknown		50	168437	233537	2495918	no	-	NA	0	0	0	0	-	0	-	0	-	0	-	0	-	0	-	-	KL107	?-	None	0.6977	KL107_01_galF,KL107_02_cpsACP,KL107_03_wzi,KL107_04_wza,KL107_05_wzb,KL107_06_wzc,KL107_07_wbaP,KL107_08,KL107_09,KL107_10,KL107_11_gnd,KL107_12,KL107_13,KL107_14,KL107_15,KL107_16_ugd	O3/O3a	O3/O3a	-	None	0.6667	O3/O3a_01_manC,O3/O3a_02_manB,O3/O3a_03_wzm,O3/O3a_04_wzt,O3/O3a_05_wbdD,O3/O3a_06_wbdA,O3/O3a_07_wbdB,O3/O3a_08_wbdC	-	-	-	-	-	-	-	-	-	-	-	-
maxbin_MAG	ERR3405330.002	unknown		30	241045	527667	2676337	no	-	NA	0	0	0	0	-	0	-	0	-	0	-	0	-	0	-	-	KL156-D1	?-	None	0.673	KL156-D1_01_galF,KL156-D1_02_rmlB,KL156-D1_03_rmlD,KL156-D1_04_rmlA,KL156-D1_05_rmlC,KL156-D1_06_wzx,KL156-D1_07,KL156-D1_08_wfgD,KL156-D1_09_wzy,KL156-D1_10,KL156-D1_11_arnC,KL156-D1_12,KL156-D1_13,KL156-D1_14,KL156-D1_15,KL156-D1_16_gnd,KL156-D1_17_ugd	OL102	OL102	-	None	0.7116	OL102_01_rfbB,OL102_02_rfbA,OL102_03_rfbD,OL102_04_rfbC,OL102_05_wbbL,OL102_06_rhamnan,OL102_07_wzm,OL102_08_wzt	-	-	-	-	-	-	-	-	-	-	-	-
maxbin_MAG	ERR3405330.003	unknown		79	90245	472711	3007935	no	-	NA	0	0	3	3	-	0	-	0	-	0	-	0	-	0	-	-	KL156-D1	?-	None	0.6676	KL156-D1_01_galF,KL156-D1_02_rmlB,KL156-D1_03_rmlD,KL156-D1_04_rmlA,KL156-D1_05_rmlC,KL156-D1_06_wzx,KL156-D1_07,KL156-D1_08_wfgD,KL156-D1_09_wzy,KL156-D1_10,KL156-D1_11_arnC,KL156-D1_12,KL156-D1_13,KL156-D1_14,KL156-D1_15,KL156-D1_16_gnd,KL156-D1_17_ugd	OL101	OL101	?-	None	0.654	OL101_01_rfbB,OL101_02_rfbA,OL101_03_rfbD,OL101_04_rfbC,OL101_05_wbbL,OL101_06_wzm,OL101_07_wzt,OL101_08_wbbB,OL101_09_glycosylhydrolase	-	-	-	-	-	lsaA*	-	-	-	tetM.v2	-	dfrE*
maxbin_MAG	ERR3405330.005	unknown		51	80965	229336	1944529	no	-	NA	0	0	0	0	-	0	-	0	-	0	-	0	-	0	-	-	KL107	?-	None	0.6717	KL107_01_galF,KL107_02_cpsACP,KL107_03_wzi,KL107_04_wza,KL107_05_wzb,KL107_06_wzc,KL107_07_wbaP,KL107_08,KL107_09,KL107_10,KL107_11_gnd,KL107_12,KL107_13,KL107_14,KL107_15,KL107_16_ugd	O12	O12	?-	None	0.6626	O12_01_rfbB,O12_02_rfbA,O12_03_rfbD,O12_04_rfbC,O12_05_wbbL,O12_06_wzm,O12_07_wzt,O12_08_wbbB	-	-	-	-	-	-	-	-	-	-	-	-
maxbin_MAG	ERR3405330.006	unknown		174	286002	587366	2863932	no	-	NA	0	0	1	1	-	0	-	0	-	0	-	0	-	0	-	-	KL126	?-	None	0.6629	KL126_01_galF,KL126_02_cpsACP,KL126_03_wzi,KL126_04_wza,KL126_05_wzb,KL126_06_wzc,KL126_07_wbaP,KL126_08,KL126_09,KL126_10_wzx,KL126_11_wcpS,KL126_12_wcqP,KL126_13_glf,KL126_14_gnd,KL126_15_ugd	O2v2	O2	-	None	0	O1/O2v2_01_wzm,O1/O2v2_02_wzt,O1/O2v2_03_wbbM,O1/O2v2_04_glf,O1/O2v2_05_wbbN,O1/O2v2_06_wbbO,O1/O2v2_07_kfoC,O1/O2v2_08_gmlC,O1/O2v2_09_gmlB,O1/O2v2_10_gmlA	-	-	-	-	-	-	-	-	-	tetW	-	-
maxbin_MAG	ERR3405330.007	unknown		382	21537	103389	4283341	no	-	NA	0	0	0	0	-	0	-	0	-	0	-	0	-	0	-	-	KL156-D1	?-	None	0.6595	KL156-D1_01_galF,KL156-D1_02_rmlB,KL156-D1_03_rmlD,KL156-D1_04_rmlA,KL156-D1_05_rmlC,KL156-D1_06_wzx,KL156-D1_07,KL156-D1_08_wfgD,KL156-D1_09_wzy,KL156-D1_10,KL156-D1_11_arnC,KL156-D1_12,KL156-D1_13,KL156-D1_14,KL156-D1_15,KL156-D1_16_gnd,KL156-D1_17_ugd	OL102	OL102	?-	None	0.7057	OL102_01_rfbB,OL102_02_rfbA,OL102_03_rfbD,OL102_04_rfbC,OL102_05_wbbL,OL102_06_rhamnan,OL102_07_wzm,OL102_08_wzt	-	-	-	-	-	-	-	-	-	-	-	-
maxbin_MAG	ERR3405330.008	unknown		101	82646	334257	3520525	no	-	NA	0	0	1	1	-	0	-	0	-	0	-	0	-	0	-	-	KL156-D1	?-	None	0.6554	KL156-D1_01_galF,KL156-D1_02_rmlB,KL156-D1_03_rmlD,KL156-D1_04_rmlA,KL156-D1_05_rmlC,KL156-D1_06_wzx,KL156-D1_07,KL156-D1_08_wfgD,KL156-D1_09_wzy,KL156-D1_10,KL156-D1_11_arnC,KL156-D1_12,KL156-D1_13,KL156-D1_14,KL156-D1_15,KL156-D1_16_gnd,KL156-D1_17_ugd	O2v2	O2	-	None	0.6375	O1/O2v2_01_wzm,O1/O2v2_02_wzt,O1/O2v2_03_wbbM,O1/O2v2_04_glf,O1/O2v2_05_wbbN,O1/O2v2_06_wbbO,O1/O2v2_07_kfoC,O1/O2v2_08_gmlC,O1/O2v2_09_gmlB,O1/O2v2_10_gmlA	-	-	-	-	-	ermQ	-	-	-	-	-	-
maxbin_MAG	ERR3405330.009	unknown		529	44750	194774	3866907	no	-	NA	0	0	0	0	-	0	-	0	-	0	-	0	-	0	-	-	KL37	-	None	0	KL37_01_galF,KL37_02_cpsACP,KL37_03_wzi,KL37_04_wza,KL37_05_wzb,KL37_06_wzc,KL37_07_wzy,KL37_08_wcmA,KL37_09_wckA,KL37_10_wcuW,KL37_11_wzx,KL37_12,KL37_13_wclZ,KL37_14,KL37_15_wcaJ,KL37_16_gnd,KL37_17_wcuG,KL37_18_wcuG	OL103	OL103	-	None	0.7153	OL103_01_rmlC,OL103_02_wzm,OL103_03_wzt,OL103_04_hydrolase,OL103_05_spsA,OL103_06_wbbL	-	-	-	-	-	-	-	-	-	-	-	-
metaspades	ERR3404969_metaspades	unknown		23076	20950	725344	30137859	no	-	NA	0	0	5	12	-	0	-	0	-	0	-	0	-	0	-	wzi24	KL24	-	High	0.9996	KL24_13_wcuG	O1v1	O1	none	Very high	0.9841		aac(6')-Ie-aph(2'')-Ia	-	-	-	-	ermB.v1;ermC.v1*;lsaA*;mphC.v1;msrA.v1*	-	-	-	tet(K);tetA(P)*?;tetM.v2*	-	dfrC;dfrE*
WGS	ERR3404969_GCA_902161365.1	Klebsiella pneumoniae	strong	135	166690	350133	5607201	yes (3674)	ambiguous_bases	ST922	0	0	0	0	-	0	-	0	-	0	-	0	-	0	-	wzi24	KL24	-	High	0.9996	KL24_13_wcuG	O1v1	O1	none	Very high	0.9841		-	-	-	-	-	-	-	-	-	-	-	-
maxbin_MAG	ERR3404969.003	Klebsiella pneumoniae	strong	76	164678	351795	5388125	no	-	ST922	0	0	0	0	-	0	-	0	-	0	-	0	-	0	-	wzi24	KL24	-	High	0.9996	KL24_13_wcuG	O2v1	O2	none	Very high	0.9841		-	-	-	-	-	-	-	-	-	-	-	-
maxbin_MAG	ERR3404969.001	unknown		24	579962	725344	2274526	no	-	NA	0	0	0	0	-	0	-	0	-	0	-	0	-	0	-	-	KL107	?-	None	0.7074	KL107_01_galF,KL107_02_cpsACP,KL107_03_wzi,KL107_04_wza,KL107_05_wzb,KL107_06_wzc,KL107_07_wbaP,KL107_08,KL107_09,KL107_10,KL107_11_gnd,KL107_12,KL107_13,KL107_14,KL107_15,KL107_16_ugd	OL102	OL102	?-	None	0.709	OL102_01_rfbB,OL102_02_rfbA,OL102_03_rfbD,OL102_04_rfbC,OL102_05_wbbL,OL102_06_rhamnan,OL102_07_wzm,OL102_08_wzt	-	-	-	-	-	-	-	-	-	-	-	-
maxbin_MAG	ERR3404969.002	unknown		95	59970	341405	2360744	no	-	NA	0	0	0	0	-	0	-	0	-	0	-	0	-	0	-	-	KL156-D1	-	None	0.6956	KL156-D1_01_galF,KL156-D1_02_rmlB,KL156-D1_03_rmlD,KL156-D1_04_rmlA,KL156-D1_05_rmlC,KL156-D1_06_wzx,KL156-D1_07,KL156-D1_08_wfgD,KL156-D1_09_wzy,KL156-D1_10,KL156-D1_11_arnC,KL156-D1_12,KL156-D1_13,KL156-D1_14,KL156-D1_15,KL156-D1_16_gnd,KL156-D1_17_ugd	O12	O12	?-	None	0.6633	O12_01_rfbB,O12_02_rfbA,O12_03_rfbD,O12_04_rfbC,O12_05_wbbL,O12_06_wzm,O12_07_wzt,O12_08_wbbB	-	-	-	-	-	-	-	-	-	-	-	-
maxbin_MAG	ERR3404969.004	unknown		257	23044	149202	2947258	no	-	NA	0	0	3	3	-	0	-	0	-	0	-	0	-	0	-	-	KL25	-	None	0.6341	KL25_01_galF,KL25_02_cpsACP,KL25_03_wzi,KL25_04_wza,KL25_05_wzb,KL25_06_wzc,KL25_07_wcaJ,KL25_08_wzy,KL25_09_wfeD,KL25_10,KL25_11_wcuB,KL25_12_wzx,KL25_13_gnd,KL25_14_ugd	O2v2	O2	-	None	0	O1/O2v2_01_wzm,O1/O2v2_02_wzt,O1/O2v2_03_wbbM,O1/O2v2_04_glf,O1/O2v2_05_wbbN,O1/O2v2_06_wbbO,O1/O2v2_07_kfoC,O1/O2v2_08_gmlC,O1/O2v2_09_gmlB,O1/O2v2_10_gmlA	-	-	-	-	-	ermB.v1	-	-	-	-	-	dfrC
maxbin_MAG	ERR3404969.005	unknown		152	129765	364513	3292699	no	-	NA	0	0	3	3	-	0	-	0	-	0	-	0	-	0	-	-	KL156-D1	?-	None	0.6764	KL156-D1_01_galF,KL156-D1_02_rmlB,KL156-D1_03_rmlD,KL156-D1_04_rmlA,KL156-D1_05_rmlC,KL156-D1_06_wzx,KL156-D1_07,KL156-D1_08_wfgD,KL156-D1_09_wzy,KL156-D1_10,KL156-D1_11_arnC,KL156-D1_12,KL156-D1_13,KL156-D1_14,KL156-D1_15,KL156-D1_16_gnd,KL156-D1_17_ugd	OL102	OL102	-	None	0.6435	OL102_01_rfbB,OL102_02_rfbA,OL102_03_rfbD,OL102_04_rfbC,OL102_05_wbbL,OL102_06_rhamnan,OL102_07_wzm,OL102_08_wzt	-	-	-	-	-	lsaA*	-	-	-	tetM.v2*	-	dfrE*
maxbin_MAG	ERR3404969.006	unknown		1190	3245	15662	3108687	no	N50	NA	0	0	0	0	-	0	-	0	-	0	-	0	-	0	-	-	KL126	?-	None	0.6658	KL126_01_galF,KL126_02_cpsACP,KL126_03_wzi,KL126_04_wza,KL126_05_wzb,KL126_06_wzc,KL126_07_wbaP,KL126_08,KL126_09,KL126_10_wzx,KL126_11_wcpS,KL126_12_wcqP,KL126_13_glf,KL126_14_gnd,KL126_15_ugd	O4	O4	-	None	0	O4_01_hydrolase,O4_02_hypothetical,O4_03_hypothetical,O4_04_wzt,O4_05_wzm,O4_06_glycosyltransferase	-	-	-	-	-	-	-	-	-	-	-	-
maxbin_MAG	ERR3404969.007	unknown		769	11923	78468	3878546	no	-	NA	0	0	3	6	-	0	-	0	-	0	-	0	-	0	-	-	KL29	?-	None	0.6836	KL29_01_galF,KL29_02_cpsACP,KL29_03_wzi,KL29_04_wza,KL29_05_wzb,KL29_06_wzc,KL29_07_wbaP,KL29_08_wcuD,KL29_09_wcuE,KL29_10_wbaZ,KL29_11_wckG,KL29_12_wckH,KL29_13_wzx,KL29_14_glf,KL29_15_gnd,KL29_16_manC,KL29_17_manB	OL103	OL103	-	None	0.6628	OL103_01_rmlC,OL103_02_wzm,OL103_03_wzt,OL103_04_hydrolase,OL103_05_spsA,OL103_06_wbbL	aac(6')-Ie-aph(2'')-Ia	-	-	-	-	ermC.v1*;mphC.v1;msrA.v1*	-	-	-	tet(K);tetA(P)*?	-	-
metaspades	ERR3405064_metaspades	Klebsiella variicola subsp. variicola	weak	2558	174775	878787	16282029	no	total_size	ST3353-1LV	0	0	5	14	-	0	-	0	-	0	-	0	-	0	-	wzi422	KL126	*	Very high	0.9509		OL103	OL103	none	Very high	0.9657		aac(6')-Ie-aph(2'')-Ia;aph(3')-IIIa;sat-4*	-	-	-	-	ermB.v2*;ermC.v1;lsaA*;mphC.v1;vgaA*	-	-	-	tet(K);tetM.v2*	-	dfrC;dfrE*
WGS	ERR3405064_GCA_902162515.1	Klebsiella variicola subsp. variicola	strong	30	927779	2151380	5453075	yes (322)	ambiguous_bases	ST3353	0	0	0	0	-	0	-	0	-	0	-	0	-	0	-	wzi422	KL126	?+*	Low	0.9528		OL103	OL103	none	Very high	0.9656		-	-	-	-	-	-	-	-	-	-	-	-
WGS	ERR3405064_GCA_902166225.1	Klebsiella variicola subsp. variicola	strong	40	924840	2160248	5455061	yes (1845)	ambiguous_bases	ST3353	0	0	0	0	-	0	-	0	-	0	-	0	-	0	-	wzi422	KL126	+*	None	0.9528		OL103	OL103	none	Very high	0.9656		-	-	-	-	-	-	-	-	-	-	-	-
maxbin_MAG	ERR3405064.003	Klebsiella variicola subsp. variicola	strong	105	119872	878787	5381883	no	-	ST3353-1LV	0	0	0	0	-	0	-	0	-	0	-	0	-	0	-	wzi422	KL126	+*	None	0.9528		OL103	OL103	none	Very high	0.9657		-	-	-	-	-	-	-	-	-	-	-	-
maxbin_MAG	ERR3405064.001	Escherichia coli / Shigella	strong	41	309055	635329	4836077	no	-	NA	0	0	2	2	-	0	-	0	-	0	-	0	-	0	-	-	KL113	?-*	None	0.721	KL113_02_cpsACP,KL113_03_wzi,KL113_04_wza,KL113_05_wzb,KL113_06_wzc,KL113_07_wzx,KL113_08,KL113_09,KL113_10,KL113_11_wcoS,KL113_13_wcaG,KL113_14,KL113_15_wcaI,KL113_16_wcaJ,KL113_18_manC,KL113_19_manB	OL102	OL102	-	None	0.7411	OL102_01_rfbB,OL102_02_rfbA,OL102_03_rfbD,OL102_04_rfbC,OL102_05_wbbL,OL102_06_rhamnan,OL102_07_wzm,OL102_08_wzt	-	-	-	-	-	ermB.v2*	-	-	-	-	-	-
maxbin_MAG	ERR3405064.002	unknown		32	398374	544141	2884561	no	-	NA	0	0	4	5	-	0	-	0	-	0	-	0	-	0	-	-	KL156-D1	?-	None	0.6772	KL156-D1_01_galF,KL156-D1_02_rmlB,KL156-D1_03_rmlD,KL156-D1_04_rmlA,KL156-D1_05_rmlC,KL156-D1_06_wzx,KL156-D1_07,KL156-D1_08_wfgD,KL156-D1_09_wzy,KL156-D1_10,KL156-D1_11_arnC,KL156-D1_12,KL156-D1_13,KL156-D1_14,KL156-D1_15,KL156-D1_16_gnd,KL156-D1_17_ugd	OL101	OL101	?-	None	0.6485	OL101_01_rfbB,OL101_02_rfbA,OL101_03_rfbD,OL101_04_rfbC,OL101_05_wbbL,OL101_06_wzm,OL101_07_wzt,OL101_08_wbbB,OL101_09_glycosylhydrolase	aph(3')-IIIa;sat-4*	-	-	-	-	lsaA*	-	-	-	tetM.v2*	-	dfrE*
maxbin_MAG	ERR3405064.004	unknown		184	39329	263696	2633413	no	-	NA	0	0	5	7	-	0	-	0	-	0	-	0	-	0	-	-	KL156-D1	?-	None	0.6555	KL156-D1_01_galF,KL156-D1_02_rmlB,KL156-D1_03_rmlD,KL156-D1_04_rmlA,KL156-D1_05_rmlC,KL156-D1_06_wzx,KL156-D1_07,KL156-D1_08_wfgD,KL156-D1_09_wzy,KL156-D1_10,KL156-D1_11_arnC,KL156-D1_12,KL156-D1_13,KL156-D1_14,KL156-D1_15,KL156-D1_16_gnd,KL156-D1_17_ugd	O4	O4	-	None	0	O4_01_hydrolase,O4_02_hypothetical,O4_03_hypothetical,O4_04_wzt,O4_05_wzm,O4_06_glycosyltransferase	aac(6')-Ie-aph(2'')-Ia	-	-	-	-	ermC.v1;mphC.v1;vgaA*	-	-	-	tet(K)	-	dfrC
metaspades	ERR3405000_metaspades	unknown		36548	42741	758816	63299525	no	-	NA	4	0	5	21	ybt unknown	0	-	0	iuc unknown	0	iro unknown	0	-	0	-	wzi24	KL24	none	Very high	0.9996		O1v1	O1	none	Very high	0.9844		aadS^;aph(3')-IIIa;sat-4*;strA.v1;strB.v1	-	-	-	-	ermB.v1;ermF*;mphA;mphB.v2*;mphC.v1;msrA.v1*	-	-	-	tet(A).v1;tet(K);tetM.v1*;tetQ*	-	dfrC^;dfrE*
WGS	ERR3405000_GCA_902165035.1	Klebsiella aerogenes	strong	118	290214	732631	5136818	no	-	NA	0	0	2	4	-	0	-	0	-	0	iro unknown	0	-	0	-	-	KL107	?-+*	None	0.7629	KL107_02_cpsACP,KL107_05_wzb,KL107_06_wzc,KL107_07_wbaP,KL107_08,KL107_09,KL107_10	OL102	OL102	-*	None	0.8265	OL102_05_wbbL,OL102_06_rhamnan,OL102_07_wzm,OL102_08_wzt	aac(6')-Ie-aph(2'')-Ia;aph(3')-IIIa;sat-4*	-	-	-	-	-	-	-	-	-	-	dfrG
WGS	ERR3405000_GCA_902165095.1	Klebsiella michiganensis	strong	73	354622	842484	5857287	yes (3)	ambiguous_bases	NA	0	1	1	1	-	0	-	0	-	0	-	0	-	0	-	-	KL68	?-+*	Low	0.8909	KL68_02_cpsACP	O1v1	O1	-+*	Good	0.7233	O1/O2v1_03_wbbM,O1/O2v1_05_wbbN,O1/O2v1_07_kfoC	-	-	-	-	-	-	-	-	-	-	-	-
WGS	ERR3405000_GCA_902165045.1	Klebsiella pneumoniae	strong	28	600873	2516443	5496655	yes (488)	ambiguous_bases	ST4387	1	0	0	0	ybt 15; ICEKp11	273-3LV	-	0	-	0	-	0	-	0	-	wzi24	KL24	none	Very high	0.9996		O1v1	O1	none	Very high	0.9844		-	-	-	-	-	-	-	-	-	-	-	-
WGS	ERR3405000_GCA_902165145.1	Klebsiella pneumoniae	strong	52	520353	1629995	5539221	yes (28)	ambiguous_bases	ST4387	1	0	2	3	ybt 15; ICEKp11	273-2LV	-	0	-	0	-	0	-	0	-	wzi24	KL24	none	Very high	0.9996		O1v1	O1	none	Very high	0.9844		aac(6')-Ie-aph(2'')-Ia;aph(3')-IIIa	-	-	-	-	-	-	-	-	-	-	dfrG
maxbin_MAG	ERR3405000.008	Klebsiella pneumoniae	weak	1232	17829	185748	8205824	no	total_size	ST4387-2LV	1	0	0	0	ybt unknown	0	-	0	-	0	iro unknown	0	-	0	-	wzi24	KL24	none	Very high	0.9996		O1v1	O1	none	Very high	0.9844		-	-	-	-	-	-	-	-	-	-	-	-
maxbin_MAG	ERR3405000.001	unknown		91	75323	203703	2642237	no	-	NA	0	0	4	6	-	0	-	0	-	0	-	0	-	0	-	-	KL156-D1	?-	None	0.6532	KL156-D1_01_galF,KL156-D1_02_rmlB,KL156-D1_03_rmlD,KL156-D1_04_rmlA,KL156-D1_05_rmlC,KL156-D1_06_wzx,KL156-D1_07,KL156-D1_08_wfgD,KL156-D1_09_wzy,KL156-D1_10,KL156-D1_11_arnC,KL156-D1_12,KL156-D1_13,KL156-D1_14,KL156-D1_15,KL156-D1_16_gnd,KL156-D1_17_ugd	OL102	OL102	-	None	0.6916	OL102_01_rfbB,OL102_02_rfbA,OL102_03_rfbD,OL102_04_rfbC,OL102_05_wbbL,OL102_06_rhamnan,OL102_07_wzm,OL102_08_wzt	strA.v1;strB.v1	-	-	-	-	mphA	-	-	-	tet(A).v1;tetQ*	-	-
maxbin_MAG	ERR3405000.002	unknown		88	203492	758816	5197341	no	-	NA	0	0	2	2	-	0	-	0	-	0	-	0	-	0	-	-	KL156-D1	?-	None	0.655	KL156-D1_01_galF,KL156-D1_02_rmlB,KL156-D1_03_rmlD,KL156-D1_04_rmlA,KL156-D1_05_rmlC,KL156-D1_06_wzx,KL156-D1_07,KL156-D1_08_wfgD,KL156-D1_09_wzy,KL156-D1_10,KL156-D1_11_arnC,KL156-D1_12,KL156-D1_13,KL156-D1_14,KL156-D1_15,KL156-D1_16_gnd,KL156-D1_17_ugd	OL102	OL102	?-	None	0.6881	OL102_01_rfbB,OL102_02_rfbA,OL102_03_rfbD,OL102_04_rfbC,OL102_05_wbbL,OL102_06_rhamnan,OL102_07_wzm,OL102_08_wzt	aadS^	-	-	-	-	ermF*	-	-	-	-	-	-
maxbin_MAG	ERR3405000.003	Escherichia coli / Shigella	strong	126	90232	296387	5114280	no	-	NA	3	0	2	2	-	0	-	0	iuc unknown	0	-	0	-	0	-	-	KL156-D1	?-*	None	0.898	KL156-D1_05_rmlC,KL156-D1_06_wzx,KL156-D1_07,KL156-D1_08_wfgD,KL156-D1_09_wzy,KL156-D1_10,KL156-D1_11_arnC,KL156-D1_12,KL156-D1_13,KL156-D1_14,KL156-D1_15	OL102	OL102	?-	None	0.7319	OL102_01_rfbB,OL102_02_rfbA,OL102_03_rfbD,OL102_04_rfbC,OL102_05_wbbL,OL102_06_rhamnan,OL102_07_wzm,OL102_08_wzt	-	-	-	-	-	mphB.v2*	-	-	-	-	-	-
maxbin_MAG	ERR3405000.004	unknown		81	122716	321963	2643770	no	-	NA	0	0	0	0	-	0	-	0	-	0	-	0	-	0	-	-	KL107	?-	None	0.711	KL107_01_galF,KL107_02_cpsACP,KL107_03_wzi,KL107_04_wza,KL107_05_wzb,KL107_06_wzc,KL107_07_wbaP,KL107_08,KL107_09,KL107_10,KL107_11_gnd,KL107_12,KL107_13,KL107_14,KL107_15,KL107_16_ugd	OL102	OL102	?-	None	0.7003	OL102_01_rfbB,OL102_02_rfbA,OL102_03_rfbD,OL102_04_rfbC,OL102_05_wbbL,OL102_06_rhamnan,OL102_07_wzm,OL102_08_wzt	-	-	-	-	-	-	-	-	-	-	-	-
maxbin_MAG	ERR3405000.005	unknown		89	123978	407660	6115090	no	-	NA	0	0	0	0	-	0	-	0	-	0	-	0	-	0	-	-	KL156-D1	?-	None	0.6841	KL156-D1_01_galF,KL156-D1_02_rmlB,KL156-D1_03_rmlD,KL156-D1_04_rmlA,KL156-D1_05_rmlC,KL156-D1_06_wzx,KL156-D1_07,KL156-D1_08_wfgD,KL156-D1_09_wzy,KL156-D1_10,KL156-D1_11_arnC,KL156-D1_12,KL156-D1_13,KL156-D1_14,KL156-D1_15,KL156-D1_16_gnd,KL156-D1_17_ugd	OL102	OL102	?-	None	0.6783	OL102_01_rfbB,OL102_02_rfbA,OL102_03_rfbD,OL102_04_rfbC,OL102_05_wbbL,OL102_06_rhamnan,OL102_07_wzm,OL102_08_wzt	-	-	-	-	-	-	-	-	-	-	-	-
maxbin_MAG	ERR3405000.006	unknown		53	96946	228296	2368567	no	-	NA	0	0	2	2	-	0	-	0	-	0	-	0	-	0	-	-	KL156-D1	-	None	0.6841	KL156-D1_01_galF,KL156-D1_02_rmlB,KL156-D1_03_rmlD,KL156-D1_04_rmlA,KL156-D1_05_rmlC,KL156-D1_06_wzx,KL156-D1_07,KL156-D1_08_wfgD,KL156-D1_09_wzy,KL156-D1_10,KL156-D1_11_arnC,KL156-D1_12,KL156-D1_13,KL156-D1_14,KL156-D1_15,KL156-D1_16_gnd,KL156-D1_17_ugd	OL101	OL101	?-	None	0.6685	OL101_01_rfbB,OL101_02_rfbA,OL101_03_rfbD,OL101_04_rfbC,OL101_05_wbbL,OL101_06_wzm,OL101_07_wzt,OL101_08_wbbB,OL101_09_glycosylhydrolase	-	-	-	-	-	ermB.v1	-	-	-	tetM.v1*	-	-
maxbin_MAG	ERR3405000.007	unknown		45	105456	207027	1956205	no	-	NA	0	0	0	0	-	0	-	0	-	0	-	0	-	0	-	-	KL156-D1	?-	None	0.6678	KL156-D1_01_galF,KL156-D1_02_rmlB,KL156-D1_03_rmlD,KL156-D1_04_rmlA,KL156-D1_05_rmlC,KL156-D1_06_wzx,KL156-D1_07,KL156-D1_08_wfgD,KL156-D1_09_wzy,KL156-D1_10,KL156-D1_11_arnC,KL156-D1_12,KL156-D1_13,KL156-D1_14,KL156-D1_15,KL156-D1_16_gnd,KL156-D1_17_ugd	O4	O4	-	None	0	O4_01_hydrolase,O4_02_hypothetical,O4_03_hypothetical,O4_04_wzt,O4_05_wzm,O4_06_glycosyltransferase	-	-	-	-	-	-	-	-	-	-	-	-
maxbin_MAG	ERR3405000.009	unknown		96	75773	193281	2258855	no	-	NA	0	0	3	4	-	0	-	0	-	0	-	0	-	0	-	-	KL156-D1	-	None	0.6354	KL156-D1_01_galF,KL156-D1_02_rmlB,KL156-D1_03_rmlD,KL156-D1_04_rmlA,KL156-D1_05_rmlC,KL156-D1_06_wzx,KL156-D1_07,KL156-D1_08_wfgD,KL156-D1_09_wzy,KL156-D1_10,KL156-D1_11_arnC,KL156-D1_12,KL156-D1_13,KL156-D1_14,KL156-D1_15,KL156-D1_16_gnd,KL156-D1_17_ugd	O2v2	O2	-	None	0.6846	O1/O2v2_01_wzm,O1/O2v2_02_wzt,O1/O2v2_03_wbbM,O1/O2v2_04_glf,O1/O2v2_05_wbbN,O1/O2v2_06_wbbO,O1/O2v2_07_kfoC,O1/O2v2_08_gmlC,O1/O2v2_09_gmlB,O1/O2v2_10_gmlA	-	-	-	-	-	mphC.v1;msrA.v1*	-	-	-	tet(K)	-	-
maxbin_MAG	ERR3405000.010	unknown		99	121062	391796	2872279	no	-	NA	0	0	1	1	-	0	-	0	-	0	-	0	-	0	-	-	KL156-D1	?-	None	0.673	KL156-D1_01_galF,KL156-D1_02_rmlB,KL156-D1_03_rmlD,KL156-D1_04_rmlA,KL156-D1_05_rmlC,KL156-D1_06_wzx,KL156-D1_07,KL156-D1_08_wfgD,KL156-D1_09_wzy,KL156-D1_10,KL156-D1_11_arnC,KL156-D1_12,KL156-D1_13,KL156-D1_14,KL156-D1_15,KL156-D1_16_gnd,KL156-D1_17_ugd	OL101	OL101	?-	None	0.6543	OL101_01_rfbB,OL101_02_rfbA,OL101_03_rfbD,OL101_04_rfbC,OL101_05_wbbL,OL101_06_wzm,OL101_07_wzt,OL101_08_wbbB,OL101_09_glycosylhydrolase	-	-	-	-	-	-	-	-	-	-	-	dfrE*
maxbin_MAG	ERR3405000.011	unknown		398	59812	192473	4624403	no	-	NA	0	0	1	1	-	0	-	0	-	0	-	0	-	0	-	-	KL107	?-+*	None	0.7838	KL107_02_cpsACP,KL107_03_wzi,KL107_04_wza,KL107_05_wzb,KL107_06_wzc,KL107_07_wbaP,KL107_08,KL107_09,KL107_10,KL107_11_gnd,KL107_14,KL107_15,KL107_16_ugd	OL102	OL102	?-*	None	0.8253	OL102_03_rfbD,OL102_04_rfbC,OL102_05_wbbL,OL102_06_rhamnan,OL102_07_wzm,OL102_08_wzt	-	-	-	-	-	-	-	-	-	-	-	-
maxbin_MAG	ERR3405000.012	unknown		933	15407	83721	4947263	no	-	NA	0	0	1	2	-	0	-	0	-	0	-	0	-	0	-	-	KL156-D1	?-*	None	0.676	KL156-D1_01_galF,KL156-D1_02_rmlB,KL156-D1_03_rmlD,KL156-D1_04_rmlA,KL156-D1_05_rmlC,KL156-D1_06_wzx,KL156-D1_07,KL156-D1_08_wfgD,KL156-D1_09_wzy,KL156-D1_10,KL156-D1_11_arnC,KL156-D1_12,KL156-D1_13,KL156-D1_14,KL156-D1_15,KL156-D1_16_gnd	OL102	OL102	?-*	None	0.7181	OL102_01_rfbB,OL102_02_rfbA,OL102_03_rfbD,OL102_05_wbbL,OL102_06_rhamnan,OL102_07_wzm,OL102_08_wzt	aph(3')-IIIa;sat-4*	-	-	-	-	-	-	-	-	-	-	-
maxbin_MAG	ERR3405000.013	unknown		730	9879	66144	2961946	no	N50	NA	0	0	1	1	-	0	-	0	-	0	-	0	-	0	-	-	KL126	?-+*	None	0.7104	KL126_01_galF,KL126_02_cpsACP,KL126_03_wzi,KL126_05_wzb,KL126_06_wzc,KL126_07_wbaP,KL126_08,KL126_09,KL126_10_wzx,KL126_11_wcpS,KL126_12_wcqP,KL126_13_glf,KL126_15_ugd	O2v2	O2	-	None	0	O1/O2v2_01_wzm,O1/O2v2_02_wzt,O1/O2v2_03_wbbM,O1/O2v2_04_glf,O1/O2v2_05_wbbN,O1/O2v2_06_wbbO,O1/O2v2_07_kfoC,O1/O2v2_08_gmlC,O1/O2v2_09_gmlB,O1/O2v2_10_gmlA	-	-	-	-	-	-	-	-	-	-	-	dfrC^
metaspades	ERR3404950_metaspades	unknown		25156	8985	477582	30054960	no	N50	NA	0	0	5	8	-	0	-	0	-	0	-	0	-	0	-	-	KL31	?-+	Low	0.9888	KL31_02_cpsACP,KL31_17_gnd,KL31_20_ugd	O3b	O3b	?	Good	0.989		-	-	-	-	-	mphC.v1;vgaA*	catA4*	-	-	tet(K)	-	dfrC^;dfrG
WGS	ERR3404950_GCA_902161325.1	Klebsiella pneumoniae	strong	124	281131	967927	5606724	yes (836)	ambiguous_bases	ST188	0	0	0	0	-	0	-	0	-	0	-	0	-	0	-	wzi31	KL31	?-+	Good	0.9948	KL31_19_manB	O3b	O3b	?-	Good	0.9887	O3b_02_manB	-	-	-	-	-	-	-	-	-	-	-	-
WGS	ERR3404950_GCA_902161355.1	Klebsiella pneumoniae	strong	82	255175	439670	5357939	yes (1340)	ambiguous_bases	ST359	0	0	0	0	-	0	-	0	-	0	-	0	-	0	-	wzi236	KL10	none	Very high	0.9956		O1v2	O1	none	Very high	0.9941		-	-	-	-	-	-	-	-	-	-	-	-
maxbin_MAG	ERR3404950.004	Klebsiella pneumoniae	strong	416	30684	157362	5624173	no	-	ST188-2LV	0	0	0	0	-	0	-	0	-	0	-	0	-	0	-	-	KL50	?-	None	0.9915	KL50_02_cpsACP,KL50_03_wzi,KL50_04_wza,KL50_05_wbaZ,KL50_06_wbaP,KL50_07_wcuU,KL50_08_wcuH,KL50_09_wzx	OL104	OL104	?*	Good	0.8532		-	-	-	-	-	-	-	-	-	-	-	-
maxbin_MAG	ERR3404950.001	unknown		11	313946	477582	2270530	no	-	NA	0	0	0	0	-	0	-	0	-	0	-	0	-	0	-	-	KL156-D1	?-	None	0.6624	KL156-D1_01_galF,KL156-D1_02_rmlB,KL156-D1_03_rmlD,KL156-D1_04_rmlA,KL156-D1_05_rmlC,KL156-D1_06_wzx,KL156-D1_07,KL156-D1_08_wfgD,KL156-D1_09_wzy,KL156-D1_10,KL156-D1_11_arnC,KL156-D1_12,KL156-D1_13,KL156-D1_14,KL156-D1_15,KL156-D1_16_gnd,KL156-D1_17_ugd	OL102	OL102	-	None	0.7185	OL102_01_rfbB,OL102_02_rfbA,OL102_03_rfbD,OL102_04_rfbC,OL102_05_wbbL,OL102_06_rhamnan,OL102_07_wzm,OL102_08_wzt	-	-	-	-	-	-	-	-	-	-	-	-
maxbin_MAG	ERR3404950.002	unknown		81	96752	257359	2230403	no	-	NA	0	0	0	0	-	0	-	0	-	0	-	0	-	0	-	-	KL156-D1	?-	None	0.6571	KL156-D1_01_galF,KL156-D1_02_rmlB,KL156-D1_03_rmlD,KL156-D1_04_rmlA,KL156-D1_05_rmlC,KL156-D1_06_wzx,KL156-D1_07,KL156-D1_08_wfgD,KL156-D1_09_wzy,KL156-D1_10,KL156-D1_11_arnC,KL156-D1_12,KL156-D1_13,KL156-D1_14,KL156-D1_15,KL156-D1_16_gnd,KL156-D1_17_ugd	OL102	OL102	-	None	0.7181	OL102_01_rfbB,OL102_02_rfbA,OL102_03_rfbD,OL102_04_rfbC,OL102_05_wbbL,OL102_06_rhamnan,OL102_07_wzm,OL102_08_wzt	-	-	-	-	-	-	-	-	-	-	-	-
maxbin_MAG	ERR3404950.003	unknown		119	47187	102502	1931811	no	-	NA	0	0	1	1	-	0	-	0	-	0	-	0	-	0	-	-	KL126	?-	None	0.6636	KL126_01_galF,KL126_02_cpsACP,KL126_03_wzi,KL126_04_wza,KL126_05_wzb,KL126_06_wzc,KL126_07_wbaP,KL126_08,KL126_09,KL126_10_wzx,KL126_11_wcpS,KL126_12_wcqP,KL126_13_glf,KL126_14_gnd,KL126_15_ugd	O12	O12	?-	None	0.6623	O12_01_rfbB,O12_02_rfbA,O12_03_rfbD,O12_04_rfbC,O12_05_wbbL,O12_06_wzm,O12_07_wzt,O12_08_wbbB	-	-	-	-	-	-	-	-	-	tet(K)	-	-
maxbin_MAG	ERR3404950.005	unknown		246	12112	41342	1340077	no	-	NA	0	0	2	3	-	0	-	0	-	0	-	0	-	0	-	-	KL119	-	None	0	KL119_01_galF,KL119_02_cpsACP,KL119_03_wzi,KL119_04_wza,KL119_05_wzb,KL119_06_wzc,KL119_07_wzy,KL119_08,KL119_09,KL119_10,KL119_11,KL119_12_wzx,KL119_13_pglJ,KL119_14,KL119_15_manC,KL119_16_manB,KL119_17_wcaJ,KL119_18_gnd,KL119_19_ugd_1	OL103	OL103	-	None	0	OL103_01_rmlC,OL103_02_wzm,OL103_03_wzt,OL103_04_hydrolase,OL103_05_spsA,OL103_06_wbbL	-	-	-	-	-	-	catA4*	-	-	-	-	dfrC^;dfrG
maxbin_MAG	ERR3404950.006	unknown		299	15390	49553	1907284	no	-	NA	0	0	0	0	-	0	-	0	-	0	-	0	-	0	-	-	KL156-D1	?-	None	0.6417	KL156-D1_01_galF,KL156-D1_02_rmlB,KL156-D1_03_rmlD,KL156-D1_04_rmlA,KL156-D1_05_rmlC,KL156-D1_06_wzx,KL156-D1_07,KL156-D1_08_wfgD,KL156-D1_09_wzy,KL156-D1_10,KL156-D1_11_arnC,KL156-D1_12,KL156-D1_13,KL156-D1_14,KL156-D1_15,KL156-D1_16_gnd,KL156-D1_17_ugd	O2v2	O2	-	None	0	O1/O2v2_01_wzm,O1/O2v2_02_wzt,O1/O2v2_03_wbbM,O1/O2v2_04_glf,O1/O2v2_05_wbbN,O1/O2v2_06_wbbO,O1/O2v2_07_kfoC,O1/O2v2_08_gmlC,O1/O2v2_09_gmlB,O1/O2v2_10_gmlA	-	-	-	-	-	-	-	-	-	-	-	-
maxbin_MAG	ERR3404950.007	unknown		729	4699	25979	2455207	no	N50	NA	0	0	0	0	-	0	-	0	-	0	-	0	-	0	-	-	KL41	?-	None	0.7233	KL41_01_galF,KL41_02_cpsACP,KL41_03_wzi,KL41_04_wza,KL41_05_wzb,KL41_06_wzc,KL41_07_wbaP,KL41_08_wcaA,KL41_09_wclN,KL41_10_wclM,KL41_11,KL41_12_wzy,KL41_13_wckF,KL41_14_glf,KL41_15_gnd,KL41_16,KL41_17_wzx,KL41_18_gnd,KL41_19_rmlB,KL41_20_rmlA,KL41_21_rmlD,KL41_22_rmlC	OL102	OL102	-	None	0.6653	OL102_01_rfbB,OL102_02_rfbA,OL102_03_rfbD,OL102_04_rfbC,OL102_05_wbbL,OL102_06_rhamnan,OL102_07_wzm,OL102_08_wzt	-	-	-	-	-	-	-	-	-	-	-	-
maxbin_MAG	ERR3404950.008	unknown		593	9044	66159	2598917	no	N50	NA	0	0	2	4	-	0	-	0	-	0	-	0	-	0	-	-	KL10	?-	None	0.9708	KL10_01_galF,KL10_02_cpsACP,KL10_03_wzi,KL10_04_wza,KL10_05_wzb,KL10_06_wzc,KL10_07_wbaP,KL10_08_wclQ,KL10_09_wclP,KL10_17_gnd,KL10_18_manC,KL10_19_manB,KL10_20_ugd	O2v2	O2	-	None	0.6769	O1/O2v2_01_wzm,O1/O2v2_02_wzt,O1/O2v2_03_wbbM,O1/O2v2_04_glf,O1/O2v2_05_wbbN,O1/O2v2_06_wbbO,O1/O2v2_07_kfoC,O1/O2v2_08_gmlC,O1/O2v2_09_gmlB,O1/O2v2_10_gmlA	-	-	-	-	-	mphC.v1;vgaA*	-	-	-	-	-	-
maxbin_MAG	ERR3404950.009	unknown		1238	1912	18959	2288099	no	N50	NA	0	0	0	0	-	0	-	0	-	0	-	0	-	0	-	-	KL31	?-+	None	0.9864	KL31_01_galF,KL31_02_cpsACP,KL31_17_gnd,KL31_18_manC,KL31_19_manB,KL31_20_ugd	O1v2	O1	none	Very high	0.994		-	-	-	-	-	-	-	-	-	-	-	-
metaspades	ERR3404924_metaspades	unknown		11018	41889	554934	28762515	no	-	NA	0	0	4	9	-	0	-	0	-	0	-	0	-	0	-	wzi484	KL11	*	High	0.925		O3/O3a	O3/O3a	*	Very high	0.9552		-	-	-	-	-	ermB.v2*;ermF*;lsaA*;mphC.v1;vgaA*	-	-	-	tetM.v2*	-	dfrC;dfrE*
WGS	ERR3404924_GCA_902165015.1	Klebsiella pneumoniae	strong	30	503378	1588872	5260614	yes (937)	ambiguous_bases	ST2452	0	0	0	0	-	0	-	0	-	0	-	0	-	0	-	wzi484	KL11	*	High	0.925		O3/O3a	O3/O3a	*	Very high	0.9552		-	-	-	-	-	-	-	-	-	-	-	-
WGS	ERR3404924_GCA_902165115.1	Klebsiella pneumoniae	strong	31	795954	1997232	5260605	yes (730)	ambiguous_bases	ST2452	0	0	0	0	-	0	-	0	-	0	-	0	-	0	-	wzi484	KL11	*	High	0.925		O3/O3a	O3/O3a	*	Very high	0.9552		-	-	-	-	-	-	-	-	-	-	-	-
maxbin_MAG	ERR3404924.006	Klebsiella pneumoniae	strong	91	296451	554934	5291262	no	-	ST2452	0	0	0	0	-	0	-	0	-	0	-	0	-	0	-	wzi484	KL11	*	High	0.925		O3/O3a	O3/O3a	*	Very high	0.9552		-	-	-	-	-	-	-	-	-	-	-	-
maxbin_MAG	ERR3404924.001	unknown		32	182613	319590	2642328	no	-	NA	0	0	0	0	-	0	-	0	-	0	-	0	-	0	-	-	KL107	?-	None	0.6961	KL107_01_galF,KL107_02_cpsACP,KL107_03_wzi,KL107_04_wza,KL107_05_wzb,KL107_06_wzc,KL107_07_wbaP,KL107_08,KL107_09,KL107_10,KL107_11_gnd,KL107_12,KL107_13,KL107_14,KL107_15,KL107_16_ugd	OL102	OL102	-	None	0.7043	OL102_01_rfbB,OL102_02_rfbA,OL102_03_rfbD,OL102_04_rfbC,OL102_05_wbbL,OL102_06_rhamnan,OL102_07_wzm,OL102_08_wzt	-	-	-	-	-	-	-	-	-	-	-	-
maxbin_MAG	ERR3404924.002	unknown		42	203356	450462	2110166	no	-	NA	0	0	0	0	-	0	-	0	-	0	-	0	-	0	-	-	KL126	?-	None	0.6595	KL126_01_galF,KL126_02_cpsACP,KL126_03_wzi,KL126_04_wza,KL126_05_wzb,KL126_06_wzc,KL126_07_wbaP,KL126_08,KL126_09,KL126_10_wzx,KL126_11_wcpS,KL126_12_wcqP,KL126_13_glf,KL126_14_gnd,KL126_15_ugd	OL101	OL101	?-	None	0.6704	OL101_01_rfbB,OL101_02_rfbA,OL101_03_rfbD,OL101_04_rfbC,OL101_05_wbbL,OL101_06_wzm,OL101_07_wzt,OL101_08_wbbB,OL101_09_glycosylhydrolase	-	-	-	-	-	-	-	-	-	-	-	-
maxbin_MAG	ERR3404924.003	unknown		66	94988	280715	2185361	no	-	NA	0	0	1	1	-	0	-	0	-	0	-	0	-	0	-	-	KL25	-	None	0.6354	KL25_01_galF,KL25_02_cpsACP,KL25_03_wzi,KL25_04_wza,KL25_05_wzb,KL25_06_wzc,KL25_07_wcaJ,KL25_08_wzy,KL25_09_wfeD,KL25_10,KL25_11_wcuB,KL25_12_wzx,KL25_13_gnd,KL25_14_ugd	O4	O4	-	None	0	O4_01_hydrolase,O4_02_hypothetical,O4_03_hypothetical,O4_04_wzt,O4_05_wzm,O4_06_glycosyltransferase	-	-	-	-	-	ermF*	-	-	-	-	-	-
maxbin_MAG	ERR3404924.004	unknown		109	59786	188247	3321012	no	-	NA	0	0	0	0	-	0	-	0	-	0	-	0	-	0	-	-	KL48	?-	None	0.6672	KL48_01_galF,KL48_02_cpsACP,KL48_03_wzi,KL48_04_wza,KL48_05_wzb,KL48_06_wzc,KL48_07_wcaA,KL48_08_wcaJ,KL48_09_wclL,KL48_10_wzy,KL48_11_wcqD,KL48_12_wckU,KL48_13,KL48_14_wzx,KL48_15_wcqE,KL48_16_gnd,KL48_17_rmlB,KL48_18_rmlA,KL48_19_rmlD,KL48_20_rmlC,KL48_21_ugd	O12	O12	?-	None	0.6584	O12_01_rfbB,O12_02_rfbA,O12_03_rfbD,O12_04_rfbC,O12_05_wbbL,O12_06_wzm,O12_07_wzt,O12_08_wbbB	-	-	-	-	-	-	-	-	-	-	-	-
maxbin_MAG	ERR3404924.005	unknown		460	14838	89148	3582556	no	-	NA	0	0	0	0	-	0	-	0	-	0	-	0	-	0	-	-	KL41	?-	None	0.6729	KL41_01_galF,KL41_02_cpsACP,KL41_03_wzi,KL41_04_wza,KL41_05_wzb,KL41_06_wzc,KL41_07_wbaP,KL41_08_wcaA,KL41_09_wclN,KL41_10_wclM,KL41_11,KL41_12_wzy,KL41_13_wckF,KL41_14_glf,KL41_15_gnd,KL41_16,KL41_17_wzx,KL41_18_gnd,KL41_19_rmlB,KL41_20_rmlA,KL41_21_rmlD,KL41_22_rmlC	O12	O12	?-	None	0.6657	O12_01_rfbB,O12_02_rfbA,O12_03_rfbD,O12_04_rfbC,O12_05_wbbL,O12_06_wzm,O12_07_wzt,O12_08_wbbB	-	-	-	-	-	-	-	-	-	-	-	-
maxbin_MAG	ERR3404924.007	unknown		249	12688	54787	1691374	no	-	NA	0	0	0	0	-	0	-	0	-	0	-	0	-	0	-	-	KL126	?-	None	0.6613	KL126_01_galF,KL126_02_cpsACP,KL126_03_wzi,KL126_04_wza,KL126_05_wzb,KL126_06_wzc,KL126_07_wbaP,KL126_08,KL126_09,KL126_10_wzx,KL126_11_wcpS,KL126_12_wcqP,KL126_13_glf,KL126_14_gnd,KL126_15_ugd	OL102	OL102	-	None	0	OL102_01_rfbB,OL102_02_rfbA,OL102_03_rfbD,OL102_04_rfbC,OL102_05_wbbL,OL102_06_rhamnan,OL102_07_wzm,OL102_08_wzt	-	-	-	-	-	-	-	-	-	-	-	-
maxbin_MAG	ERR3404924.008	unknown		297	18945	86405	2957838	no	-	NA	0	0	3	3	-	0	-	0	-	0	-	0	-	0	-	-	KL156-D1	?-	None	0.6772	KL156-D1_01_galF,KL156-D1_02_rmlB,KL156-D1_03_rmlD,KL156-D1_04_rmlA,KL156-D1_05_rmlC,KL156-D1_06_wzx,KL156-D1_07,KL156-D1_08_wfgD,KL156-D1_09_wzy,KL156-D1_10,KL156-D1_11_arnC,KL156-D1_12,KL156-D1_13,KL156-D1_14,KL156-D1_15,KL156-D1_16_gnd,KL156-D1_17_ugd	OL101	OL101	?-	None	0.6485	OL101_01_rfbB,OL101_02_rfbA,OL101_03_rfbD,OL101_04_rfbC,OL101_05_wbbL,OL101_06_wzm,OL101_07_wzt,OL101_08_wbbB,OL101_09_glycosylhydrolase	-	-	-	-	-	lsaA*	-	-	-	tetM.v2*	-	dfrE*
maxbin_MAG	ERR3404924.009	unknown		805	2494	45691	1931888	no	N50	NA	0	0	2	4	-	0	-	0	-	0	-	0	-	0	-	-	KL156-D1	-	None	0.6614	KL156-D1_01_galF,KL156-D1_02_rmlB,KL156-D1_03_rmlD,KL156-D1_04_rmlA,KL156-D1_05_rmlC,KL156-D1_06_wzx,KL156-D1_07,KL156-D1_08_wfgD,KL156-D1_09_wzy,KL156-D1_10,KL156-D1_11_arnC,KL156-D1_12,KL156-D1_13,KL156-D1_14,KL156-D1_15,KL156-D1_16_gnd,KL156-D1_17_ugd	O2v2	O2	-	None	0	O1/O2v2_01_wzm,O1/O2v2_02_wzt,O1/O2v2_03_wbbM,O1/O2v2_04_glf,O1/O2v2_05_wbbN,O1/O2v2_06_wbbO,O1/O2v2_07_kfoC,O1/O2v2_08_gmlC,O1/O2v2_09_gmlB,O1/O2v2_10_gmlA	-	-	-	-	-	ermB.v2*;mphC.v1;vgaA*	-	-	-	-	-	-
metaspades	ERR3405336_metaspades	unknown		17798	71110	594747	26529838	no	-	NA	0	0	5	13	-	0	-	0	-	0	-	0	-	0	-	wzi236	KL10	none	Very high	1		O1v2	O1	*	Very high	0.9722		aac(6')-Ie-aph(2'')-Ia;ant(4')-Ib	-	-	-	-	ermC.v1*;lnuA*;mphC.v1;msrA.v1*;vgaA*	-	-	-	tet(K)*;tetM.v1*;tetO*	-	dfrC^;dfrG
WGS	ERR3405336_GCA_902161675.1	Klebsiella pneumoniae	strong	148	229697	522262	5654260	yes (811)	ambiguous_bases	ST461	0	0	0	0	-	0	-	0	-	0	-	0	-	0	-	wzi236	KL10	none	Very high	1		O1v2	O1	*	Very high	0.9722		-	-	-	-	-	-	-	-	-	-	-	-
maxbin_MAG	ERR3405336.005	Klebsiella pneumoniae	strong	73	156727	330149	5466772	no	-	ST461	0	0	0	0	-	0	-	0	-	0	-	0	-	0	-	wzi236	KL10	none	Very high	1		O1v2	O1	*	Very high	0.9722		-	-	-	-	-	-	-	-	-	-	-	-
maxbin_MAG	ERR3405336.001	unknown		56	86738	278509	2008667	no	-	NA	0	0	2	2	-	0	-	0	-	0	-	0	-	0	-	-	KL126	?-	None	0.6619	KL126_01_galF,KL126_02_cpsACP,KL126_03_wzi,KL126_04_wza,KL126_05_wzb,KL126_06_wzc,KL126_07_wbaP,KL126_08,KL126_09,KL126_10_wzx,KL126_11_wcpS,KL126_12_wcqP,KL126_13_glf,KL126_14_gnd,KL126_15_ugd	O12	O12	?-	None	0.6623	O12_01_rfbB,O12_02_rfbA,O12_03_rfbD,O12_04_rfbC,O12_05_wbbL,O12_06_wzm,O12_07_wzt,O12_08_wbbB	ant(4')-Ib	-	-	-	-	-	-	-	-	tet(K)*	-	-
maxbin_MAG	ERR3405336.002	unknown		50	86963	363539	2472576	no	-	NA	0	0	4	6	-	0	-	0	-	0	-	0	-	0	-	-	KL156-D1	?-	None	0.6555	KL156-D1_01_galF,KL156-D1_02_rmlB,KL156-D1_03_rmlD,KL156-D1_04_rmlA,KL156-D1_05_rmlC,KL156-D1_06_wzx,KL156-D1_07,KL156-D1_08_wfgD,KL156-D1_09_wzy,KL156-D1_10,KL156-D1_11_arnC,KL156-D1_12,KL156-D1_13,KL156-D1_14,KL156-D1_15,KL156-D1_16_gnd,KL156-D1_17_ugd	O4	O4	-	None	0	O4_01_hydrolase,O4_02_hypothetical,O4_03_hypothetical,O4_04_wzt,O4_05_wzm,O4_06_glycosyltransferase	aac(6')-Ie-aph(2'')-Ia	-	-	-	-	ermC.v1*;lnuA*	-	-	-	-	-	dfrC^;dfrG
maxbin_MAG	ERR3405336.003	unknown		19	317920	594747	2241129	no	-	NA	0	0	1	1	-	0	-	0	-	0	-	0	-	0	-	-	KL156-D1	?-	None	0.6683	KL156-D1_01_galF,KL156-D1_02_rmlB,KL156-D1_03_rmlD,KL156-D1_04_rmlA,KL156-D1_05_rmlC,KL156-D1_06_wzx,KL156-D1_07,KL156-D1_08_wfgD,KL156-D1_09_wzy,KL156-D1_10,KL156-D1_11_arnC,KL156-D1_12,KL156-D1_13,KL156-D1_14,KL156-D1_15,KL156-D1_16_gnd,KL156-D1_17_ugd	OL102	OL102	-	None	0.7098	OL102_01_rfbB,OL102_02_rfbA,OL102_03_rfbD,OL102_04_rfbC,OL102_05_wbbL,OL102_06_rhamnan,OL102_07_wzm,OL102_08_wzt	-	-	-	-	-	-	-	-	-	tetO*	-	-
maxbin_MAG	ERR3405336.004	unknown		35	319639	558587	2633192	no	-	NA	0	0	0	0	-	0	-	0	-	0	-	0	-	0	-	-	KL107	?-	None	0.6635	KL107_01_galF,KL107_02_cpsACP,KL107_03_wzi,KL107_04_wza,KL107_05_wzb,KL107_06_wzc,KL107_07_wbaP,KL107_08,KL107_09,KL107_10,KL107_11_gnd,KL107_12,KL107_13,KL107_14,KL107_15,KL107_16_ugd	OL102	OL102	-	None	0.6572	OL102_01_rfbB,OL102_02_rfbA,OL102_03_rfbD,OL102_04_rfbC,OL102_05_wbbL,OL102_06_rhamnan,OL102_07_wzm,OL102_08_wzt	-	-	-	-	-	-	-	-	-	-	-	-
maxbin_MAG	ERR3405336.006	unknown		550	36421	165636	3115510	no	-	NA	0	0	2	4	-	0	-	0	-	0	-	0	-	0	-	-	KL126	?-	None	0.6583	KL126_01_galF,KL126_02_cpsACP,KL126_03_wzi,KL126_04_wza,KL126_05_wzb,KL126_06_wzc,KL126_07_wbaP,KL126_08,KL126_09,KL126_10_wzx,KL126_11_wcpS,KL126_12_wcqP,KL126_13_glf,KL126_14_gnd,KL126_15_ugd	OL103	OL103	-	None	0	OL103_01_rmlC,OL103_02_wzm,OL103_03_wzt,OL103_04_hydrolase,OL103_05_spsA,OL103_06_wbbL	-	-	-	-	-	mphC.v1;msrA.v1*;vgaA*	-	-	-	tetM.v1*	-	-
maxbin_MAG	ERR3405336.007	unknown		719	10803	71628	3013286	no	-	NA	0	0	0	0	-	0	-	0	-	0	-	0	-	0	-	-	KL107	?-	None	0.6796	KL107_01_galF,KL107_02_cpsACP,KL107_03_wzi,KL107_04_wza,KL107_05_wzb,KL107_06_wzc,KL107_07_wbaP,KL107_08,KL107_09,KL107_10,KL107_11_gnd,KL107_12,KL107_13,KL107_14,KL107_15,KL107_16_ugd	OL102	OL102	-	None	0.7159	OL102_01_rfbB,OL102_02_rfbA,OL102_03_rfbD,OL102_04_rfbC,OL102_05_wbbL,OL102_06_rhamnan,OL102_07_wzm,OL102_08_wzt	-	-	-	-	-	-	-	-	-	-	-	-
metaspades	ERR3404947_metaspades	unknown		7979	62912	1048565	29353441	no	-	NA	1	0	3	5	ybt unknown	0	-	0	-	0	-	0	-	0	-	wzi407	KL57	*	Very high	0.9627		O3/O3a	O3/O3a	none	Very high	0.96		-	-	-	-	-	lsaA*	-	-	-	tetA(P)*;tetB(P)*;tetM.v2*	-	dfrE*
WGS	ERR3404947_GCA_902159625.1	Klebsiella grimontii	strong	85	231790	493247	6198498	yes (102)	ambiguous_bases	NA	1	1	1	1	ybt unknown	0	-	0	-	0	-	0	-	0	-	-	KL107	?-+*	None	0.779	KL107_02_cpsACP,KL107_05_wzb,KL107_06_wzc,KL107_08,KL107_09,KL107_10	O1v1	O1	-+*	Good	0.7221	O1/O2v1_03_wbbM,O1/O2v1_05_wbbN,O1/O2v1_07_kfoC	-	-	-	-	-	-	-	-	-	-	-	-
WGS	ERR3404947_GCA_902158785.1	Klebsiella quasipneumoniae subsp. similipneumoniae	strong	33	789287	2531425	5344491	yes (773)	ambiguous_bases	ST4216-1LV	0	0	0	0	-	0	-	0	-	0	-	0	-	0	-	wzi407	KL57	-*	High	0.9614	KL57_16_manC,KL57_17_manB	O3/O3a	O3/O3a	?-	Good	0.9607	O3/O3a_01_manC,O3/O3a_02_manB	-	-	-	-	-	-	-	-	-	-	-	-
WGS	ERR3404947_GCA_902158865.1	Klebsiella quasipneumoniae subsp. similipneumoniae	strong	89	619957	1091686	5423951	no	-	ST4216-1LV	0	0	0	0	-	0	-	0	-	0	-	0	-	0	-	wzi407	KL57	?-+*	Good	0.963	KL57_17_manB	O3/O3a	O3/O3a	?-	Good	0.9605	O3/O3a_02_manB	-	-	-	-	-	-	-	-	-	-	-	-
WGS	ERR3404947_GCA_902164625.1	Klebsiella quasipneumoniae subsp. similipneumoniae	strong	1	5287159	5287159	5287159	yes (83232)	ambiguous_bases	ST4216-1LV	0	0	0	0	-	0	-	0	-	0	-	0	-	0	-	wzi407	KL57	?-+*	Low	0.9635	KL57_17_manB,KL57_18_ugd	O3/O3a	O3/O3a	-*	High	0.9605	O3/O3a_02_manB	-	-	-	-	-	-	-	-	-	-	-	-
maxbin_MAG	ERR3404947.005	Klebsiella quasipneumoniae subsp. similipneumoniae	strong	142	89236	338540	5065039	no	-	ST3394-2LV	0	0	0	0	-	0	-	0	-	0	-	0	-	0	-	wzi407	KL57	*	Very high	0.9627		O3/O3a	O3/O3a	none	Very high	0.96		-	-	-	-	-	-	-	-	-	-	-	-
maxbin_MAG	ERR3404947.001	unknown		23	365944	426017	2326245	no	-	NA	0	0	0	0	-	0	-	0	-	0	-	0	-	0	-	-	KL156-D1	?-	None	0.6693	KL156-D1_01_galF,KL156-D1_02_rmlB,KL156-D1_03_rmlD,KL156-D1_04_rmlA,KL156-D1_05_rmlC,KL156-D1_06_wzx,KL156-D1_07,KL156-D1_08_wfgD,KL156-D1_09_wzy,KL156-D1_10,KL156-D1_11_arnC,KL156-D1_12,KL156-D1_13,KL156-D1_14,KL156-D1_15,KL156-D1_16_gnd,KL156-D1_17_ugd	OL102	OL102	-	None	0.7098	OL102_01_rfbB,OL102_02_rfbA,OL102_03_rfbD,OL102_04_rfbC,OL102_05_wbbL,OL102_06_rhamnan,OL102_07_wzm,OL102_08_wzt	-	-	-	-	-	-	-	-	-	-	-	-
maxbin_MAG	ERR3404947.002	Escherichia coli / Shigella	strong	70	199560	567098	4843965	no	-	NA	1	0	0	0	ybt unknown	0	-	0	-	0	-	0	-	0	-	-	KL54	?-*	None	0.7295	KL54_02_cpsACP,KL54_03_wzi,KL54_04_wza,KL54_05_wzb,KL54_06_wzc,KL54_07_wclU,KL54_08_wzx,KL54_09_wzy,KL54_10_wckB,KL54_11_wcoS,KL54_13_wcaG,KL54_14_wcaH,KL54_15_wcaI,KL54_16_wcaJ,KL54_18_manC,KL54_19_manB	OL102	OL102	-	None	0.7435	OL102_01_rfbB,OL102_02_rfbA,OL102_03_rfbD,OL102_04_rfbC,OL102_05_wbbL,OL102_06_rhamnan,OL102_07_wzm,OL102_08_wzt	-	-	-	-	-	-	-	-	-	-	-	-
maxbin_MAG	ERR3404947.003	unknown		50	297123	1048565	3050001	no	-	NA	0	0	3	3	-	0	-	0	-	0	-	0	-	0	-	-	KL156-D1	?-	None	0.6818	KL156-D1_01_galF,KL156-D1_02_rmlB,KL156-D1_03_rmlD,KL156-D1_04_rmlA,KL156-D1_05_rmlC,KL156-D1_06_wzx,KL156-D1_07,KL156-D1_08_wfgD,KL156-D1_09_wzy,KL156-D1_10,KL156-D1_11_arnC,KL156-D1_12,KL156-D1_13,KL156-D1_14,KL156-D1_15,KL156-D1_16_gnd,KL156-D1_17_ugd	OL101	OL101	?-	None	0.6529	OL101_01_rfbB,OL101_02_rfbA,OL101_03_rfbD,OL101_04_rfbC,OL101_05_wbbL,OL101_06_wzm,OL101_07_wzt,OL101_08_wbbB,OL101_09_glycosylhydrolase	-	-	-	-	-	lsaA*	-	-	-	tetM.v2*	-	dfrE*
maxbin_MAG	ERR3404947.004	unknown		194	53900	154711	5118700	no	-	NA	0	0	0	0	-	0	-	0	-	0	-	0	-	0	-	-	KL107	?-	None	0.6941	KL107_01_galF,KL107_02_cpsACP,KL107_03_wzi,KL107_04_wza,KL107_05_wzb,KL107_06_wzc,KL107_07_wbaP,KL107_08,KL107_09,KL107_10,KL107_11_gnd,KL107_12,KL107_13,KL107_14,KL107_15,KL107_16_ugd	OL102	OL102	?-	None	0.7015	OL102_01_rfbB,OL102_02_rfbA,OL102_03_rfbD,OL102_04_rfbC,OL102_05_wbbL,OL102_06_rhamnan,OL102_07_wzm,OL102_08_wzt	-	-	-	-	-	-	-	-	-	-	-	-
maxbin_MAG	ERR3404947.006	unknown		492	8415	89380	2551941	no	N50	NA	0	0	0	0	-	0	-	0	-	0	-	0	-	0	-	-	KL156-D1	-	None	0.6797	KL156-D1_01_galF,KL156-D1_02_rmlB,KL156-D1_03_rmlD,KL156-D1_04_rmlA,KL156-D1_05_rmlC,KL156-D1_06_wzx,KL156-D1_07,KL156-D1_08_wfgD,KL156-D1_09_wzy,KL156-D1_10,KL156-D1_11_arnC,KL156-D1_12,KL156-D1_13,KL156-D1_14,KL156-D1_15,KL156-D1_16_gnd,KL156-D1_17_ugd	OL102	OL102	-	None	0.6544	OL102_01_rfbB,OL102_02_rfbA,OL102_03_rfbD,OL102_04_rfbC,OL102_05_wbbL,OL102_06_rhamnan,OL102_07_wzm,OL102_08_wzt	-	-	-	-	-	-	-	-	-	-	-	-
maxbin_MAG	ERR3404947.007	unknown		253	7690	91037	1237939	no	N50	NA	0	0	0	0	-	0	-	0	-	0	-	0	-	0	-	-	KL29	-	None	0.6651	KL29_01_galF,KL29_02_cpsACP,KL29_03_wzi,KL29_04_wza,KL29_05_wzb,KL29_06_wzc,KL29_07_wbaP,KL29_08_wcuD,KL29_09_wcuE,KL29_10_wbaZ,KL29_11_wckG,KL29_12_wckH,KL29_13_wzx,KL29_14_glf,KL29_15_gnd,KL29_16_manC,KL29_17_manB	OL103	OL103	-	None	0.6806	OL103_01_rmlC,OL103_02_wzm,OL103_03_wzt,OL103_04_hydrolase,OL103_05_spsA,OL103_06_wbbL	-	-	-	-	-	-	-	-	-	-	-	-
maxbin_MAG	ERR3404947.008	unknown		497	10734	62912	3322241	no	-	NA	0	0	1	2	-	0	-	0	-	0	-	0	-	0	-	-	KL131	?-	None	0.6665	KL131_01_galF,KL131_02_cpsACP,KL131_03_wzi,KL131_04_wza,KL131_05_wzb,KL131_06_wzc,KL131_07_wbaP,KL131_08_wcaA,KL131_09_rmlB,KL131_10_rmlA,KL131_11_rmlC,KL131_12_rmlD,KL131_13_wcpI,KL131_14_wzx,KL131_15_wckG,KL131_16,KL131_17_wzy,KL131_18_wclI,KL131_19,KL131_20_gnd,KL131_21_ugd	OL103	OL103	-	None	0.7083	OL103_01_rmlC,OL103_02_wzm,OL103_03_wzt,OL103_04_hydrolase,OL103_05_spsA,OL103_06_wbbL	-	-	-	-	-	-	-	-	-	tetA(P)*;tetB(P)*	-	-
metaspades	ERR3405475_metaspades	unknown		12945	28288	542277	29519014	no	-	NA	0	0	4	5	-	0	-	0	-	0	-	0	-	0	-	wzi31	KL31	none	Very high	0.995		O3b	O3b	none	Very high	0.9884		-	-	-	norA*?	-	-	-	-	-	tet(38)*;tet(K)	-	dfrC
WGS	ERR3405475_GCA_902165685.1	Klebsiella grimontii	strong	116	371266	1149379	6124247	yes (1169)	ambiguous_bases	NA	1	1	1	1	ybt unknown	0	-	0	-	0	-	0	-	0	-	-	KL74	*	Very high	0.9595		O1v1	O1	-+*	Good	0.7232	O1/O2v1_03_wbbM,O1/O2v1_05_wbbN,O1/O2v1_07_kfoC	-	-	-	-	-	-	-	-	-	-	-	-
WGS	ERR3405475_GCA_902165655.1	Klebsiella pneumoniae	strong	132	273661	596948	5717121	yes (982)	ambiguous_bases	ST188	0	0	0	0	-	0	-	0	-	0	-	0	-	0	-	wzi31	KL31	?-	Good	0.995	KL31_19_manB	O3b	O3b	?-	Good	0.9887	O3b_02_manB	-	-	-	-	-	-	-	-	-	-	-	-
WGS	ERR3405475_GCA_902165665.1	Klebsiella pneumoniae	strong	113	276912	574095	5720319	yes (1118)	ambiguous_bases	ST188	0	0	0	0	-	0	-	0	-	0	-	0	-	0	-	wzi31	KL31	-+	Good	0.9941	KL31_19_manB	O3b	O3b	-	High	0.9885	O3b_02_manB	-	-	-	-	-	-	-	-	-	-	-	-
maxbin_MAG	ERR3405475.006	Klebsiella pneumoniae	strong	266	132347	330110	5867358	no	-	ST188	0	0	0	0	-	0	-	0	-	0	-	0	-	0	-	wzi31	KL31	none	Very high	0.995		O3b	O3b	none	Very high	0.9884		-	-	-	-	-	-	-	-	-	-	-	-
maxbin_MAG	ERR3405475.001	unknown		20	494626	542277	2350211	no	-	NA	0	0	0	0	-	0	-	0	-	0	-	0	-	0	-	-	KL107	?-	None	0.7095	KL107_01_galF,KL107_02_cpsACP,KL107_03_wzi,KL107_04_wza,KL107_05_wzb,KL107_06_wzc,KL107_07_wbaP,KL107_08,KL107_09,KL107_10,KL107_11_gnd,KL107_12,KL107_13,KL107_14,KL107_15,KL107_16_ugd	OL102	OL102	?-	None	0.7088	OL102_01_rfbB,OL102_02_rfbA,OL102_03_rfbD,OL102_04_rfbC,OL102_05_wbbL,OL102_06_rhamnan,OL102_07_wzm,OL102_08_wzt	-	-	-	-	-	-	-	-	-	-	-	-
maxbin_MAG	ERR3405475.002	unknown		97	75436	248367	2517624	no	-	NA	0	0	3	3	-	0	-	0	-	0	-	0	-	0	-	-	KL156-D1	?-	None	0.6546	KL156-D1_01_galF,KL156-D1_02_rmlB,KL156-D1_03_rmlD,KL156-D1_04_rmlA,KL156-D1_05_rmlC,KL156-D1_06_wzx,KL156-D1_07,KL156-D1_08_wfgD,KL156-D1_09_wzy,KL156-D1_10,KL156-D1_11_arnC,KL156-D1_12,KL156-D1_13,KL156-D1_14,KL156-D1_15,KL156-D1_16_gnd,KL156-D1_17_ugd	O4	O4	-	None	0	O4_01_hydrolase,O4_02_hypothetical,O4_03_hypothetical,O4_04_wzt,O4_05_wzm,O4_06_glycosyltransferase	-	-	-	-	-	-	-	-	-	tet(K)	-	dfrC
maxbin_MAG	ERR3405475.003	unknown		36	204459	339368	2232332	no	-	NA	0	0	0	0	-	0	-	0	-	0	-	0	-	0	-	-	KL156-D1	-	None	0.6986	KL156-D1_01_galF,KL156-D1_02_rmlB,KL156-D1_03_rmlD,KL156-D1_04_rmlA,KL156-D1_05_rmlC,KL156-D1_06_wzx,KL156-D1_07,KL156-D1_08_wfgD,KL156-D1_09_wzy,KL156-D1_10,KL156-D1_11_arnC,KL156-D1_12,KL156-D1_13,KL156-D1_14,KL156-D1_15,KL156-D1_16_gnd,KL156-D1_17_ugd	OL102	OL102	-	None	0.654	OL102_01_rfbB,OL102_02_rfbA,OL102_03_rfbD,OL102_04_rfbC,OL102_05_wbbL,OL102_06_rhamnan,OL102_07_wzm,OL102_08_wzt	-	-	-	-	-	-	-	-	-	-	-	-
maxbin_MAG	ERR3405475.004	unknown		637	8378	69191	3697924	no	N50	NA	0	0	0	0	-	0	-	0	-	0	-	0	-	0	-	-	KL107	?-	None	0.6649	KL107_01_galF,KL107_02_cpsACP,KL107_03_wzi,KL107_04_wza,KL107_05_wzb,KL107_06_wzc,KL107_07_wbaP,KL107_08,KL107_09,KL107_10,KL107_11_gnd,KL107_12,KL107_13,KL107_14,KL107_15,KL107_16_ugd	O12	O12	?-	None	0.6602	O12_01_rfbB,O12_02_rfbA,O12_03_rfbD,O12_04_rfbC,O12_05_wbbL,O12_06_wzm,O12_07_wzt,O12_08_wbbB	-	-	-	-	-	-	-	-	-	-	-	-
maxbin_MAG	ERR3405475.005	unknown		110	74886	211877	3024921	no	-	NA	0	0	2	2	-	0	-	0	-	0	-	0	-	0	-	-	KL41	?-	None	0.6441	KL41_01_galF,KL41_02_cpsACP,KL41_03_wzi,KL41_04_wza,KL41_05_wzb,KL41_06_wzc,KL41_07_wbaP,KL41_08_wcaA,KL41_09_wclN,KL41_10_wclM,KL41_11,KL41_12_wzy,KL41_13_wckF,KL41_14_glf,KL41_15_gnd,KL41_16,KL41_17_wzx,KL41_18_gnd,KL41_19_rmlB,KL41_20_rmlA,KL41_21_rmlD,KL41_22_rmlC	O2v2	O2	-	None	0.6871	O1/O2v2_01_wzm,O1/O2v2_02_wzt,O1/O2v2_03_wbbM,O1/O2v2_04_glf,O1/O2v2_05_wbbN,O1/O2v2_06_wbbO,O1/O2v2_07_kfoC,O1/O2v2_08_gmlC,O1/O2v2_09_gmlB,O1/O2v2_10_gmlA	-	-	-	norA*?	-	-	-	-	-	tet(38)*	-	-
maxbin_MAG	ERR3405475.007	unknown		264	16373	54467	2499378	no	-	NA	0	0	0	0	-	0	-	0	-	0	-	0	-	0	-	-	KL156-D1	-	None	0.6348	KL156-D1_01_galF,KL156-D1_02_rmlB,KL156-D1_03_rmlD,KL156-D1_04_rmlA,KL156-D1_05_rmlC,KL156-D1_06_wzx,KL156-D1_07,KL156-D1_08_wfgD,KL156-D1_09_wzy,KL156-D1_10,KL156-D1_11_arnC,KL156-D1_12,KL156-D1_13,KL156-D1_14,KL156-D1_15,KL156-D1_16_gnd,KL156-D1_17_ugd	OL103	OL103	-	None	0	OL103_01_rmlC,OL103_02_wzm,OL103_03_wzt,OL103_04_hydrolase,OL103_05_spsA,OL103_06_wbbL	-	-	-	-	-	-	-	-	-	-	-	-
maxbin_MAG	ERR3405475.008	unknown		501	4198	29034	1676351	no	N50	NA	0	0	0	0	-	0	-	0	-	0	-	0	-	0	-	-	KL37	-	None	0	KL37_01_galF,KL37_02_cpsACP,KL37_03_wzi,KL37_04_wza,KL37_05_wzb,KL37_06_wzc,KL37_07_wzy,KL37_08_wcmA,KL37_09_wckA,KL37_10_wcuW,KL37_11_wzx,KL37_12,KL37_13_wclZ,KL37_14,KL37_15_wcaJ,KL37_16_gnd,KL37_17_wcuG,KL37_18_wcuG	OL103	OL103	-	None	0	OL103_01_rmlC,OL103_02_wzm,OL103_03_wzt,OL103_04_hydrolase,OL103_05_spsA,OL103_06_wbbL	-	-	-	-	-	-	-	-	-	-	-	-
maxbin_MAG	ERR3405475.009	unknown		922	2583	13762	2106025	no	N50	NA	0	0	0	0	-	0	-	0	-	0	-	0	-	0	-	-	KL156-D1	?-	None	0.675	KL156-D1_01_galF,KL156-D1_02_rmlB,KL156-D1_03_rmlD,KL156-D1_04_rmlA,KL156-D1_05_rmlC,KL156-D1_06_wzx,KL156-D1_07,KL156-D1_08_wfgD,KL156-D1_09_wzy,KL156-D1_10,KL156-D1_11_arnC,KL156-D1_12,KL156-D1_13,KL156-D1_14,KL156-D1_15,KL156-D1_16_gnd,KL156-D1_17_ugd	OL103	OL103	-	None	0	OL103_01_rmlC,OL103_02_wzm,OL103_03_wzt,OL103_04_hydrolase,OL103_05_spsA,OL103_06_wbbL	-	-	-	-	-	-	-	-	-	-	-	-
metaspades	ERR3405130_metaspades	unknown		14536	59456	543163	30694607	no	-	NA	0	0	7	13	-	0	-	0	-	0	-	0	-	0	-	-	KL102	none	Very high	0.9912		O2v2	O2	none	Very high	0.9829		aac(6')-Ie-aph(2'')-Ia	-	-	qnrB38^	-	ermB.v2*;lsaA*;mphB.v2*	catA8*	-	-	tetA(46)*;tetB(46)*?;tetM.v2*	-	dfrE*;dfrG
WGS	ERR3405130_GCA_902162565.1	Klebsiella grimontii	strong	65	518764	787147	6052304	yes (973)	ambiguous_bases	NA	0	1	1	1	-	0	-	0	-	0	-	0	-	0	-	-	KL137	?-+*	None	0.7602	KL137_02_cpsACP,KL137_05_wzb,KL137_06_wzc,KL137_07_wbaP,KL137_08,KL137_09,KL137_10_wbaZ,KL137_11_wcuS,KL137_12_wzx,KL137_13_wcqH,KL137_14_wclK,KL137_15_wzy,KL137_16_wcuC	O1v1	O1	?-+*	Good	0.7223	O1/O2v1_03_wbbM,O1/O2v1_05_wbbN,O1/O2v1_07_kfoC	-	-	-	-	-	-	-	-	-	-	-	-
WGS	ERR3405130_GCA_902162435.1	Klebsiella pneumoniae	strong	30	378333	786157	5202513	yes (18)	ambiguous_bases	ST1391-4LV	0	0	0	0	-	0	-	0	-	0	-	0	-	0	-	-	KL102	none	Very high	0.9912		O2v2	O2	none	Very high	0.9829		-	-	-	-	-	-	-	-	-	-	-	-
WGS	ERR3405130_GCA_902162495.1	Klebsiella pneumoniae	strong	123	303476	462812	5867743	yes (30)	ambiguous_bases	ST1391-4LV	0	0	0	0	-	0	-	0	-	0	-	0	-	0	-	-	KL125	?+*	None	0.8736		O2v2	O2	none	Very high	0.9829		-	-	-	-	-	-	-	-	-	-	-	-
WGS	ERR3405130_GCA_902162605.1	Klebsiella pneumoniae	strong	39	365426	491434	5167633	yes (380)	ambiguous_bases	ST1391-4LV	0	0	0	0	-	0	-	0	-	0	-	0	-	0	-	-	KL102	none	Very high	0.9912		O2v2	O2	none	Very high	0.9829		-	-	-	-	-	-	-	-	-	-	-	-
WGS	ERR3405130_GCA_902162675.1	Klebsiella pneumoniae	strong	35	389894	1203902	5166018	yes (418)	ambiguous_bases	ST1391-4LV	0	0	0	0	-	0	-	0	-	0	-	0	-	0	-	-	KL102	none	Very high	0.9912		O2v2	O2	none	Very high	0.9829		-	-	-	-	-	-	-	-	-	-	-	-
maxbin_MAG	ERR3405130.006	Klebsiella pneumoniae	strong	671	19985	107456	5249823	no	-	0	0	0	0	0	-	0	-	0	-	0	-	0	-	0	-	-	KL107	?-	None	0.7234	KL107_01_galF,KL107_02_cpsACP,KL107_03_wzi,KL107_04_wza,KL107_05_wzb,KL107_06_wzc,KL107_07_wbaP,KL107_08,KL107_09,KL107_10,KL107_11_gnd,KL107_12,KL107_13,KL107_14,KL107_15,KL107_16_ugd	OL102	OL102	-	None	0.7388	OL102_01_rfbB,OL102_02_rfbA,OL102_03_rfbD,OL102_04_rfbC,OL102_05_wbbL,OL102_06_rhamnan,OL102_07_wzm,OL102_08_wzt	-	-	-	-	-	-	-	-	-	-	-	-
maxbin_MAG	ERR3405130.001	unknown		31	228866	421669	2975262	no	-	NA	0	0	3	5	-	0	-	0	-	0	-	0	-	0	-	-	KL156-D1	?-	None	0.6745	KL156-D1_01_galF,KL156-D1_02_rmlB,KL156-D1_03_rmlD,KL156-D1_04_rmlA,KL156-D1_05_rmlC,KL156-D1_06_wzx,KL156-D1_07,KL156-D1_08_wfgD,KL156-D1_09_wzy,KL156-D1_10,KL156-D1_11_arnC,KL156-D1_12,KL156-D1_13,KL156-D1_14,KL156-D1_15,KL156-D1_16_gnd,KL156-D1_17_ugd	OL101	OL101	?-	None	0.6524	OL101_01_rfbB,OL101_02_rfbA,OL101_03_rfbD,OL101_04_rfbC,OL101_05_wbbL,OL101_06_wzm,OL101_07_wzt,OL101_08_wbbB,OL101_09_glycosylhydrolase	-	-	-	-	-	ermB.v2*;lsaA*	-	-	-	tetM.v2*	-	dfrE*;dfrG
maxbin_MAG	ERR3405130.002	Citrobacter freundii	strong	50	245117	543163	5204261	no	-	NA	0	0	3	3	-	0	-	0	-	0	-	0	-	0	-	-	KL54	?-+*	None	0.7274	KL54_02_cpsACP,KL54_03_wzi,KL54_04_wza,KL54_05_wzb,KL54_06_wzc,KL54_07_wclU,KL54_08_wzx,KL54_09_wzy,KL54_10_wckB,KL54_11_wcoS,KL54_13_wcaG,KL54_14_wcaH,KL54_15_wcaI,KL54_16_wcaJ,KL54_18_manC,KL54_19_manB	O3/O3a	O3/O3a	?-	None	0.6912	O3/O3a_01_manC,O3/O3a_02_manB,O3/O3a_03_wzm,O3/O3a_04_wzt,O3/O3a_05_wbdD,O3/O3a_06_wbdA,O3/O3a_07_wbdB,O3/O3a_08_wbdC	-	-	-	qnrB38^	-	-	catA8*	-	-	-	-	-
maxbin_MAG	ERR3405130.003	unknown		50	107385	234877	2184169	no	-	NA	0	0	1	1	-	0	-	0	-	0	-	0	-	0	-	-	KL156-D1	?-	None	0.6949	KL156-D1_01_galF,KL156-D1_02_rmlB,KL156-D1_03_rmlD,KL156-D1_04_rmlA,KL156-D1_05_rmlC,KL156-D1_06_wzx,KL156-D1_07,KL156-D1_08_wfgD,KL156-D1_09_wzy,KL156-D1_10,KL156-D1_11_arnC,KL156-D1_12,KL156-D1_13,KL156-D1_14,KL156-D1_15,KL156-D1_16_gnd,KL156-D1_17_ugd	OL102	OL102	-	None	0.6526	OL102_01_rfbB,OL102_02_rfbA,OL102_03_rfbD,OL102_04_rfbC,OL102_05_wbbL,OL102_06_rhamnan,OL102_07_wzm,OL102_08_wzt	aac(6')-Ie-aph(2'')-Ia	-	-	-	-	-	-	-	-	-	-	-
maxbin_MAG	ERR3405130.004	unknown		129	73110	143487	2665841	no	-	NA	0	0	1	2	-	0	-	0	-	0	-	0	-	0	-	-	KL156-D1	?-	None	0.7616	KL156-D1_02_rmlB,KL156-D1_03_rmlD,KL156-D1_04_rmlA,KL156-D1_05_rmlC,KL156-D1_06_wzx,KL156-D1_07,KL156-D1_08_wfgD,KL156-D1_09_wzy,KL156-D1_10,KL156-D1_11_arnC,KL156-D1_12,KL156-D1_13,KL156-D1_14,KL156-D1_15,KL156-D1_16_gnd,KL156-D1_17_ugd	OL102	OL102	-	None	0.6601	OL102_01_rfbB,OL102_02_rfbA,OL102_03_rfbD,OL102_04_rfbC,OL102_05_wbbL,OL102_06_rhamnan,OL102_07_wzm,OL102_08_wzt	-	-	-	-	-	-	-	-	-	tetA(46)*;tetB(46)*?	-	-
maxbin_MAG	ERR3405130.005	Escherichia coli / Shigella	strong	105	123774	405785	4849357	no	-	NA	0	0	2	2	-	0	-	0	-	0	-	0	-	0	-	-	KL54	?-*	None	0.7187	KL54_01_galF,KL54_02_cpsACP,KL54_03_wzi,KL54_04_wza,KL54_05_wzb,KL54_06_wzc,KL54_07_wclU,KL54_08_wzx,KL54_09_wzy,KL54_10_wckB,KL54_11_wcoS,KL54_13_wcaG,KL54_14_wcaH,KL54_15_wcaI,KL54_16_wcaJ,KL54_18_manC,KL54_19_manB	OL102	OL102	-	None	0.739	OL102_01_rfbB,OL102_02_rfbA,OL102_03_rfbD,OL102_04_rfbC,OL102_05_wbbL,OL102_06_rhamnan,OL102_07_wzm,OL102_08_wzt	-	-	-	-	-	mphB.v2*	-	-	-	-	-	-
maxbin_MAG	ERR3405130.007	unknown		563	25079	147836	2991895	no	-	NA	0	0	0	0	-	0	-	0	-	0	-	0	-	0	-	-	KL102	none	Very high	0.9912		O2v2	O2	none	Very high	0.9829		-	-	-	-	-	-	-	-	-	-	-	-
metaspades	ERR3405119_metaspades	unknown		32221	23686	788643	53897049	no	-	NA	4	0	6	12	ybt unknown	0	-	0	iuc unknown	0	-	0	-	0	-	wzi31	KL31	?	Good	0.9944		O3b	O3b	?	Good	0.9538		aac(6')-Ie-aph(2'')-Ia;aph(3')-IIIa;sat-4*	-	-	-	-	ermB.v2*;ermC.v2*;lsaA*	catA4*	-	-	tet(J)*;tetO*	-	dfrC;dfrE*
WGS	ERR3405119_GCA_902161345.1	Klebsiella pneumoniae	strong	156	231587	845892	5666188	yes (737)	ambiguous_bases	ST188	0	0	0	0	-	0	-	0	-	0	-	0	-	0	-	wzi31	KL31	?-+	Good	0.9948	KL31_19_manB	O3b	O3b	?-	Good	0.9887	O3b_02_manB	-	-	-	-	-	-	-	-	-	-	-	-
maxbin_MAG	ERR3405119.009	Klebsiella pneumoniae	strong	322	33392	137599	4953455	no	total_size	0	0	0	0	0	-	0	-	0	-	0	-	0	-	0	-	wzi31	KL31	?-	Low	0.9948	KL31_20_ugd	O3b	O3b	?	Good	0.9889		-	-	-	-	-	-	-	-	-	-	-	-
maxbin_MAG	ERR3405119.001	unknown		43	171843	343887	2315034	no	-	NA	0	0	0	0	-	0	-	0	-	0	-	0	-	0	-	-	KL107	?-	None	0.7104	KL107_01_galF,KL107_02_cpsACP,KL107_03_wzi,KL107_04_wza,KL107_05_wzb,KL107_06_wzc,KL107_07_wbaP,KL107_08,KL107_09,KL107_10,KL107_11_gnd,KL107_12,KL107_13,KL107_14,KL107_15,KL107_16_ugd	OL102	OL102	-	None	0.7181	OL102_01_rfbB,OL102_02_rfbA,OL102_03_rfbD,OL102_04_rfbC,OL102_05_wbbL,OL102_06_rhamnan,OL102_07_wzm,OL102_08_wzt	-	-	-	-	-	-	-	-	-	-	-	-
maxbin_MAG	ERR3405119.002	unknown		48	74086	155362	1881288	no	-	NA	0	0	0	0	-	0	-	0	-	0	-	0	-	0	-	-	KL126	?-	None	0.6636	KL126_01_galF,KL126_02_cpsACP,KL126_03_wzi,KL126_04_wza,KL126_05_wzb,KL126_06_wzc,KL126_07_wbaP,KL126_08,KL126_09,KL126_10_wzx,KL126_11_wcpS,KL126_12_wcqP,KL126_13_glf,KL126_14_gnd,KL126_15_ugd	O12	O12	?-	None	0.6623	O12_01_rfbB,O12_02_rfbA,O12_03_rfbD,O12_04_rfbC,O12_05_wbbL,O12_06_wzm,O12_07_wzt,O12_08_wbbB	-	-	-	-	-	-	-	-	-	-	-	-
maxbin_MAG	ERR3405119.003	unknown		47	109037	315506	1058122	no	-	NA	0	0	0	0	-	0	-	0	-	0	-	0	-	0	-	-	KL156-D1	-+	None	0.6818	KL156-D1_01_galF,KL156-D1_02_rmlB,KL156-D1_03_rmlD,KL156-D1_04_rmlA,KL156-D1_05_rmlC,KL156-D1_06_wzx,KL156-D1_07,KL156-D1_08_wfgD,KL156-D1_09_wzy,KL156-D1_10,KL156-D1_11_arnC,KL156-D1_12,KL156-D1_13,KL156-D1_14,KL156-D1_15,KL156-D1_16_gnd,KL156-D1_17_ugd	OL102	OL102	-	None	0.7426	OL102_01_rfbB,OL102_02_rfbA,OL102_03_rfbD,OL102_04_rfbC,OL102_05_wbbL,OL102_06_rhamnan,OL102_07_wzm,OL102_08_wzt	-	-	-	-	-	-	-	-	-	-	-	-
maxbin_MAG	ERR3405119.004	Escherichia coli / Shigella	strong	66	181247	375714	4332200	no	-	NA	4	0	0	0	ybt unknown	0	-	0	iuc unknown	0	-	0	-	0	-	-	KL156-D1	?-*	None	0.9124	KL156-D1_06_wzx,KL156-D1_07,KL156-D1_08_wfgD,KL156-D1_09_wzy,KL156-D1_10,KL156-D1_11_arnC,KL156-D1_12,KL156-D1_13,KL156-D1_14,KL156-D1_15	OL102	OL102	?-	None	0.7058	OL102_01_rfbB,OL102_02_rfbA,OL102_03_rfbD,OL102_04_rfbC,OL102_05_wbbL,OL102_06_rhamnan,OL102_07_wzm,OL102_08_wzt	-	-	-	-	-	-	-	-	-	-	-	-
maxbin_MAG	ERR3405119.005	unknown		94	68670	150717	2609373	no	-	NA	0	0	0	0	-	0	-	0	-	0	-	0	-	0	-	-	KL156-D1	?-	None	0.6759	KL156-D1_01_galF,KL156-D1_02_rmlB,KL156-D1_03_rmlD,KL156-D1_04_rmlA,KL156-D1_05_rmlC,KL156-D1_06_wzx,KL156-D1_07,KL156-D1_08_wfgD,KL156-D1_09_wzy,KL156-D1_10,KL156-D1_11_arnC,KL156-D1_12,KL156-D1_13,KL156-D1_14,KL156-D1_15,KL156-D1_16_gnd,KL156-D1_17_ugd	OL102	OL102	?-	None	0.6965	OL102_01_rfbB,OL102_02_rfbA,OL102_03_rfbD,OL102_04_rfbC,OL102_05_wbbL,OL102_06_rhamnan,OL102_07_wzm,OL102_08_wzt	-	-	-	-	-	-	-	-	-	-	-	-
maxbin_MAG	ERR3405119.006	unknown		38	579005	788643	2671398	no	-	NA	0	0	0	0	-	0	-	0	-	0	-	0	-	0	-	-	KL107	?-	None	0.6649	KL107_01_galF,KL107_02_cpsACP,KL107_03_wzi,KL107_04_wza,KL107_05_wzb,KL107_06_wzc,KL107_07_wbaP,KL107_08,KL107_09,KL107_10,KL107_11_gnd,KL107_12,KL107_13,KL107_14,KL107_15,KL107_16_ugd	OL102	OL102	-	None	0.6572	OL102_01_rfbB,OL102_02_rfbA,OL102_03_rfbD,OL102_04_rfbC,OL102_05_wbbL,OL102_06_rhamnan,OL102_07_wzm,OL102_08_wzt	-	-	-	-	-	-	-	-	-	-	-	-
maxbin_MAG	ERR3405119.007	Proteus mirabilis	strong	117	124948	351187	4055429	no	-	NA	0	0	2	2	-	0	-	0	-	0	-	0	-	0	-	-	KL156-D1	?-+*	None	0.7071	KL156-D1_01_galF,KL156-D1_02_rmlB,KL156-D1_03_rmlD,KL156-D1_04_rmlA,KL156-D1_05_rmlC,KL156-D1_06_wzx,KL156-D1_07,KL156-D1_08_wfgD,KL156-D1_09_wzy,KL156-D1_10,KL156-D1_11_arnC,KL156-D1_12,KL156-D1_13,KL156-D1_14,KL156-D1_15,KL156-D1_17_ugd	O12	O12	-	None	0.6796	O12_01_rfbB,O12_02_rfbA,O12_03_rfbD,O12_04_rfbC,O12_05_wbbL,O12_06_wzm,O12_07_wzt,O12_08_wbbB	-	-	-	-	-	-	catA4*	-	-	tet(J)*	-	-
maxbin_MAG	ERR3405119.008	unknown		251	119631	572311	4179174	no	-	NA	0	0	0	0	-	0	-	0	-	0	-	0	-	0	-	-	KL148	?-	None	0.6797	KL148_01_galF,KL148_02_cpsACP,KL148_03_wzi,KL148_04_wza,KL148_05_wzb,KL148_06_wzc,KL148_07_wcaJ,KL148_08,KL148_09_wcuP,KL148_10,KL148_11,KL148_12_wbaZ,KL148_13_wzx,KL148_14_gnd,KL148_15_rmlB,KL148_16_rmlA,KL148_17_rmlD,KL148_18_rmlC,KL148_19_ugd	OL102	OL102	-	None	0.6948	OL102_01_rfbB,OL102_02_rfbA,OL102_03_rfbD,OL102_04_rfbC,OL102_05_wbbL,OL102_06_rhamnan,OL102_07_wzm,OL102_08_wzt	-	-	-	-	-	-	-	-	-	-	-	-
maxbin_MAG	ERR3405119.010	unknown		408	25594	74605	2232333	no	-	NA	0	0	0	0	-	0	-	0	-	0	-	0	-	0	-	-	KL150	?-	None	0.9411	KL150_01_galF,KL150_02_cpsACP,KL150_03_wzi,KL150_04_wza,KL150_05_wzb,KL150_06_wzc,KL150_07_wbaP,KL150_08,KL150_09_wcaN,KL150_10,KL150_11,KL150_12,KL150_13,KL150_14,KL150_15_wzx,KL150_16,KL150_17_gnd,KL150_18,KL150_20_manC	O3/O3a	O3/O3a	?-	None	0.7087	O3/O3a_01_manC,O3/O3a_02_manB,O3/O3a_03_wzm,O3/O3a_04_wzt,O3/O3a_05_wbdD,O3/O3a_06_wbdA,O3/O3a_07_wbdB,O3/O3a_08_wbdC	-	-	-	-	-	-	-	-	-	-	-	-
maxbin_MAG	ERR3405119.011	unknown		296	19829	92093	3369136	no	-	NA	0	0	2	2	-	0	-	0	-	0	-	0	-	0	-	-	KL156-D1	?-	None	0.6772	KL156-D1_01_galF,KL156-D1_02_rmlB,KL156-D1_03_rmlD,KL156-D1_04_rmlA,KL156-D1_05_rmlC,KL156-D1_06_wzx,KL156-D1_07,KL156-D1_08_wfgD,KL156-D1_09_wzy,KL156-D1_10,KL156-D1_11_arnC,KL156-D1_12,KL156-D1_13,KL156-D1_14,KL156-D1_15,KL156-D1_16_gnd,KL156-D1_17_ugd	OL102	OL102	-	None	0.6658	OL102_01_rfbB,OL102_02_rfbA,OL102_03_rfbD,OL102_04_rfbC,OL102_05_wbbL,OL102_06_rhamnan,OL102_07_wzm,OL102_08_wzt	-	-	-	-	-	lsaA*	-	-	-	-	-	dfrE*
maxbin_MAG	ERR3405119.012	unknown		663	10699	80452	2458950	no	-	NA	0	0	1	1	-	0	-	0	-	0	-	0	-	0	-	-	KL41	?-	None	0.6816	KL41_01_galF,KL41_02_cpsACP,KL41_03_wzi,KL41_04_wza,KL41_05_wzb,KL41_06_wzc,KL41_07_wbaP,KL41_08_wcaA,KL41_09_wclN,KL41_10_wclM,KL41_11,KL41_12_wzy,KL41_13_wckF,KL41_14_glf,KL41_15_gnd,KL41_16,KL41_17_wzx,KL41_18_gnd,KL41_19_rmlB,KL41_20_rmlA,KL41_21_rmlD,KL41_22_rmlC	O4	O4	-	None	0	O4_01_hydrolase,O4_02_hypothetical,O4_03_hypothetical,O4_04_wzt,O4_05_wzm,O4_06_glycosyltransferase	-	-	-	-	-	-	-	-	-	tetO*	-	-
maxbin_MAG	ERR3405119.013	Morganella morganii	strong	914	4930	39982	3409974	no	N50	NA	0	0	0	0	-	0	-	0	-	0	-	0	-	0	-	-	KL156-D1	?-	None	0.7284	KL156-D1_01_galF,KL156-D1_02_rmlB,KL156-D1_03_rmlD,KL156-D1_04_rmlA,KL156-D1_05_rmlC,KL156-D1_06_wzx,KL156-D1_07,KL156-D1_08_wfgD,KL156-D1_09_wzy,KL156-D1_10,KL156-D1_11_arnC,KL156-D1_12,KL156-D1_13,KL156-D1_14,KL156-D1_15,KL156-D1_16_gnd,KL156-D1_17_ugd	O12	O12	-	None	0.7345	O12_01_rfbB,O12_02_rfbA,O12_03_rfbD,O12_04_rfbC,O12_05_wbbL,O12_06_wzm,O12_07_wzt,O12_08_wbbB	-	-	-	-	-	-	-	-	-	-	-	-
maxbin_MAG	ERR3405119.014	unknown		1020	4284	43502	3224138	no	N50	NA	0	0	4	7	-	0	-	0	-	0	-	0	-	0	-	-	KL25	-	None	0.6334	KL25_01_galF,KL25_02_cpsACP,KL25_03_wzi,KL25_04_wza,KL25_05_wzb,KL25_06_wzc,KL25_07_wcaJ,KL25_08_wzy,KL25_09_wfeD,KL25_10,KL25_11_wcuB,KL25_12_wzx,KL25_13_gnd,KL25_14_ugd	O2v2	O2	-*	None	0.7893	O1/O2v2_02_wzt,O1/O2v2_03_wbbM,O1/O2v2_04_glf,O1/O2v2_05_wbbN,O1/O2v2_06_wbbO,O1/O2v2_07_kfoC,O1/O2v2_08_gmlC,O1/O2v2_09_gmlB,O1/O2v2_10_gmlA	aac(6')-Ie-aph(2'')-Ia;aph(3')-IIIa;sat-4*	-	-	-	-	ermB.v2*;ermC.v2*	-	-	-	-	-	dfrC
maxbin_MAG	ERR3405119.015	unknown		872	2154	14173	1745198	no	N50	NA	0	0	0	0	-	0	-	0	-	0	-	0	-	0	-	-	KL25	-	None	0.6903	KL25_01_galF,KL25_02_cpsACP,KL25_03_wzi,KL25_04_wza,KL25_05_wzb,KL25_06_wzc,KL25_07_wcaJ,KL25_08_wzy,KL25_09_wfeD,KL25_10,KL25_11_wcuB,KL25_12_wzx,KL25_13_gnd,KL25_14_ugd	OL103	OL103	-	None	0	OL103_01_rmlC,OL103_02_wzm,OL103_03_wzt,OL103_04_hydrolase,OL103_05_spsA,OL103_06_wbbL	-	-	-	-	-	-	-	-	-	-	-	-
metaspades	ERR3405606_metaspades	unknown		18919	62253	704701	43454006	no	-	NA	0	0	4	11	-	0	-	0	-	0	-	0	-	0	-	wzi23	KL14	?-	Good	0.997	KL14_16,KL14_23_rmlD	O3b	O3b	?	Good	0.9895		-	-	-	-	-	ermB.v2*;ermF*;lsaA*;mphB.v2*	-	-	-	tetM.v2*;tetQ;tetW*;tetX*	-	dfrE*
WGS	ERR3405606_GCA_902164255.1	Klebsiella pneumoniae	strong	49	365103	785225	5438751	yes (40)	ambiguous_bases	ST1877	0	0	0	0	-	0	-	0	-	0	-	0	-	0	-	wzi23	KL14	?-	Good	0.997	KL14_17_wcaJ,KL14_20_manB	O3b	O3b	-	High	0.9894	O3b_02_manB	-	-	-	-	-	-	-	-	-	-	-	-
maxbin_MAG	ERR3405606.012	Klebsiella pneumoniae	strong	225	44013	181622	4900919	no	total_size	ST35-3LV	0	0	0	0	-	0	-	0	-	0	-	0	-	0	-	-	KL128	?-*	None	0.8051	KL128_01_galF,KL128_02_cpsACP,KL128_03_wzi,KL128_04_wza,KL128_05_wzb,KL128_06_wzc,KL128_07_wbaP,KL128_08_wcaA,KL128_09_wzy,KL128_10,KL128_11,KL128_12_wcuD,KL128_13_wcuS,KL128_14_wzx,KL128_15,KL128_16_gnd,KL128_19_rmlB,KL128_20_rmlA,KL128_21_rmlD,KL128_22_rmlC,KL128_23_ugd	O3b	O3b	?	Good	0.9895		-	-	-	-	-	-	-	-	-	-	-	-
maxbin_MAG	ERR3405606.001	unknown		34	135302	315740	2484781	no	-	NA	0	0	0	0	-	0	-	0	-	0	-	0	-	0	-	-	KL107	?-	None	0.7004	KL107_01_galF,KL107_02_cpsACP,KL107_03_wzi,KL107_04_wza,KL107_05_wzb,KL107_06_wzc,KL107_07_wbaP,KL107_08,KL107_09,KL107_10,KL107_11_gnd,KL107_12,KL107_13,KL107_14,KL107_15,KL107_16_ugd	OL102	OL102	?-	None	0.703	OL102_01_rfbB,OL102_02_rfbA,OL102_03_rfbD,OL102_04_rfbC,OL102_05_wbbL,OL102_06_rhamnan,OL102_07_wzm,OL102_08_wzt	-	-	-	-	-	-	-	-	-	-	-	-
maxbin_MAG	ERR3405606.002	unknown		98	120084	248331	5185491	no	-	NA	0	0	3	4	-	0	-	0	-	0	-	0	-	0	-	-	KL156-D1	?-	None	0.6506	KL156-D1_01_galF,KL156-D1_02_rmlB,KL156-D1_03_rmlD,KL156-D1_04_rmlA,KL156-D1_05_rmlC,KL156-D1_06_wzx,KL156-D1_07,KL156-D1_08_wfgD,KL156-D1_09_wzy,KL156-D1_10,KL156-D1_11_arnC,KL156-D1_12,KL156-D1_13,KL156-D1_14,KL156-D1_15,KL156-D1_16_gnd,KL156-D1_17_ugd	OL102	OL102	?-	None	0.6826	OL102_01_rfbB,OL102_02_rfbA,OL102_03_rfbD,OL102_04_rfbC,OL102_05_wbbL,OL102_06_rhamnan,OL102_07_wzm,OL102_08_wzt	-	-	-	-	-	ermF*	-	-	-	tetQ;tetX*	-	-
maxbin_MAG	ERR3405606.003	unknown		30	228127	449334	2345185	no	-	NA	0	0	0	0	-	0	-	0	-	0	-	0	-	0	-	-	KL148	?-	None	0.6752	KL148_01_galF,KL148_02_cpsACP,KL148_03_wzi,KL148_04_wza,KL148_05_wzb,KL148_06_wzc,KL148_07_wcaJ,KL148_08,KL148_09_wcuP,KL148_10,KL148_11,KL148_12_wbaZ,KL148_13_wzx,KL148_14_gnd,KL148_15_rmlB,KL148_16_rmlA,KL148_17_rmlD,KL148_18_rmlC,KL148_19_ugd	OL102	OL102	-	None	0.6752	OL102_01_rfbB,OL102_02_rfbA,OL102_03_rfbD,OL102_04_rfbC,OL102_05_wbbL,OL102_06_rhamnan,OL102_07_wzm,OL102_08_wzt	-	-	-	-	-	-	-	-	-	-	-	-
maxbin_MAG	ERR3405606.004	unknown		35	121278	285887	2005227	no	-	NA	0	0	0	0	-	0	-	0	-	0	-	0	-	0	-	-	KL156-D1	?-	None	0.6678	KL156-D1_01_galF,KL156-D1_02_rmlB,KL156-D1_03_rmlD,KL156-D1_04_rmlA,KL156-D1_05_rmlC,KL156-D1_06_wzx,KL156-D1_07,KL156-D1_08_wfgD,KL156-D1_09_wzy,KL156-D1_10,KL156-D1_11_arnC,KL156-D1_12,KL156-D1_13,KL156-D1_14,KL156-D1_15,KL156-D1_16_gnd,KL156-D1_17_ugd	O4	O4	-	None	0	O4_01_hydrolase,O4_02_hypothetical,O4_03_hypothetical,O4_04_wzt,O4_05_wzm,O4_06_glycosyltransferase	-	-	-	-	-	-	-	-	-	-	-	-
maxbin_MAG	ERR3405606.005	unknown		83	57589	219175	2873766	no	-	NA	0	0	2	2	-	0	-	0	-	0	-	0	-	0	-	-	KL156-D1	?-	None	0.6676	KL156-D1_01_galF,KL156-D1_02_rmlB,KL156-D1_03_rmlD,KL156-D1_04_rmlA,KL156-D1_05_rmlC,KL156-D1_06_wzx,KL156-D1_07,KL156-D1_08_wfgD,KL156-D1_09_wzy,KL156-D1_10,KL156-D1_11_arnC,KL156-D1_12,KL156-D1_13,KL156-D1_14,KL156-D1_15,KL156-D1_16_gnd,KL156-D1_17_ugd	OL102	OL102	-	None	0.6409	OL102_01_rfbB,OL102_02_rfbA,OL102_03_rfbD,OL102_04_rfbC,OL102_05_wbbL,OL102_06_rhamnan,OL102_07_wzm,OL102_08_wzt	-	-	-	-	-	lsaA*	-	-	-	-	-	dfrE*
maxbin_MAG	ERR3405606.006	Escherichia coli / Shigella	strong	171	65380	208639	4887927	no	-	NA	0	0	2	2	-	0	-	0	-	0	-	0	-	0	-	wzi23	KL14	?-	None	0.9548	KL14_16,KL14_17_wcaJ,KL14_19_manC,KL14_20_manB,KL14_23_rmlD	OL102	OL102	-*	None	0.8661	OL102_03_rfbD,OL102_05_wbbL,OL102_06_rhamnan,OL102_07_wzm,OL102_08_wzt	-	-	-	-	-	mphB.v2*	-	-	-	-	-	-
maxbin_MAG	ERR3405606.007	unknown		24	177257	704701	2158686	no	-	NA	0	0	0	0	-	0	-	0	-	0	-	0	-	0	-	-	KL156-D1	-	None	0.684	KL156-D1_01_galF,KL156-D1_02_rmlB,KL156-D1_03_rmlD,KL156-D1_04_rmlA,KL156-D1_05_rmlC,KL156-D1_06_wzx,KL156-D1_07,KL156-D1_08_wfgD,KL156-D1_09_wzy,KL156-D1_10,KL156-D1_11_arnC,KL156-D1_12,KL156-D1_13,KL156-D1_14,KL156-D1_15,KL156-D1_16_gnd,KL156-D1_17_ugd	OL103	OL103	-	None	0	OL103_01_rmlC,OL103_02_wzm,OL103_03_wzt,OL103_04_hydrolase,OL103_05_spsA,OL103_06_wbbL	-	-	-	-	-	-	-	-	-	-	-	-
maxbin_MAG	ERR3405606.008	unknown		52	71716	162235	2225202	no	-	NA	0	0	1	1	-	0	-	0	-	0	-	0	-	0	-	-	KL156-D1	?-	None	0.6368	KL156-D1_01_galF,KL156-D1_02_rmlB,KL156-D1_03_rmlD,KL156-D1_04_rmlA,KL156-D1_05_rmlC,KL156-D1_06_wzx,KL156-D1_07,KL156-D1_08_wfgD,KL156-D1_09_wzy,KL156-D1_10,KL156-D1_11_arnC,KL156-D1_12,KL156-D1_13,KL156-D1_14,KL156-D1_15,KL156-D1_16_gnd,KL156-D1_17_ugd	OL102	OL102	-	None	0.7073	OL102_01_rfbB,OL102_02_rfbA,OL102_03_rfbD,OL102_04_rfbC,OL102_05_wbbL,OL102_06_rhamnan,OL102_07_wzm,OL102_08_wzt	-	-	-	-	-	-	-	-	-	tetW*	-	-
maxbin_MAG	ERR3405606.009	unknown		122	72982	173113	3520562	no	-	NA	0	0	0	0	-	0	-	0	-	0	-	0	-	0	-	-	KL67	-	None	0	KL67_01_galF,KL67_02_cpsACP,KL67_03_wzi,KL67_04_wza,KL67_05_wzb,KL67_06_wzc,KL67_07_wzy,KL67_08_wcuI,KL67_09_wckZ,KL67_10_wclH,KL67_11_wcqG,KL67_12_wcqH,KL67_13_wzx,KL67_14_wcuC,KL67_15_wbaZ,KL67_16_wcaJ,KL67_17_gnd,KL67_18_manC,KL67_19_manB,KL67_20_rmlB,KL67_21_rmlA,KL67_22_rmlD,KL67_23_rmlC,KL67_24_ugd	O3/O3a	O3/O3a	-	None	0	O3/O3a_01_manC,O3/O3a_02_manB,O3/O3a_03_wzm,O3/O3a_04_wzt,O3/O3a_05_wbdD,O3/O3a_06_wbdA,O3/O3a_07_wbdB,O3/O3a_08_wbdC	-	-	-	-	-	-	-	-	-	-	-	-
maxbin_MAG	ERR3405606.010	unknown		841	21013	265891	3754524	no	-	NA	0	0	2	2	-	0	-	0	-	0	-	0	-	0	-	-	KL34	?-+	None	0.7733	KL34_01_galF,KL34_02_cpsACP,KL34_03_wzi,KL34_04_wza,KL34_05_wzb,KL34_06_wzc,KL34_07_wcaA,KL34_08_wcaJ,KL34_09_rmlB,KL34_10_rmlA,KL34_11_rmlC,KL34_12_rmlD,KL34_13_wzy,KL34_14_wclL,KL34_15,KL34_16,KL34_17,KL34_19_ugd	O12	O12	?-	None	0.6634	O12_01_rfbB,O12_02_rfbA,O12_03_rfbD,O12_04_rfbC,O12_05_wbbL,O12_06_wzm,O12_07_wzt,O12_08_wbbB	-	-	-	-	-	ermB.v2*	-	-	-	tetM.v2*	-	-
maxbin_MAG	ERR3405606.011	unknown		504	4182	28561	1625460	no	N50	NA	0	0	0	0	-	0	-	0	-	0	-	0	-	0	-	-	KL107	?-	None	0.7076	KL107_01_galF,KL107_02_cpsACP,KL107_03_wzi,KL107_04_wza,KL107_05_wzb,KL107_06_wzc,KL107_07_wbaP,KL107_08,KL107_09,KL107_10,KL107_11_gnd,KL107_12,KL107_13,KL107_14,KL107_15,KL107_16_ugd	OL102	OL102	?-	None	0.7032	OL102_01_rfbB,OL102_02_rfbA,OL102_03_rfbD,OL102_04_rfbC,OL102_05_wbbL,OL102_06_rhamnan,OL102_07_wzm,OL102_08_wzt	-	-	-	-	-	-	-	-	-	-	-	-
metaspades	ERR3405567_metaspades	unknown		6399	52794	686670	26959799	no	-	NA	1	1	4	6	ybt unknown	0	-	0	-	0	-	0	-	0	-	-	KL116	?-+*	None	0.8139	KL116_02_cpsACP,KL116_14_wzy	O1v1	O1	-+*	Good	0.723	O1/O2v1_03_wbbM,O1/O2v1_05_wbbN,O1/O2v1_07_kfoC	-	-	fosA2*;fosA2*	-	-	-	-	-	-	tetQ*	-	-
WGS	ERR3405567_GCA_902164145.1	Klebsiella pneumoniae	strong	107	364670	782642	5465701	no	-	ST1877	0	0	0	0	-	0	-	0	-	0	-	0	-	0	-	wzi23	KL14	none	Very high	0.997		O3b	O3b	?	Good	0.9894		-	-	-	-	-	-	-	-	-	-	-	-
WGS	ERR3405567_GCA_902164055.1	Klebsiella grimontii	strong	70	644231	1681523	6176917	yes (641)	ambiguous_bases	NA	1	1	1	1	ybt unknown	0	-	0	-	0	-	0	-	0	-	-	KL137	?-+*	None	0.7603	KL137_02_cpsACP,KL137_05_wzb,KL137_06_wzc,KL137_07_wbaP,KL137_08,KL137_09,KL137_10_wbaZ,KL137_11_wcuS,KL137_12_wzx,KL137_13_wcqH,KL137_14_wclK,KL137_15_wzy,KL137_16_wcuC	O1v1	O1	-+*	Good	0.7229	O1/O2v1_03_wbbM,O1/O2v1_05_wbbN,O1/O2v1_07_kfoC	-	-	-	-	-	-	-	-	-	-	-	-
WGS	ERR3405567_GCA_902164065.1	Klebsiella grimontii	strong	202	50172	227420	5404628	yes (153)	ambiguous_bases	NA	1	1	1	1	ybt unknown	0	-	0	-	0	-	0	-	0	-	-	KL161	?-+*	None	0.771	KL161_02_cpsACP,KL161_04_wza,KL161_05_wzb,KL161_06_wzc,KL161_07_wcaJ,KL161_08,KL161_09_rmlB,KL161_10_rmlA,KL161_11_rmlC,KL161_12_rmlD,KL161_13_wcuP,KL161_14,KL161_15,KL161_16_wzx,KL161_17_gnd	O1v1	O1	-+*	Good	0.7232	O1/O2v1_03_wbbM,O1/O2v1_05_wbbN,O1/O2v1_07_kfoC	-	-	-	-	-	-	-	-	-	-	-	-
WGS	ERR3405567_GCA_902164155.1	Klebsiella grimontii	strong	109	196238	611838	6156363	no	-	NA	1	1	1	1	ybt unknown	0	-	0	-	0	-	0	-	0	-	-	KL116	?-+*	None	0.825	KL116_02_cpsACP,KL116_14_wzy,KL116_19_manC,KL116_20_manB	O1v1	O1	-+*	Good	0.7232	O1/O2v1_03_wbbM,O1/O2v1_05_wbbN,O1/O2v1_07_kfoC	-	-	-	-	-	-	-	-	-	-	-	-
WGS	ERR3405567_GCA_902164205.1	Klebsiella grimontii	strong	119	192100	611769	6151016	yes (36)	ambiguous_bases	NA	1	1	1	1	ybt unknown	0	-	0	-	0	-	0	-	0	-	-	KL116	?-+*	None	0.825	KL116_02_cpsACP,KL116_14_wzy,KL116_19_manC,KL116_20_manB	O1v1	O1	-+*	Good	0.7232	O1/O2v1_03_wbbM,O1/O2v1_05_wbbN,O1/O2v1_07_kfoC	-	-	-	-	-	-	-	-	-	-	-	-
maxbin_MAG	ERR3405567.002	Klebsiella grimontii	strong	255	50572	137985	6281431	no	-	NA	1	1	1	1	ybt unknown	0	-	0	-	0	-	0	-	0	-	-	KL137	?-+*	None	0.7607	KL137_02_cpsACP,KL137_05_wzb,KL137_06_wzc,KL137_07_wbaP,KL137_08,KL137_09,KL137_10_wbaZ,KL137_11_wcuS,KL137_12_wzx,KL137_13_wcqH,KL137_14_wclK,KL137_15_wzy,KL137_16_wcuC	O1v1	O1	-+*	Good	0.723	O1/O2v1_03_wbbM,O1/O2v1_05_wbbN,O1/O2v1_07_kfoC	-	-	-	-	-	-	-	-	-	-	-	-
maxbin_MAG	ERR3405567.001	unknown		59	304972	686670	5119888	no	-	NA	0	0	2	2	-	0	-	0	-	0	-	0	-	0	-	-	KL156-D1	?-	None	0.6701	KL156-D1_01_galF,KL156-D1_02_rmlB,KL156-D1_03_rmlD,KL156-D1_04_rmlA,KL156-D1_05_rmlC,KL156-D1_06_wzx,KL156-D1_07,KL156-D1_08_wfgD,KL156-D1_09_wzy,KL156-D1_10,KL156-D1_11_arnC,KL156-D1_12,KL156-D1_13,KL156-D1_14,KL156-D1_15,KL156-D1_16_gnd,KL156-D1_17_ugd	OL102	OL102	?-	None	0.6604	OL102_01_rfbB,OL102_02_rfbA,OL102_03_rfbD,OL102_04_rfbC,OL102_05_wbbL,OL102_06_rhamnan,OL102_07_wzm,OL102_08_wzt	-	-	-	-	-	-	-	-	-	tetQ*	-	-
maxbin_MAG	ERR3405567.003	unknown		116	17609	108622	1130715	no	-	NA	0	0	0	0	-	0	-	0	-	0	-	0	-	0	-	-	KL106	-	None	0.8889	KL106_01_galF,KL106_02_cpsACP,KL106_03_wzi,KL106_04_wza,KL106_05_wzb,KL106_06_wzc,KL106_07_wzy,KL106_08,KL106_09,KL106_10_wecB,KL106_11_wzx,KL106_12,KL106_13_wzx,KL106_14,KL106_15_rfbp,KL106_16_gnd,KL106_17,KL106_18_ugd	OL102	OL102	-	None	0	OL102_01_rfbB,OL102_02_rfbA,OL102_03_rfbD,OL102_04_rfbC,OL102_05_wbbL,OL102_06_rhamnan,OL102_07_wzm,OL102_08_wzt	-	-	-	-	-	-	-	-	-	-	-	-
maxbin_MAG	ERR3405567.004	Enterobacter asburiae	strong	173	42072	126718	4298457	no	-	NA	0	0	1	1	-	0	-	0	-	0	-	0	-	0	-	-	KL113	?-*	None	0.7413	KL113_02_cpsACP,KL113_03_wzi,KL113_04_wza,KL113_05_wzb,KL113_06_wzc,KL113_07_wzx,KL113_08,KL113_09,KL113_10,KL113_11_wcoS,KL113_13_wcaG,KL113_14,KL113_15_wcaI,KL113_16_wcaJ,KL113_18_manC,KL113_19_manB	O3/O3a	O3/O3a	?-	None	0.7288	O3/O3a_01_manC,O3/O3a_02_manB,O3/O3a_03_wzm,O3/O3a_04_wzt,O3/O3a_05_wbdD,O3/O3a_06_wbdA,O3/O3a_07_wbdB,O3/O3a_08_wbdC	-	-	fosA2*	-	-	-	-	-	-	-	-	-
maxbin_MAG	ERR3405567.005	unknown		193	109892	208119	2802953	no	-	NA	0	0	0	0	-	0	-	0	-	0	-	0	-	0	-	-	KL116	?-+*	None	0.8337	KL116_01_galF,KL116_02_cpsACP,KL116_14_wzy,KL116_19_manC,KL116_20_manB,KL116_21_ugd	O12	O12	?-	None	0.6767	O12_01_rfbB,O12_02_rfbA,O12_03_rfbD,O12_04_rfbC,O12_05_wbbL,O12_06_wzm,O12_07_wzt,O12_08_wbbB	-	-	-	-	-	-	-	-	-	-	-	-
maxbin_MAG	ERR3405567.006	Enterobacter ludwigii	strong	307	40811	161660	5096690	no	-	NA	0	0	2	2	-	0	-	0	-	0	-	0	-	0	-	-	KL113	?-*	None	0.7389	KL113_02_cpsACP,KL113_03_wzi,KL113_04_wza,KL113_05_wzb,KL113_06_wzc,KL113_07_wzx,KL113_08,KL113_09,KL113_10,KL113_11_wcoS,KL113_13_wcaG,KL113_14,KL113_15_wcaI,KL113_16_wcaJ,KL113_18_manC,KL113_19_manB	OL102	OL102	?-	None	0.6738	OL102_01_rfbB,OL102_02_rfbA,OL102_03_rfbD,OL102_04_rfbC,OL102_05_wbbL,OL102_06_rhamnan,OL102_07_wzm,OL102_08_wzt	-	-	fosA2*	-	-	-	-	-	-	-	-	-
maxbin_MAG	ERR3405567.007	unknown		300	1705	16261	524011	no	N50	NA	0	0	0	0	-	0	-	0	-	0	-	0	-	0	-	-	KL107	-	None	0	KL107_01_galF,KL107_02_cpsACP,KL107_03_wzi,KL107_04_wza,KL107_05_wzb,KL107_06_wzc,KL107_07_wbaP,KL107_08,KL107_09,KL107_10,KL107_11_gnd,KL107_12,KL107_13,KL107_14,KL107_15,KL107_16_ugd	O3/O3a	O3/O3a	-	None	0	O3/O3a_01_manC,O3/O3a_02_manB,O3/O3a_03_wzm,O3/O3a_04_wzt,O3/O3a_05_wbdD,O3/O3a_06_wbdA,O3/O3a_07_wbdB,O3/O3a_08_wbdC	-	-	-	-	-	-	-	-	-	-	-	-
metaspades	ERR3405428_metaspades	unknown		136767	3848	783257	133182515	no	N50	NA	0	0	3	7	-	0	-	0	-	0	-	0	-	0	-	-	KL63	?-+*	None	0.8997	KL63_02_cpsACP,KL63_03_wzi,KL63_05_wzb,KL63_06_wzc,KL63_07_wbaP,KL63_11_wcsE,KL63_13_wcaG,KL63_15_wcaI,KL63_16,KL63_18_manC,KL63_19_manB	O1/O2v2	unknown	?-	None	0.9932	O1/O2v2_01_wzm,O1/O2v2_03_wbbM,O1/O2v2_05_wbbN,O1/O2v2_08_gmlC	-	-	-	-	-	-	-	-	-	tetQ*;tetW*	-	dfrF*
WGS	ERR3405428_GCA_902162195.1	Klebsiella pneumoniae	strong	52	369316	1128557	5721265	yes (24)	ambiguous_bases	ST111	1	0	0	0	ybt 14; ICEKp5	147-1LV	-	0	-	0	-	0	-	0	-	wzi63	KL63	none	Very high	0.9936		O1v2	O1	none	Very high	0.9928		-	-	-	-	-	-	-	-	-	-	-	-
WGS	ERR3405428_GCA_902162215.1	Klebsiella pneumoniae	strong	41	488759	1460825	5721815	yes (322)	ambiguous_bases	ST111	1	0	0	0	ybt 14; ICEKp5	147-1LV	-	0	-	0	-	0	-	0	-	wzi63	KL63	none	Very high	0.9936		O1v2	O1	none	Very high	0.9928		-	-	-	-	-	-	-	-	-	-	-	-
maxbin_MAG	ERR3405428.001	unknown		13	92128	92128	127243	no	-	NA	0	0	1	1	-	0	-	0	-	0	-	0	-	0	-	-	KL11	-	None	0	KL11_01_galF,KL11_02_cpsACP,KL11_03_wzi,KL11_04_wza,KL11_05_wzb,KL11_06_wzc,KL11_07_wcaJ,KL11_08_wzy,KL11_09_wcuP,KL11_10_wclO,KL11_11_wcuC,KL11_12_gnd,KL11_13,KL11_14_wbaZ,KL11_15_wzx,KL11_16_ugd	O4	O4	-	None	0	O4_01_hydrolase,O4_02_hypothetical,O4_03_hypothetical,O4_04_wzt,O4_05_wzm,O4_06_glycosyltransferase	-	-	-	-	-	-	-	-	-	-	-	-
maxbin_MAG	ERR3405428.002	unknown		289	30740	252667	4958895	no	-	NA	0	0	1	1	-	0	-	0	-	0	-	0	-	0	-	-	KL156-D1	?-	None	0.658	KL156-D1_01_galF,KL156-D1_02_rmlB,KL156-D1_03_rmlD,KL156-D1_04_rmlA,KL156-D1_05_rmlC,KL156-D1_06_wzx,KL156-D1_07,KL156-D1_08_wfgD,KL156-D1_09_wzy,KL156-D1_10,KL156-D1_11_arnC,KL156-D1_12,KL156-D1_13,KL156-D1_14,KL156-D1_15,KL156-D1_16_gnd,KL156-D1_17_ugd	OL102	OL102	?-	None	0.69	OL102_01_rfbB,OL102_02_rfbA,OL102_03_rfbD,OL102_04_rfbC,OL102_05_wbbL,OL102_06_rhamnan,OL102_07_wzm,OL102_08_wzt	-	-	-	-	-	-	-	-	-	tetQ*	-	-
maxbin_MAG	ERR3405428.003	unknown		299	34271	130780	5110915	no	-	NA	0	0	0	0	-	0	-	0	-	0	-	0	-	0	-	-	KL156-D1	?-	None	0.6787	KL156-D1_01_galF,KL156-D1_02_rmlB,KL156-D1_03_rmlD,KL156-D1_04_rmlA,KL156-D1_05_rmlC,KL156-D1_06_wzx,KL156-D1_07,KL156-D1_08_wfgD,KL156-D1_09_wzy,KL156-D1_10,KL156-D1_11_arnC,KL156-D1_12,KL156-D1_13,KL156-D1_14,KL156-D1_15,KL156-D1_16_gnd,KL156-D1_17_ugd	OL102	OL102	?-	None	0.681	OL102_01_rfbB,OL102_02_rfbA,OL102_03_rfbD,OL102_04_rfbC,OL102_05_wbbL,OL102_06_rhamnan,OL102_07_wzm,OL102_08_wzt	-	-	-	-	-	-	-	-	-	-	-	-
maxbin_MAG	ERR3405428.004	Escherichia coli / Shigella	strong	58	180718	477180	4901777	no	-	NA	0	0	1	1	-	0	-	0	-	0	-	0	-	0	-	-	KL113	?-*	None	0.7234	KL113_02_cpsACP,KL113_03_wzi,KL113_04_wza,KL113_05_wzb,KL113_06_wzc,KL113_07_wzx,KL113_08,KL113_09,KL113_10,KL113_11_wcoS,KL113_13_wcaG,KL113_14,KL113_15_wcaI,KL113_16_wcaJ,KL113_18_manC,KL113_19_manB	OL102	OL102	-	None	0.7411	OL102_01_rfbB,OL102_02_rfbA,OL102_03_rfbD,OL102_04_rfbC,OL102_05_wbbL,OL102_06_rhamnan,OL102_07_wzm,OL102_08_wzt	-	-	-	-	-	-	-	-	-	-	-	-
maxbin_MAG	ERR3405428.005	unknown		204	112520	569634	5569424	no	-	NA	0	0	1	1	-	0	-	0	-	0	-	0	-	0	-	-	KL156-D1	?-	None	0.6582	KL156-D1_01_galF,KL156-D1_02_rmlB,KL156-D1_03_rmlD,KL156-D1_04_rmlA,KL156-D1_05_rmlC,KL156-D1_06_wzx,KL156-D1_07,KL156-D1_08_wfgD,KL156-D1_09_wzy,KL156-D1_10,KL156-D1_11_arnC,KL156-D1_12,KL156-D1_13,KL156-D1_14,KL156-D1_15,KL156-D1_16_gnd,KL156-D1_17_ugd	OL102	OL102	?-	None	0.6874	OL102_01_rfbB,OL102_02_rfbA,OL102_03_rfbD,OL102_04_rfbC,OL102_05_wbbL,OL102_06_rhamnan,OL102_07_wzm,OL102_08_wzt	-	-	-	-	-	-	-	-	-	-	-	-
maxbin_MAG	ERR3405428.006	unknown		489	31642	254254	6980569	no	-	NA	0	0	0	0	-	0	-	0	-	0	-	0	-	0	-	-	KL156-D1	?-	None	0.6776	KL156-D1_01_galF,KL156-D1_02_rmlB,KL156-D1_03_rmlD,KL156-D1_04_rmlA,KL156-D1_05_rmlC,KL156-D1_06_wzx,KL156-D1_07,KL156-D1_08_wfgD,KL156-D1_09_wzy,KL156-D1_10,KL156-D1_11_arnC,KL156-D1_12,KL156-D1_13,KL156-D1_14,KL156-D1_15,KL156-D1_16_gnd,KL156-D1_17_ugd	O12	O12	?-	None	0.6635	O12_01_rfbB,O12_02_rfbA,O12_03_rfbD,O12_04_rfbC,O12_05_wbbL,O12_06_wzm,O12_07_wzt,O12_08_wbbB	-	-	-	-	-	-	-	-	-	-	-	-
maxbin_MAG	ERR3405428.007	unknown		25	393591	783257	2571571	no	-	NA	0	0	1	1	-	0	-	0	-	0	-	0	-	0	-	-	KL107	?-	None	0.7051	KL107_01_galF,KL107_02_cpsACP,KL107_03_wzi,KL107_04_wza,KL107_05_wzb,KL107_06_wzc,KL107_07_wbaP,KL107_08,KL107_09,KL107_10,KL107_11_gnd,KL107_12,KL107_13,KL107_14,KL107_15,KL107_16_ugd	OL102	OL102	?-	None	0.7092	OL102_01_rfbB,OL102_02_rfbA,OL102_03_rfbD,OL102_04_rfbC,OL102_05_wbbL,OL102_06_rhamnan,OL102_07_wzm,OL102_08_wzt	-	-	-	-	-	-	-	-	-	tetW*	-	-
maxbin_MAG	ERR3405428.008	unknown		67	130814	462723	4575850	no	-	NA	0	0	0	0	-	0	-	0	-	0	-	0	-	0	-	-	KL156-D1	?-	None	0.6798	KL156-D1_01_galF,KL156-D1_02_rmlB,KL156-D1_03_rmlD,KL156-D1_04_rmlA,KL156-D1_05_rmlC,KL156-D1_06_wzx,KL156-D1_07,KL156-D1_08_wfgD,KL156-D1_09_wzy,KL156-D1_10,KL156-D1_11_arnC,KL156-D1_12,KL156-D1_13,KL156-D1_14,KL156-D1_15,KL156-D1_16_gnd,KL156-D1_17_ugd	OL102	OL102	?-	None	0.6781	OL102_01_rfbB,OL102_02_rfbA,OL102_03_rfbD,OL102_04_rfbC,OL102_05_wbbL,OL102_06_rhamnan,OL102_07_wzm,OL102_08_wzt	-	-	-	-	-	-	-	-	-	-	-	-
maxbin_MAG	ERR3405428.009	Citrobacter freundii	strong	141	128020	474575	4966260	no	-	NA	0	0	1	1	-	0	-	0	-	0	-	0	-	0	-	-	KL156-D1	?-*	None	0.7714	KL156-D1_05_rmlC,KL156-D1_06_wzx,KL156-D1_07,KL156-D1_08_wfgD,KL156-D1_09_wzy,KL156-D1_10,KL156-D1_11_arnC,KL156-D1_12,KL156-D1_13,KL156-D1_14,KL156-D1_15	OL102	OL102	?-	None	0.6704	OL102_01_rfbB,OL102_02_rfbA,OL102_03_rfbD,OL102_04_rfbC,OL102_05_wbbL,OL102_06_rhamnan,OL102_07_wzm,OL102_08_wzt	-	-	-	-	-	-	-	-	-	-	-	-
maxbin_MAG	ERR3405428.010	unknown		579	34997	220665	9307391	no	-	NA	0	0	0	0	-	0	-	0	-	0	-	0	-	0	-	-	KL156-D1	?-	None	0.676	KL156-D1_01_galF,KL156-D1_02_rmlB,KL156-D1_03_rmlD,KL156-D1_04_rmlA,KL156-D1_05_rmlC,KL156-D1_06_wzx,KL156-D1_07,KL156-D1_08_wfgD,KL156-D1_09_wzy,KL156-D1_10,KL156-D1_11_arnC,KL156-D1_12,KL156-D1_13,KL156-D1_14,KL156-D1_15,KL156-D1_16_gnd,KL156-D1_17_ugd	O12	O12	?-	None	0.6471	O12_01_rfbB,O12_02_rfbA,O12_03_rfbD,O12_04_rfbC,O12_05_wbbL,O12_06_wzm,O12_07_wzt,O12_08_wbbB	-	-	-	-	-	-	-	-	-	-	-	-
maxbin_MAG	ERR3405428.011	unknown		404	37406	188198	3672678	no	-	NA	0	0	0	0	-	0	-	0	-	0	-	0	-	0	-	-	KL107	?-	None	0.6818	KL107_01_galF,KL107_02_cpsACP,KL107_03_wzi,KL107_04_wza,KL107_05_wzb,KL107_06_wzc,KL107_07_wbaP,KL107_08,KL107_09,KL107_10,KL107_11_gnd,KL107_12,KL107_13,KL107_14,KL107_15,KL107_16_ugd	OL102	OL102	?-	None	0.6887	OL102_01_rfbB,OL102_02_rfbA,OL102_03_rfbD,OL102_04_rfbC,OL102_05_wbbL,OL102_06_rhamnan,OL102_07_wzm,OL102_08_wzt	-	-	-	-	-	-	-	-	-	-	-	-
maxbin_MAG	ERR3405428.012	unknown		1235	7992	68336	5150430	no	N50	NA	0	0	0	0	-	0	-	0	-	0	-	0	-	0	-	-	KL156-D1	?-	None	0.6944	KL156-D1_01_galF,KL156-D1_02_rmlB,KL156-D1_03_rmlD,KL156-D1_04_rmlA,KL156-D1_05_rmlC,KL156-D1_06_wzx,KL156-D1_07,KL156-D1_08_wfgD,KL156-D1_09_wzy,KL156-D1_10,KL156-D1_11_arnC,KL156-D1_12,KL156-D1_13,KL156-D1_14,KL156-D1_15,KL156-D1_16_gnd,KL156-D1_17_ugd	O2v1	O2	?-	None	0.9823	O1/O2v1_01_wzm,O1/O2v1_02_wzt,O1/O2v1_03_wbbM,O1/O2v1_05_wbbN,O1/O2v1_06_wbbO,O1/O2v1_07_kfoC	-	-	-	-	-	-	-	-	-	-	-	-
maxbin_MAG	ERR3405428.013	unknown		430	8516	33914	2503952	no	N50	NA	0	0	0	0	-	0	-	0	-	0	-	0	-	0	-	-	KL9	-	None	0.6391	KL9_01_galF,KL9_02_cpsACP,KL9_03_wzi,KL9_04_wza,KL9_05_wzb,KL9_06_wzc,KL9_07_wbaP,KL9_08,KL9_09,KL9_10,KL9_11,KL9_12,KL9_13_wzx,KL9_14_gnd,KL9_15_rmlB,KL9_16_rmlA,KL9_17_rmlD,KL9_18_rmlC,KL9_19_ugd	O3/O3a	O3/O3a	-	None	0.6445	O3/O3a_01_manC,O3/O3a_02_manB,O3/O3a_03_wzm,O3/O3a_04_wzt,O3/O3a_05_wbdD,O3/O3a_06_wbdA,O3/O3a_07_wbdB,O3/O3a_08_wbdC	-	-	-	-	-	-	-	-	-	-	-	-
maxbin_MAG	ERR3405428.014	unknown		654	6853	32615	2601605	no	N50	NA	0	0	0	0	-	0	-	0	-	0	-	0	-	0	-	-	KL107	?-	None	0.7002	KL107_01_galF,KL107_02_cpsACP,KL107_03_wzi,KL107_04_wza,KL107_05_wzb,KL107_06_wzc,KL107_07_wbaP,KL107_08,KL107_09,KL107_10,KL107_11_gnd,KL107_12,KL107_13,KL107_14,KL107_15,KL107_16_ugd	O3/O3a	O3/O3a	-	None	0	O3/O3a_01_manC,O3/O3a_02_manB,O3/O3a_03_wzm,O3/O3a_04_wzt,O3/O3a_05_wbdD,O3/O3a_06_wbdA,O3/O3a_07_wbdB,O3/O3a_08_wbdC	-	-	-	-	-	-	-	-	-	-	-	-
maxbin_MAG	ERR3405428.015	unknown		2968	2827	88670	7609488	no	N50	NA	0	0	1	1	-	0	-	0	-	0	-	0	-	0	-	-	KL126	?-	None	0.6759	KL126_01_galF,KL126_02_cpsACP,KL126_03_wzi,KL126_04_wza,KL126_05_wzb,KL126_06_wzc,KL126_07_wbaP,KL126_08,KL126_09,KL126_10_wzx,KL126_11_wcpS,KL126_12_wcqP,KL126_13_glf,KL126_14_gnd,KL126_15_ugd	O1/O2v2	unknown	?-	None	0.982	O1/O2v2_01_wzm,O1/O2v2_03_wbbM,O1/O2v2_04_glf,O1/O2v2_05_wbbN,O1/O2v2_06_wbbO,O1/O2v2_07_kfoC,O1/O2v2_08_gmlC	-	-	-	-	-	-	-	-	-	-	-	dfrF*
maxbin_MAG	ERR3405428.016	unknown		1314	3216	24540	3481003	no	N50	NA	0	0	0	0	-	0	-	0	-	0	-	0	-	0	-	-	KL63	?-*	None	0.9816	KL63_01_galF,KL63_02_cpsACP,KL63_03_wzi,KL63_04_wza,KL63_05_wzb,KL63_06_wzc,KL63_07_wbaP,KL63_11_wcsE,KL63_13_wcaG,KL63_15_wcaI,KL63_16,KL63_17_gnd,KL63_18_manC,KL63_19_manB,KL63_20_ugd	O2v1	O2	?-+	None	0.8169	O1/O2v1_01_wzm,O1/O2v1_02_wzt,O1/O2v1_03_wbbM,O1/O2v1_04_glf,O1/O2v1_05_wbbN,O1/O2v1_07_kfoC	-	-	-	-	-	-	-	-	-	-	-	-
maxbin_MAG	ERR3405428.017	unknown		2142	2355	20952	4661291	no	N50	NA	0	0	0	0	-	0	-	0	-	0	-	0	-	0	-	-	KL155	?-	None	0.662	KL155_01_galF,KL155_02_cpsACP,KL155_03_wzi,KL155_04_wza,KL155_05_wzb,KL155_06_wzc,KL155_07_wcaJ,KL155_08,KL155_09_epsH_1,KL155_10,KL155_11,KL155_12,KL155_13_wzy,KL155_14_epsH_2,KL155_15_wzx,KL155_16_glf,KL155_17_gnd,KL155_18_rmlB,KL155_19_rmlA,KL155_20_rmlD,KL155_21_rmlC,KL155_22_ugd	OL102	OL102	?-	None	0.6785	OL102_01_rfbB,OL102_02_rfbA,OL102_03_rfbD,OL102_04_rfbC,OL102_05_wbbL,OL102_06_rhamnan,OL102_07_wzm,OL102_08_wzt	-	-	-	-	-	-	-	-	-	-	-	-
maxbin_MAG	ERR3405428.018	unknown		1829	1765	27653	3317844	no	N50	NA	0	0	0	0	-	0	-	0	-	0	-	0	-	0	-	-	KL50	?-	None	0.8953	KL50_01_galF,KL50_02_cpsACP,KL50_03_wzi,KL50_05_wbaZ,KL50_06_wbaP,KL50_07_wcuU,KL50_08_wcuH,KL50_09_wzx,KL50_10	OL102	OL102	?-	None	0.6966	OL102_01_rfbB,OL102_02_rfbA,OL102_03_rfbD,OL102_04_rfbC,OL102_05_wbbL,OL102_06_rhamnan,OL102_07_wzm,OL102_08_wzt	-	-	-	-	-	-	-	-	-	-	-	-
maxbin_MAG	ERR3405428.019	unknown		1291	2554	11626	2920714	no	N50	NA	0	0	0	0	-	0	-	0	-	0	-	0	-	0	-	-	KL156-D1	-	None	0.6398	KL156-D1_01_galF,KL156-D1_02_rmlB,KL156-D1_03_rmlD,KL156-D1_04_rmlA,KL156-D1_05_rmlC,KL156-D1_06_wzx,KL156-D1_07,KL156-D1_08_wfgD,KL156-D1_09_wzy,KL156-D1_10,KL156-D1_11_arnC,KL156-D1_12,KL156-D1_13,KL156-D1_14,KL156-D1_15,KL156-D1_16_gnd,KL156-D1_17_ugd	OL102	OL102	?-	None	0.6746	OL102_01_rfbB,OL102_02_rfbA,OL102_03_rfbD,OL102_04_rfbC,OL102_05_wbbL,OL102_06_rhamnan,OL102_07_wzm,OL102_08_wzt	-	-	-	-	-	-	-	-	-	-	-	-
maxbin_MAG	ERR3405428.020	unknown		778	2373	24908	1682532	no	N50	NA	0	0	0	0	-	0	-	0	-	0	-	0	-	0	-	-	KL53	?-	None	0.8569	KL53_01_galF,KL53_02_cpsACP,KL53_03_wzi,KL53_04_wza,KL53_05_wzb,KL53_06_wzc,KL53_07_wcaJ,KL53_08_wcuE,KL53_09_wcuK,KL53_10_wzy,KL53_11_wbaZ,KL53_12_wclH,KL53_13_wckZ,KL53_14_wcuT,KL53_15_wzx,KL53_16_gnd,KL53_17_manC,KL53_18_manB,KL53_19_rmlB,KL53_20_rmlA,KL53_21_rmlD,KL53_22_rmlC,KL53_23_ugd	OL102	OL102	-	None	0.7094	OL102_01_rfbB,OL102_02_rfbA,OL102_03_rfbD,OL102_04_rfbC,OL102_05_wbbL,OL102_06_rhamnan,OL102_07_wzm,OL102_08_wzt	-	-	-	-	-	-	-	-	-	-	-	-
maxbin_MAG	ERR3405428.021	unknown		964	2174	10366	1937635	no	N50	NA	0	0	0	0	-	0	-	0	-	0	-	0	-	0	-	-	KL107	-	None	0.7483	KL107_01_galF,KL107_02_cpsACP,KL107_03_wzi,KL107_04_wza,KL107_05_wzb,KL107_06_wzc,KL107_07_wbaP,KL107_08,KL107_09,KL107_10,KL107_11_gnd,KL107_12,KL107_13,KL107_14,KL107_15,KL107_16_ugd	O3/O3a	O3/O3a	-	None	0	O3/O3a_01_manC,O3/O3a_02_manB,O3/O3a_03_wzm,O3/O3a_04_wzt,O3/O3a_05_wbdD,O3/O3a_06_wbdA,O3/O3a_07_wbdB,O3/O3a_08_wbdC	-	-	-	-	-	-	-	-	-	-	-	-
maxbin_MAG	ERR3405428.022	unknown		1588	1562	21334	2513413	no	N50	NA	0	0	0	0	-	0	-	0	-	0	-	0	-	0	-	-	KL107	?-	None	0.8708	KL107_02_cpsACP,KL107_03_wzi,KL107_04_wza,KL107_05_wzb,KL107_06_wzc,KL107_07_wbaP,KL107_08,KL107_09,KL107_10,KL107_11_gnd,KL107_12,KL107_13,KL107_14,KL107_15,KL107_16_ugd	O3/O3a	O3/O3a	-	None	0.6647	O3/O3a_01_manC,O3/O3a_02_manB,O3/O3a_03_wzm,O3/O3a_04_wzt,O3/O3a_05_wbdD,O3/O3a_06_wbdA,O3/O3a_07_wbdB,O3/O3a_08_wbdC	-	-	-	-	-	-	-	-	-	-	-	-
metaspades	ERR3405101_metaspades	unknown		35019	26640	460033	62097196	no	-	NA	4	0	6	13	ybt unknown	0	-	0	iuc unknown	0	-	0	-	0	-	-	KL139	?-*	None	0.9164	KL139_02_cpsACP,KL139_03_wzi,KL139_04_wza,KL139_06_wzc,KL139_08_wcuH,KL139_09_wctD,KL139_12_wcsF,KL139_13_wzxC,KL139_14_wbaZ,KL139_15_wcaJ,KL139_17_manC,KL139_18_manB	O3b	O3b	?-	None	0.9037	O3b_01_manC,O3b_02_manB,O3b_03_wzm,O3b_04_wzt,O3b_05_wbdD,O3b_06_wbdA,O3b_07_wbdB,O3b_08_wbdC	aac(3)-IId^;strA.v1^;strB.v1*	-	-	-	-	ermG.v1*;ermT*;lsaA*;mel*	-	-	sul2	tet(A).v1;tetM.v2*;tetQ*	-	dfrE*
WGS	ERR3405101_GCA_902161425.1	Klebsiella grimontii	strong	160	112398	489451	6114027	yes (528)	ambiguous_bases	NA	1	1	1	1	ybt unknown	0	-	0	-	0	-	0	-	0	-	-	KL68	?-+*	Low	0.8739	KL68_02_cpsACP	O1v1	O1	-+*	Good	0.7225	O1/O2v1_03_wbbM,O1/O2v1_05_wbbN,O1/O2v1_07_kfoC	-	-	-	-	-	-	-	-	-	-	-	-
WGS	ERR3405101_GCA_902161495.1	Klebsiella pneumoniae	strong	51	975295	1636144	5206503	yes (566)	ambiguous_bases	ST469	0	0	0	0	-	0	-	0	-	0	-	0	-	0	-	wzi493	KL139	?+	Good	0.9842		O3b	O3b	none	Very high	0.9971		-	-	-	-	-	-	-	-	-	-	-	-
WGS	ERR3405101_GCA_902161505.1	Klebsiella quasipneumoniae subsp. similipneumoniae	strong	100	347859	525748	5499501	yes (62)	ambiguous_bases	ST1676	0	0	0	0	-	0	-	0	-	0	-	0	-	0	-	-	KL139	*	Very high	0.9764		O4	O4	none	Very high	0.9964		-	-	-	-	-	-	-	-	-	-	-	-
maxbin_MAG	ERR3405101.001	unknown		36	231590	460033	2343215	no	-	NA	0	0	0	0	-	0	-	0	-	0	-	0	-	0	-	-	KL107	?-	None	0.7071	KL107_01_galF,KL107_02_cpsACP,KL107_03_wzi,KL107_04_wza,KL107_05_wzb,KL107_06_wzc,KL107_07_wbaP,KL107_08,KL107_09,KL107_10,KL107_11_gnd,KL107_12,KL107_13,KL107_14,KL107_15,KL107_16_ugd	OL102	OL102	-	None	0.6948	OL102_01_rfbB,OL102_02_rfbA,OL102_03_rfbD,OL102_04_rfbC,OL102_05_wbbL,OL102_06_rhamnan,OL102_07_wzm,OL102_08_wzt	-	-	-	-	-	-	-	-	-	-	-	-
maxbin_MAG	ERR3405101.002	unknown		67	150618	344002	3196704	no	-	NA	0	0	3	3	-	0	-	0	-	0	-	0	-	0	-	-	KL156-D1	?-	None	0.6764	KL156-D1_01_galF,KL156-D1_02_rmlB,KL156-D1_03_rmlD,KL156-D1_04_rmlA,KL156-D1_05_rmlC,KL156-D1_06_wzx,KL156-D1_07,KL156-D1_08_wfgD,KL156-D1_09_wzy,KL156-D1_10,KL156-D1_11_arnC,KL156-D1_12,KL156-D1_13,KL156-D1_14,KL156-D1_15,KL156-D1_16_gnd,KL156-D1_17_ugd	OL102	OL102	-	None	0.6435	OL102_01_rfbB,OL102_02_rfbA,OL102_03_rfbD,OL102_04_rfbC,OL102_05_wbbL,OL102_06_rhamnan,OL102_07_wzm,OL102_08_wzt	-	-	-	-	-	lsaA*	-	-	-	tetM.v2*	-	dfrE*
maxbin_MAG	ERR3405101.003	unknown		125	154164	420273	5550890	no	-	NA	0	0	2	2	-	0	-	0	-	0	-	0	-	0	-	-	KL156-D1	?-	None	0.6564	KL156-D1_01_galF,KL156-D1_02_rmlB,KL156-D1_03_rmlD,KL156-D1_04_rmlA,KL156-D1_05_rmlC,KL156-D1_06_wzx,KL156-D1_07,KL156-D1_08_wfgD,KL156-D1_09_wzy,KL156-D1_10,KL156-D1_11_arnC,KL156-D1_12,KL156-D1_13,KL156-D1_14,KL156-D1_15,KL156-D1_16_gnd,KL156-D1_17_ugd	OL102	OL102	?-	None	0.675	OL102_01_rfbB,OL102_02_rfbA,OL102_03_rfbD,OL102_04_rfbC,OL102_05_wbbL,OL102_06_rhamnan,OL102_07_wzm,OL102_08_wzt	-	-	-	-	-	-	-	-	-	tetQ*	-	-
maxbin_MAG	ERR3405101.004	unknown		98	123011	320278	2282577	no	-	NA	0	0	1	1	-	0	-	0	-	0	-	0	-	0	-	-	KL156-D1	?-	None	0.6677	KL156-D1_01_galF,KL156-D1_02_rmlB,KL156-D1_03_rmlD,KL156-D1_04_rmlA,KL156-D1_05_rmlC,KL156-D1_06_wzx,KL156-D1_07,KL156-D1_08_wfgD,KL156-D1_09_wzy,KL156-D1_10,KL156-D1_11_arnC,KL156-D1_12,KL156-D1_13,KL156-D1_14,KL156-D1_15,KL156-D1_16_gnd,KL156-D1_17_ugd	O4	O4	-	None	0	O4_01_hydrolase,O4_02_hypothetical,O4_03_hypothetical,O4_04_wzt,O4_05_wzm,O4_06_glycosyltransferase	-	-	-	-	-	mel*	-	-	-	-	-	-
maxbin_MAG	ERR3405101.005	unknown		131	145623	454705	6238114	no	-	NA	0	0	1	1	-	0	-	0	-	0	-	0	-	0	-	-	KL156-D1	?-*	None	0.8711	KL156-D1_05_rmlC,KL156-D1_06_wzx,KL156-D1_07,KL156-D1_08_wfgD,KL156-D1_09_wzy,KL156-D1_10,KL156-D1_11_arnC,KL156-D1_12,KL156-D1_13,KL156-D1_14,KL156-D1_15,KL156-D1_16_gnd,KL156-D1_17_ugd	O12	O12	?-	None	0.6655	O12_01_rfbB,O12_02_rfbA,O12_03_rfbD,O12_04_rfbC,O12_05_wbbL,O12_06_wzm,O12_07_wzt,O12_08_wbbB	-	-	-	-	-	ermG.v1*	-	-	-	-	-	-
maxbin_MAG	ERR3405101.006	Escherichia coli / Shigella	strong	93	186346	391482	5105792	no	-	NA	4	0	3	5	ybt unknown	0	-	0	iuc unknown	0	-	0	-	0	-	-	KL54	?-*	None	0.7162	KL54_01_galF,KL54_02_cpsACP,KL54_03_wzi,KL54_04_wza,KL54_05_wzb,KL54_06_wzc,KL54_07_wclU,KL54_08_wzx,KL54_09_wzy,KL54_10_wckB,KL54_11_wcoS,KL54_13_wcaG,KL54_14_wcaH,KL54_15_wcaI,KL54_16_wcaJ,KL54_18_manC,KL54_19_manB	OL102	OL102	-	None	0.7426	OL102_01_rfbB,OL102_02_rfbA,OL102_03_rfbD,OL102_04_rfbC,OL102_05_wbbL,OL102_06_rhamnan,OL102_07_wzm,OL102_08_wzt	aac(3)-IId^;strA.v1^;strB.v1*	-	-	-	-	-	-	-	sul2	tet(A).v1	-	-
maxbin_MAG	ERR3405101.007	unknown		104	84844	216219	3506393	no	-	NA	0	0	0	0	-	0	-	0	-	0	-	0	-	0	-	-	KL41	?-	None	0.669	KL41_01_galF,KL41_02_cpsACP,KL41_03_wzi,KL41_04_wza,KL41_05_wzb,KL41_06_wzc,KL41_07_wbaP,KL41_08_wcaA,KL41_09_wclN,KL41_10_wclM,KL41_11,KL41_12_wzy,KL41_13_wckF,KL41_14_glf,KL41_15_gnd,KL41_16,KL41_17_wzx,KL41_18_gnd,KL41_19_rmlB,KL41_20_rmlA,KL41_21_rmlD,KL41_22_rmlC	OL102	OL102	?-	None	0.6647	OL102_01_rfbB,OL102_02_rfbA,OL102_03_rfbD,OL102_04_rfbC,OL102_05_wbbL,OL102_06_rhamnan,OL102_07_wzm,OL102_08_wzt	-	-	-	-	-	-	-	-	-	-	-	-
maxbin_MAG	ERR3405101.008	unknown		110	81150	180849	4487403	no	-	NA	0	0	0	0	-	0	-	0	-	0	-	0	-	0	-	-	KL156-D1	?-	None	0.6817	KL156-D1_01_galF,KL156-D1_02_rmlB,KL156-D1_03_rmlD,KL156-D1_04_rmlA,KL156-D1_05_rmlC,KL156-D1_06_wzx,KL156-D1_07,KL156-D1_08_wfgD,KL156-D1_09_wzy,KL156-D1_10,KL156-D1_11_arnC,KL156-D1_12,KL156-D1_13,KL156-D1_14,KL156-D1_15,KL156-D1_16_gnd,KL156-D1_17_ugd	OL102	OL102	?-	None	0.6818	OL102_01_rfbB,OL102_02_rfbA,OL102_03_rfbD,OL102_04_rfbC,OL102_05_wbbL,OL102_06_rhamnan,OL102_07_wzm,OL102_08_wzt	-	-	-	-	-	-	-	-	-	-	-	-
maxbin_MAG	ERR3405101.009	unknown		1025	9015	114079	5548876	no	N50	NA	0	0	0	0	-	0	-	0	-	0	-	0	-	0	-	-	KL156-D1	?-*	None	0.6919	KL156-D1_01_galF,KL156-D1_02_rmlB,KL156-D1_03_rmlD,KL156-D1_04_rmlA,KL156-D1_05_rmlC,KL156-D1_06_wzx,KL156-D1_07,KL156-D1_08_wfgD,KL156-D1_09_wzy,KL156-D1_10,KL156-D1_11_arnC,KL156-D1_12,KL156-D1_13,KL156-D1_14,KL156-D1_15,KL156-D1_16_gnd	OL102	OL102	?-	None	0.6742	OL102_01_rfbB,OL102_02_rfbA,OL102_03_rfbD,OL102_04_rfbC,OL102_05_wbbL,OL102_06_rhamnan,OL102_07_wzm,OL102_08_wzt	-	-	-	-	-	-	-	-	-	-	-	-
maxbin_MAG	ERR3405101.010	unknown		219	16153	61244	1885566	no	-	NA	0	0	0	0	-	0	-	0	-	0	-	0	-	0	-	-	KL107	?-	None	0.7438	KL107_01_galF,KL107_02_cpsACP,KL107_03_wzi,KL107_04_wza,KL107_05_wzb,KL107_06_wzc,KL107_07_wbaP,KL107_08,KL107_09,KL107_10,KL107_11_gnd,KL107_12,KL107_13,KL107_14,KL107_15,KL107_16_ugd	OL102	OL102	?-	None	0.6999	OL102_01_rfbB,OL102_02_rfbA,OL102_03_rfbD,OL102_04_rfbC,OL102_05_wbbL,OL102_06_rhamnan,OL102_07_wzm,OL102_08_wzt	-	-	-	-	-	-	-	-	-	-	-	-
maxbin_MAG	ERR3405101.011	unknown		857	1771	6027	1490691	no	N50	NA	0	0	0	0	-	0	-	0	-	0	-	0	-	0	-	-	KL107	?-	None	0.7384	KL107_01_galF,KL107_02_cpsACP,KL107_03_wzi,KL107_04_wza,KL107_05_wzb,KL107_06_wzc,KL107_07_wbaP,KL107_08,KL107_09,KL107_10,KL107_11_gnd,KL107_12,KL107_13,KL107_14,KL107_15,KL107_16_ugd	OL102	OL102	-	None	0.794	OL102_01_rfbB,OL102_02_rfbA,OL102_03_rfbD,OL102_04_rfbC,OL102_05_wbbL,OL102_06_rhamnan,OL102_07_wzm,OL102_08_wzt	-	-	-	-	-	-	-	-	-	-	-	-
maxbin_MAG	ERR3405101.012	unknown		2459	5137	52243	8574390	no	N50	NA	0	0	0	0	-	0	-	0	-	0	-	0	-	0	-	-	KL139	?-	None	0.9703	KL139_01_galF,KL139_02_cpsACP,KL139_03_wzi,KL139_04_wza,KL139_06_wzc,KL139_08_wcuH,KL139_09_wctD,KL139_12_wcsF,KL139_13_wzxC,KL139_14_wbaZ,KL139_15_wcaJ,KL139_16_gnd,KL139_17_manC,KL139_18_manB,KL139_19_ugd	OL102	OL102	?-	None	0.672	OL102_01_rfbB,OL102_02_rfbA,OL102_03_rfbD,OL102_04_rfbC,OL102_05_wbbL,OL102_06_rhamnan,OL102_07_wzm,OL102_08_wzt	-	-	-	-	-	-	-	-	-	-	-	-
maxbin_MAG	ERR3405101.013	unknown		892	1492	33182	1382216	no	N50	NA	0	0	0	0	-	0	-	0	-	0	-	0	-	0	-	-	KL80	-	None	0.9752	KL80_01_galF,KL80_02_cpsACP,KL80_03_wzi,KL80_04_wza,KL80_05_wzb,KL80_06_wzc,KL80_07_wcaJ,KL80_08_wcuD,KL80_09_wcuE,KL80_10_wbaZ,KL80_11_wzy,KL80_12,KL80_13_wzx,KL80_14_wcuN,KL80_15_wcuS,KL80_16_gnd,KL80_17_manC,KL80_18_manB,KL80_19_rmlB,KL80_20_rmlA,KL80_21_rmlD,KL80_22_rmlC,KL80_23_ugd	O3/O3a	O3/O3a	-	None	0.9829	O3/O3a_01_manC,O3/O3a_02_manB,O3/O3a_03_wzm,O3/O3a_04_wzt,O3/O3a_05_wbdD,O3/O3a_06_wbdA,O3/O3a_07_wbdB,O3/O3a_08_wbdC	-	-	-	-	-	-	-	-	-	-	-	-
metaspades	ERR3405117_metaspades	unknown		400497	1335	513194	290607520	no	N50	NA	0	0	6	13	-	0	-	0	-	0	-	0	-	0	-	-	KL35	?-+*	None	0.8495	KL35_02_cpsACP,KL35_03_wzi,KL35_04_wza,KL35_05_wzb,KL35_06_wzc,KL35_07_wzy,KL35_08_wcuC,KL35_09_wckM,KL35_10_wckL,KL35_11_wcuQ,KL35_12_wzx,KL35_13_wckK,KL35_14_wbaZ,KL35_15_wcaJ,KL35_16_wclK,KL35_19_manB	O3/O3a	O3/O3a	?-*	None	0.8524	O3/O3a_02_manB,O3/O3a_03_wzm,O3/O3a_04_wzt,O3/O3a_05_wbdD,O3/O3a_06_wbdA,O3/O3a_07_wbdB,O3/O3a_08_wbdC	aph(3')-IIIa	-	-	-	-	ermB.v2*;ermF*;ermG.v1;lnuC*;mel*	-	-	sul2	tet(40)*;tetX*	-	dfrF
WGS	ERR3405117_GCA_902165195.1	Klebsiella pneumoniae	strong	101	306641	778045	5642181	yes (54)	ambiguous_bases	ST643-1LV	0	0	2	4	-	0	-	0	-	0	-	0	-	0	-	wzi149	KL62	?-	Good	0.9932	KL62_12	O1v2	O1	none	Very high	0.9848		aac(6')-Ie-aph(2'')-Ia;aph(3')-IIIa;sat-4*	-	-	-	-	-	-	-	-	-	-	dfrG
WGS	ERR3405117_GCA_902165215.1	Klebsiella variicola subsp. variicola	strong	137	283188	909264	5415194	no	-	ST360-2LV	0	0	2	3	-	0	-	0	-	0	-	0	-	0	-	wzi35	KL35	*	Very high	0.9585		O3/O3a	O3/O3a	?	Good	0.9924		aac(6')-Ie-aph(2'')-Ia;sat-4*	-	-	-	-	-	-	-	-	-	-	dfrG
maxbin_MAG	ERR3405117.001	Escherichia coli / Shigella	strong	180	155526	377888	4918830	no	-	NA	0	0	2	3	-	0	-	0	-	0	-	0	-	0	-	-	KL113	?-+*	None	0.7184	KL113_02_cpsACP,KL113_03_wzi,KL113_04_wza,KL113_05_wzb,KL113_06_wzc,KL113_07_wzx,KL113_08,KL113_09,KL113_10,KL113_11_wcoS,KL113_13_wcaG,KL113_14,KL113_15_wcaI,KL113_16_wcaJ,KL113_18_manC,KL113_19_manB	OL102	OL102	?-	None	0.6947	OL102_01_rfbB,OL102_02_rfbA,OL102_03_rfbD,OL102_04_rfbC,OL102_05_wbbL,OL102_06_rhamnan,OL102_07_wzm,OL102_08_wzt	-	-	-	-	-	ermB.v2*	-	-	-	-	-	-
maxbin_MAG	ERR3405117.002	unknown		53	173430	513194	3167237	no	-	NA	0	0	1	1	-	0	-	0	-	0	-	0	-	0	-	-	KL9	?-	None	0.6702	KL9_01_galF,KL9_02_cpsACP,KL9_03_wzi,KL9_04_wza,KL9_05_wzb,KL9_06_wzc,KL9_07_wbaP,KL9_08,KL9_09,KL9_10,KL9_11,KL9_12,KL9_13_wzx,KL9_14_gnd,KL9_15_rmlB,KL9_16_rmlA,KL9_17_rmlD,KL9_18_rmlC,KL9_19_ugd	OL102	OL102	?-	None	0.7029	OL102_01_rfbB,OL102_02_rfbA,OL102_03_rfbD,OL102_04_rfbC,OL102_05_wbbL,OL102_06_rhamnan,OL102_07_wzm,OL102_08_wzt	-	-	-	-	-	ermF*	-	-	-	-	-	-
maxbin_MAG	ERR3405117.003	unknown		28	103005	184214	1021620	no	-	NA	0	0	0	0	-	0	-	0	-	0	-	0	-	0	-	-	KL28	-	None	0.7	KL28_01_galF,KL28_02_cpsACP,KL28_03_wzi,KL28_04_wza,KL28_05_wzb,KL28_06_wzc,KL28_07_wckC,KL28_08_wcuC,KL28_09_wckD,KL28_10_wzy,KL28_11_wclS,KL28_12_wcuE,KL28_13_wzx,KL28_14_wbaZ,KL28_15_wcaJ,KL28_16_gnd,KL28_17_manC,KL28_18_manB,KL28_19_ugd	O2v2	O2	-	None	0	O1/O2v2_01_wzm,O1/O2v2_02_wzt,O1/O2v2_03_wbbM,O1/O2v2_04_glf,O1/O2v2_05_wbbN,O1/O2v2_06_wbbO,O1/O2v2_07_kfoC,O1/O2v2_08_gmlC,O1/O2v2_09_gmlB,O1/O2v2_10_gmlA	-	-	-	-	-	-	-	-	-	-	-	-
maxbin_MAG	ERR3405117.004	unknown		34	53495	306031	1383730	no	-	NA	0	0	0	0	-	0	-	0	-	0	-	0	-	0	-	-	KL106	-	None	0	KL106_01_galF,KL106_02_cpsACP,KL106_03_wzi,KL106_04_wza,KL106_05_wzb,KL106_06_wzc,KL106_07_wzy,KL106_08,KL106_09,KL106_10_wecB,KL106_11_wzx,KL106_12,KL106_13_wzx,KL106_14,KL106_15_rfbp,KL106_16_gnd,KL106_17,KL106_18_ugd	OL103	OL103	-	None	0	OL103_01_rmlC,OL103_02_wzm,OL103_03_wzt,OL103_04_hydrolase,OL103_05_spsA,OL103_06_wbbL	-	-	-	-	-	-	-	-	-	-	-	-
maxbin_MAG	ERR3405117.005	unknown		246	129188	296639	2984624	no	-	NA	0	0	2	2	-	0	-	0	-	0	-	0	-	0	-	-	KL41	-	None	0.8506	KL41_01_galF,KL41_02_cpsACP,KL41_03_wzi,KL41_04_wza,KL41_05_wzb,KL41_06_wzc,KL41_07_wbaP,KL41_08_wcaA,KL41_09_wclN,KL41_10_wclM,KL41_11,KL41_12_wzy,KL41_13_wckF,KL41_14_glf,KL41_15_gnd,KL41_16,KL41_17_wzx,KL41_18_gnd,KL41_19_rmlB,KL41_20_rmlA,KL41_21_rmlD,KL41_22_rmlC	OL103	OL103	-	None	0.6648	OL103_01_rmlC,OL103_02_wzm,OL103_03_wzt,OL103_04_hydrolase,OL103_05_spsA,OL103_06_wbbL	-	-	-	-	-	lnuC*	-	-	-	tetX*	-	-
maxbin_MAG	ERR3405117.006	unknown		450	16977	101744	2867641	no	-	NA	0	0	0	0	-	0	-	0	-	0	-	0	-	0	-	-	KL4	?-	None	0.9043	KL4_01_galF,KL4_02_cpsACP,KL4_03_wcuG,KL4_04_HG290,KL4_05_HG291,KL4_06_wza,KL4_07_wzb,KL4_08_wzc,KL4_09_HG292,KL4_10_HG293,KL4_11_wzx,KL4_12_wcsW,KL4_13_HG296,KL4_14_wcuD,KL4_15_wzy,KL4_16_wcuI,KL4_17_wcuF,KL4_18_manC,KL4_19_wzi,KL4_20_wza,KL4_21_wzb,KL4_22_wzc,KL4_23_wcaJ,KL4_24_gnd	OL102	OL102	-	None	0	OL102_01_rfbB,OL102_02_rfbA,OL102_03_rfbD,OL102_04_rfbC,OL102_05_wbbL,OL102_06_rhamnan,OL102_07_wzm,OL102_08_wzt	-	-	-	-	-	-	-	-	-	-	-	-
maxbin_MAG	ERR3405117.007	unknown		85	112127	206773	2353860	no	-	NA	0	0	0	0	-	0	-	0	-	0	-	0	-	0	-	-	KL44	?-	None	0.6672	KL44_01_galF,KL44_02_cpsACP,KL44_03_wzi,KL44_04_wza,KL44_05_wzb,KL44_06_wzc,KL44_07_wcaA,KL44_08_wcaJ,KL44_09_wclJ,KL44_10_wcuM,KL44_11_wzy,KL44_12_wcuH,KL44_13_wzx,KL44_14,KL44_15_gnd,KL44_16_wcqA,KL44_17_rmlB,KL44_18_rmlA,KL44_19_rmlD,KL44_20_rmlC	OL102	OL102	?-	None	0.7018	OL102_01_rfbB,OL102_02_rfbA,OL102_03_rfbD,OL102_04_rfbC,OL102_05_wbbL,OL102_06_rhamnan,OL102_07_wzm,OL102_08_wzt	-	-	-	-	-	-	-	-	-	-	-	-
maxbin_MAG	ERR3405117.008	unknown		76	152490	212969	2017662	no	-	NA	0	0	0	0	-	0	-	0	-	0	-	0	-	0	-	-	KL156-D1	?-	None	0.7273	KL156-D1_01_galF,KL156-D1_02_rmlB,KL156-D1_03_rmlD,KL156-D1_04_rmlA,KL156-D1_05_rmlC,KL156-D1_06_wzx,KL156-D1_07,KL156-D1_08_wfgD,KL156-D1_09_wzy,KL156-D1_10,KL156-D1_11_arnC,KL156-D1_12,KL156-D1_13,KL156-D1_14,KL156-D1_15,KL156-D1_16_gnd,KL156-D1_17_ugd	OL103	OL103	-	None	0	OL103_01_rmlC,OL103_02_wzm,OL103_03_wzt,OL103_04_hydrolase,OL103_05_spsA,OL103_06_wbbL	-	-	-	-	-	-	-	-	-	-	-	-
maxbin_MAG	ERR3405117.009	unknown		82	96350	243874	2727946	no	-	NA	0	0	0	0	-	0	-	0	-	0	-	0	-	0	-	-	KL107	?-	None	0.7089	KL107_01_galF,KL107_02_cpsACP,KL107_03_wzi,KL107_04_wza,KL107_05_wzb,KL107_06_wzc,KL107_07_wbaP,KL107_08,KL107_09,KL107_10,KL107_11_gnd,KL107_12,KL107_13,KL107_14,KL107_15,KL107_16_ugd	OL102	OL102	?-	None	0.6966	OL102_01_rfbB,OL102_02_rfbA,OL102_03_rfbD,OL102_04_rfbC,OL102_05_wbbL,OL102_06_rhamnan,OL102_07_wzm,OL102_08_wzt	-	-	-	-	-	-	-	-	-	-	-	-
maxbin_MAG	ERR3405117.010	unknown		238	66396	165362	3449982	no	-	NA	0	0	0	0	-	0	-	0	-	0	-	0	-	0	-	-	KL156-D1	?-	None	0.8187	KL156-D1_01_galF,KL156-D1_02_rmlB,KL156-D1_03_rmlD,KL156-D1_04_rmlA,KL156-D1_05_rmlC,KL156-D1_06_wzx,KL156-D1_07,KL156-D1_08_wfgD,KL156-D1_09_wzy,KL156-D1_10,KL156-D1_11_arnC,KL156-D1_12,KL156-D1_13,KL156-D1_14,KL156-D1_15,KL156-D1_16_gnd,KL156-D1_17_ugd	OL102	OL102	?-	None	0.6736	OL102_01_rfbB,OL102_02_rfbA,OL102_03_rfbD,OL102_04_rfbC,OL102_05_wbbL,OL102_06_rhamnan,OL102_07_wzm,OL102_08_wzt	-	-	-	-	-	-	-	-	-	-	-	-
maxbin_MAG	ERR3405117.011	unknown		68	156871	413090	2248021	no	-	NA	0	0	0	0	-	0	-	0	-	0	-	0	-	0	-	-	KL126	-	None	0.6541	KL126_01_galF,KL126_02_cpsACP,KL126_03_wzi,KL126_04_wza,KL126_05_wzb,KL126_06_wzc,KL126_07_wbaP,KL126_08,KL126_09,KL126_10_wzx,KL126_11_wcpS,KL126_12_wcqP,KL126_13_glf,KL126_14_gnd,KL126_15_ugd	OL103	OL103	-	None	0	OL103_01_rmlC,OL103_02_wzm,OL103_03_wzt,OL103_04_hydrolase,OL103_05_spsA,OL103_06_wbbL	-	-	-	-	-	-	-	-	-	-	-	-
maxbin_MAG	ERR3405117.012	unknown		23	103391	197427	1542651	no	-	NA	0	0	0	0	-	0	-	0	-	0	-	0	-	0	-	-	KL39	-	None	0	KL39_01_galF,KL39_02_cpsACP,KL39_03_wzi,KL39_04_wza,KL39_05_wzb,KL39_06_wzc,KL39_07,KL39_08_wzy,KL39_09_mshA,KL39_10_epsH,KL39_11_epsJ,KL39_12_wzx,KL39_13,KL39_14,KL39_15_wbaZ,KL39_16_wcaJ,KL39_17_gnd,KL39_18_manC,KL39_19_manB,KL39_20_ugd	OL102	OL102	-	None	0	OL102_01_rfbB,OL102_02_rfbA,OL102_03_rfbD,OL102_04_rfbC,OL102_05_wbbL,OL102_06_rhamnan,OL102_07_wzm,OL102_08_wzt	-	-	-	-	-	-	-	-	-	-	-	-
maxbin_MAG	ERR3405117.013	unknown		111	70150	179507	2930207	no	-	NA	0	0	0	0	-	0	-	0	-	0	-	0	-	0	-	-	KL156-D1	?-	None	0.6931	KL156-D1_01_galF,KL156-D1_02_rmlB,KL156-D1_03_rmlD,KL156-D1_04_rmlA,KL156-D1_05_rmlC,KL156-D1_06_wzx,KL156-D1_07,KL156-D1_08_wfgD,KL156-D1_09_wzy,KL156-D1_10,KL156-D1_11_arnC,KL156-D1_12,KL156-D1_13,KL156-D1_14,KL156-D1_15,KL156-D1_16_gnd,KL156-D1_17_ugd	OL102	OL102	?-	None	0.7207	OL102_01_rfbB,OL102_02_rfbA,OL102_03_rfbD,OL102_04_rfbC,OL102_05_wbbL,OL102_06_rhamnan,OL102_07_wzm,OL102_08_wzt	-	-	-	-	-	-	-	-	-	-	-	-
maxbin_MAG	ERR3405117.014	unknown		129	2512	11792	299479	no	N50	NA	0	0	0	0	-	0	-	0	-	0	-	0	-	0	-	-	KL133	-	None	0	KL133_01_galF,KL133_02_cpsACP,KL133_03_wzi,KL133_04_wza,KL133_05_wzb,KL133_06_wzc,KL133_07_wzy,KL133_08_wcuD,KL133_09,KL133_10_wcuI,KL133_11_manC,KL133_12_manB,KL133_13_wbaZ,KL133_14_wcaJ,KL133_15_wcuA,KL133_16_wcaL,KL133_17_wzx,KL133_18_gnd,KL133_19_ugd	OL103	OL103	-	None	0	OL103_01_rmlC,OL103_02_wzm,OL103_03_wzt,OL103_04_hydrolase,OL103_05_spsA,OL103_06_wbbL	-	-	-	-	-	-	-	-	-	-	-	-
maxbin_MAG	ERR3405117.015	unknown		163	97335	470687	3738102	no	-	NA	0	0	0	0	-	0	-	0	-	0	-	0	-	0	-	-	KL156-D1	?-	None	0.6448	KL156-D1_01_galF,KL156-D1_02_rmlB,KL156-D1_03_rmlD,KL156-D1_04_rmlA,KL156-D1_05_rmlC,KL156-D1_06_wzx,KL156-D1_07,KL156-D1_08_wfgD,KL156-D1_09_wzy,KL156-D1_10,KL156-D1_11_arnC,KL156-D1_12,KL156-D1_13,KL156-D1_14,KL156-D1_15,KL156-D1_16_gnd,KL156-D1_17_ugd	OL103	OL103	-	None	0.6558	OL103_01_rmlC,OL103_02_wzm,OL103_03_wzt,OL103_04_hydrolase,OL103_05_spsA,OL103_06_wbbL	-	-	-	-	-	-	-	-	-	-	-	-
maxbin_MAG	ERR3405117.016	unknown		302	28046	86135	3449218	no	-	NA	0	0	0	0	-	0	-	0	-	0	-	0	-	0	-	-	KL14	?-	None	0.6738	KL14_01_galF,KL14_02_cpsACP,KL14_03_wzi,KL14_04_wza,KL14_05_wzb,KL14_06_wzc,KL14_07,KL14_08_wzx,KL14_09,KL14_10,KL14_11,KL14_12,KL14_13,KL14_14,KL14_15,KL14_16,KL14_17_wcaJ,KL14_18_gnd,KL14_19_manC,KL14_20_manB,KL14_21_rmlB,KL14_22_rmlA,KL14_23_rmlD,KL14_24_rmlC,KL14_25_ugd	OL102	OL102	-	None	0.6949	OL102_01_rfbB,OL102_02_rfbA,OL102_03_rfbD,OL102_04_rfbC,OL102_05_wbbL,OL102_06_rhamnan,OL102_07_wzm,OL102_08_wzt	-	-	-	-	-	-	-	-	-	-	-	-
maxbin_MAG	ERR3405117.017	unknown		189	2965	14593	482931	no	N50	NA	0	0	0	0	-	0	-	0	-	0	-	0	-	0	-	-	KL126	-	None	0.6556	KL126_01_galF,KL126_02_cpsACP,KL126_03_wzi,KL126_04_wza,KL126_05_wzb,KL126_06_wzc,KL126_07_wbaP,KL126_08,KL126_09,KL126_10_wzx,KL126_11_wcpS,KL126_12_wcqP,KL126_13_glf,KL126_14_gnd,KL126_15_ugd	OL102	OL102	-	None	0	OL102_01_rfbB,OL102_02_rfbA,OL102_03_rfbD,OL102_04_rfbC,OL102_05_wbbL,OL102_06_rhamnan,OL102_07_wzm,OL102_08_wzt	-	-	-	-	-	-	-	-	-	-	-	-
maxbin_MAG	ERR3405117.018	unknown		186	128195	226591	2138742	no	-	NA	0	0	0	0	-	0	-	0	-	0	-	0	-	0	-	-	KL25	-	None	0	KL25_01_galF,KL25_02_cpsACP,KL25_03_wzi,KL25_04_wza,KL25_05_wzb,KL25_06_wzc,KL25_07_wcaJ,KL25_08_wzy,KL25_09_wfeD,KL25_10,KL25_11_wcuB,KL25_12_wzx,KL25_13_gnd,KL25_14_ugd	O4	O4	-	None	0	O4_01_hydrolase,O4_02_hypothetical,O4_03_hypothetical,O4_04_wzt,O4_05_wzm,O4_06_glycosyltransferase	-	-	-	-	-	-	-	-	-	-	-	-
maxbin_MAG	ERR3405117.019	unknown		380	31545	144191	2923983	no	-	NA	0	0	0	0	-	0	-	0	-	0	-	0	-	0	-	-	KL156-D1	?-	None	0.6549	KL156-D1_01_galF,KL156-D1_02_rmlB,KL156-D1_03_rmlD,KL156-D1_04_rmlA,KL156-D1_05_rmlC,KL156-D1_06_wzx,KL156-D1_07,KL156-D1_08_wfgD,KL156-D1_09_wzy,KL156-D1_10,KL156-D1_11_arnC,KL156-D1_12,KL156-D1_13,KL156-D1_14,KL156-D1_15,KL156-D1_16_gnd,KL156-D1_17_ugd	O12	O12	-	None	0.6388	O12_01_rfbB,O12_02_rfbA,O12_03_rfbD,O12_04_rfbC,O12_05_wbbL,O12_06_wzm,O12_07_wzt,O12_08_wbbB	-	-	-	-	-	-	-	-	-	-	-	-
maxbin_MAG	ERR3405117.020	unknown		870	51954	204450	4580701	no	-	NA	0	0	0	0	-	0	-	0	-	0	-	0	-	0	-	-	KL156-D1	?-	None	0.6696	KL156-D1_01_galF,KL156-D1_02_rmlB,KL156-D1_03_rmlD,KL156-D1_04_rmlA,KL156-D1_05_rmlC,KL156-D1_06_wzx,KL156-D1_07,KL156-D1_08_wfgD,KL156-D1_09_wzy,KL156-D1_10,KL156-D1_11_arnC,KL156-D1_12,KL156-D1_13,KL156-D1_14,KL156-D1_15,KL156-D1_16_gnd,KL156-D1_17_ugd	OL102	OL102	?-	None	0.6643	OL102_01_rfbB,OL102_02_rfbA,OL102_03_rfbD,OL102_04_rfbC,OL102_05_wbbL,OL102_06_rhamnan,OL102_07_wzm,OL102_08_wzt	-	-	-	-	-	-	-	-	-	-	-	-
maxbin_MAG	ERR3405117.021	unknown		404	2090	8700	783796	no	N50	NA	0	0	0	0	-	0	-	0	-	0	-	0	-	0	-	-	KL50	-	None	0	KL50_01_galF,KL50_02_cpsACP,KL50_03_wzi,KL50_04_wza,KL50_05_wbaZ,KL50_06_wbaP,KL50_07_wcuU,KL50_08_wcuH,KL50_09_wzx,KL50_10	O2v2	O2	-	None	0	O1/O2v2_01_wzm,O1/O2v2_02_wzt,O1/O2v2_03_wbbM,O1/O2v2_04_glf,O1/O2v2_05_wbbN,O1/O2v2_06_wbbO,O1/O2v2_07_kfoC,O1/O2v2_08_gmlC,O1/O2v2_09_gmlB,O1/O2v2_10_gmlA	-	-	-	-	-	-	-	-	-	-	-	-
maxbin_MAG	ERR3405117.022	unknown		49	3842	12801	130121	no	N50	NA	0	0	0	0	-	0	-	0	-	0	-	0	-	0	-	-	KL44	-	None	0	KL44_01_galF,KL44_02_cpsACP,KL44_03_wzi,KL44_04_wza,KL44_05_wzb,KL44_06_wzc,KL44_07_wcaA,KL44_08_wcaJ,KL44_09_wclJ,KL44_10_wcuM,KL44_11_wzy,KL44_12_wcuH,KL44_13_wzx,KL44_14,KL44_15_gnd,KL44_16_wcqA,KL44_17_rmlB,KL44_18_rmlA,KL44_19_rmlD,KL44_20_rmlC	OL103	OL103	-	None	0	OL103_01_rmlC,OL103_02_wzm,OL103_03_wzt,OL103_04_hydrolase,OL103_05_spsA,OL103_06_wbbL	-	-	-	-	-	-	-	-	-	-	-	-
maxbin_MAG	ERR3405117.023	unknown		442	16793	110889	2408630	no	-	NA	0	0	0	0	-	0	-	0	-	0	-	0	-	0	-	-	KL156-D1	-	None	0.7456	KL156-D1_01_galF,KL156-D1_02_rmlB,KL156-D1_03_rmlD,KL156-D1_04_rmlA,KL156-D1_05_rmlC,KL156-D1_06_wzx,KL156-D1_07,KL156-D1_08_wfgD,KL156-D1_09_wzy,KL156-D1_10,KL156-D1_11_arnC,KL156-D1_12,KL156-D1_13,KL156-D1_14,KL156-D1_15,KL156-D1_16_gnd,KL156-D1_17_ugd	O4	O4	?-	None	0.6636	O4_01_hydrolase,O4_02_hypothetical,O4_03_hypothetical,O4_04_wzt,O4_05_wzm,O4_06_glycosyltransferase	-	-	-	-	-	-	-	-	-	-	-	-
maxbin_MAG	ERR3405117.024	unknown		241	2025	7138	457739	no	N50	NA	0	0	0	0	-	0	-	0	-	0	-	0	-	0	-	-	KL126	-	None	0.6799	KL126_01_galF,KL126_02_cpsACP,KL126_03_wzi,KL126_04_wza,KL126_05_wzb,KL126_06_wzc,KL126_07_wbaP,KL126_08,KL126_09,KL126_10_wzx,KL126_11_wcpS,KL126_12_wcqP,KL126_13_glf,KL126_14_gnd,KL126_15_ugd	OL102	OL102	-	None	0	OL102_01_rfbB,OL102_02_rfbA,OL102_03_rfbD,OL102_04_rfbC,OL102_05_wbbL,OL102_06_rhamnan,OL102_07_wzm,OL102_08_wzt	-	-	-	-	-	-	-	-	-	-	-	-
maxbin_MAG	ERR3405117.025	unknown		217	18376	98296	1134107	no	-	NA	0	0	0	0	-	0	-	0	-	0	-	0	-	0	-	-	KL156-D1	?-	None	0.6636	KL156-D1_01_galF,KL156-D1_02_rmlB,KL156-D1_03_rmlD,KL156-D1_04_rmlA,KL156-D1_05_rmlC,KL156-D1_06_wzx,KL156-D1_07,KL156-D1_08_wfgD,KL156-D1_09_wzy,KL156-D1_10,KL156-D1_11_arnC,KL156-D1_12,KL156-D1_13,KL156-D1_14,KL156-D1_15,KL156-D1_16_gnd,KL156-D1_17_ugd	OL103	OL103	-	None	0	OL103_01_rmlC,OL103_02_wzm,OL103_03_wzt,OL103_04_hydrolase,OL103_05_spsA,OL103_06_wbbL	-	-	-	-	-	-	-	-	-	-	-	-
maxbin_MAG	ERR3405117.026	unknown		826	2944	47932	2078169	no	N50	NA	0	0	0	0	-	0	-	0	-	0	-	0	-	0	-	-	KL156-D1	?-	None	0.7601	KL156-D1_01_galF,KL156-D1_02_rmlB,KL156-D1_03_rmlD,KL156-D1_04_rmlA,KL156-D1_05_rmlC,KL156-D1_06_wzx,KL156-D1_07,KL156-D1_08_wfgD,KL156-D1_09_wzy,KL156-D1_10,KL156-D1_11_arnC,KL156-D1_12,KL156-D1_13,KL156-D1_14,KL156-D1_15,KL156-D1_16_gnd,KL156-D1_17_ugd	OL102	OL102	?-	None	0.6958	OL102_01_rfbB,OL102_02_rfbA,OL102_03_rfbD,OL102_04_rfbC,OL102_05_wbbL,OL102_06_rhamnan,OL102_07_wzm,OL102_08_wzt	-	-	-	-	-	-	-	-	-	-	-	-
maxbin_MAG	ERR3405117.027	unknown		260	8221	52216	991613	no	N50	NA	0	0	0	0	-	0	-	0	-	0	-	0	-	0	-	-	KL37	-	None	0	KL37_01_galF,KL37_02_cpsACP,KL37_03_wzi,KL37_04_wza,KL37_05_wzb,KL37_06_wzc,KL37_07_wzy,KL37_08_wcmA,KL37_09_wckA,KL37_10_wcuW,KL37_11_wzx,KL37_12,KL37_13_wclZ,KL37_14,KL37_15_wcaJ,KL37_16_gnd,KL37_17_wcuG,KL37_18_wcuG	OL103	OL103	-	None	0	OL103_01_rmlC,OL103_02_wzm,OL103_03_wzt,OL103_04_hydrolase,OL103_05_spsA,OL103_06_wbbL	-	-	-	-	-	-	-	-	-	-	-	-
maxbin_MAG	ERR3405117.028	unknown		790	3529	60374	2209773	no	N50	NA	0	0	0	0	-	0	-	0	-	0	-	0	-	0	-	-	KL107	?-	None	0.7222	KL107_01_galF,KL107_02_cpsACP,KL107_03_wzi,KL107_04_wza,KL107_05_wzb,KL107_06_wzc,KL107_07_wbaP,KL107_08,KL107_09,KL107_10,KL107_11_gnd,KL107_12,KL107_13,KL107_14,KL107_15,KL107_16_ugd	OL102	OL102	-	None	0.7047	OL102_01_rfbB,OL102_02_rfbA,OL102_03_rfbD,OL102_04_rfbC,OL102_05_wbbL,OL102_06_rhamnan,OL102_07_wzm,OL102_08_wzt	-	-	-	-	-	-	-	-	-	-	-	-
maxbin_MAG	ERR3405117.029	unknown		71	2248	6555	154316	no	N50	NA	0	0	0	0	-	0	-	0	-	0	-	0	-	0	-	-	KL126	-	None	0	KL126_01_galF,KL126_02_cpsACP,KL126_03_wzi,KL126_04_wza,KL126_05_wzb,KL126_06_wzc,KL126_07_wbaP,KL126_08,KL126_09,KL126_10_wzx,KL126_11_wcpS,KL126_12_wcqP,KL126_13_glf,KL126_14_gnd,KL126_15_ugd	O4	O4	-	None	0	O4_01_hydrolase,O4_02_hypothetical,O4_03_hypothetical,O4_04_wzt,O4_05_wzm,O4_06_glycosyltransferase	-	-	-	-	-	-	-	-	-	-	-	-
maxbin_MAG	ERR3405117.030	unknown		1603	3317	52786	4268212	no	N50	NA	0	0	0	0	-	0	-	0	-	0	-	0	-	0	-	-	KL156-D1	?-	None	0.6306	KL156-D1_01_galF,KL156-D1_02_rmlB,KL156-D1_03_rmlD,KL156-D1_04_rmlA,KL156-D1_05_rmlC,KL156-D1_06_wzx,KL156-D1_07,KL156-D1_08_wfgD,KL156-D1_09_wzy,KL156-D1_10,KL156-D1_11_arnC,KL156-D1_12,KL156-D1_13,KL156-D1_14,KL156-D1_15,KL156-D1_16_gnd,KL156-D1_17_ugd	OL102	OL102	?-	None	0.6867	OL102_01_rfbB,OL102_02_rfbA,OL102_03_rfbD,OL102_04_rfbC,OL102_05_wbbL,OL102_06_rhamnan,OL102_07_wzm,OL102_08_wzt	-	-	-	-	-	-	-	-	-	-	-	-
maxbin_MAG	ERR3405117.031	unknown		604	3097	11185	1529635	no	N50	NA	0	0	0	0	-	0	-	0	-	0	-	0	-	0	-	-	KL8	-	None	0.6748	KL8_01_galF,KL8_02_cpsACP,KL8_03_wzi,KL8_04_wza,KL8_05_wzb,KL8_06_wzc,KL8_07_wzy,KL8_08_wcsG,KL8_09_wcsH,KL8_10_wcsI,KL8_11_wcsJ,KL8_12_wcsK,KL8_13_wcsL,KL8_14_wcsM,KL8_15_wzx,KL8_16_wcaJ,KL8_17_gnd,KL8_18_ugd	OL102	OL102	-	None	0	OL102_01_rfbB,OL102_02_rfbA,OL102_03_rfbD,OL102_04_rfbC,OL102_05_wbbL,OL102_06_rhamnan,OL102_07_wzm,OL102_08_wzt	-	-	-	-	-	-	-	-	-	-	-	-
maxbin_MAG	ERR3405117.032	unknown		1012	2879	19823	2427736	no	N50	NA	0	0	0	0	-	0	-	0	-	0	-	0	-	0	-	-	KL156-D1	-	None	0.7664	KL156-D1_01_galF,KL156-D1_02_rmlB,KL156-D1_03_rmlD,KL156-D1_04_rmlA,KL156-D1_05_rmlC,KL156-D1_06_wzx,KL156-D1_07,KL156-D1_08_wfgD,KL156-D1_09_wzy,KL156-D1_10,KL156-D1_11_arnC,KL156-D1_12,KL156-D1_13,KL156-D1_14,KL156-D1_15,KL156-D1_16_gnd,KL156-D1_17_ugd	O12	O12	?-	None	0.6524	O12_01_rfbB,O12_02_rfbA,O12_03_rfbD,O12_04_rfbC,O12_05_wbbL,O12_06_wzm,O12_07_wzt,O12_08_wbbB	-	-	-	-	-	-	-	-	-	-	-	-
maxbin_MAG	ERR3405117.033	unknown		1410	3020	24362	3462631	no	N50	NA	0	0	0	0	-	0	-	0	-	0	-	0	-	0	-	-	KL156-D1	?-	None	0.6463	KL156-D1_01_galF,KL156-D1_02_rmlB,KL156-D1_03_rmlD,KL156-D1_04_rmlA,KL156-D1_05_rmlC,KL156-D1_06_wzx,KL156-D1_07,KL156-D1_08_wfgD,KL156-D1_09_wzy,KL156-D1_10,KL156-D1_11_arnC,KL156-D1_12,KL156-D1_13,KL156-D1_14,KL156-D1_15,KL156-D1_16_gnd,KL156-D1_17_ugd	OL102	OL102	?-	None	0.6937	OL102_01_rfbB,OL102_02_rfbA,OL102_03_rfbD,OL102_04_rfbC,OL102_05_wbbL,OL102_06_rhamnan,OL102_07_wzm,OL102_08_wzt	-	-	-	-	-	-	-	-	-	-	-	-
maxbin_MAG	ERR3405117.034	unknown		1685	3202	30261	4429645	no	N50	NA	0	0	0	0	-	0	-	0	-	0	-	0	-	0	-	-	KL25	?-	None	0.6978	KL25_01_galF,KL25_02_cpsACP,KL25_03_wzi,KL25_04_wza,KL25_05_wzb,KL25_06_wzc,KL25_07_wcaJ,KL25_08_wzy,KL25_09_wfeD,KL25_10,KL25_11_wcuB,KL25_12_wzx,KL25_13_gnd,KL25_14_ugd	OL103	OL103	-	None	0	OL103_01_rmlC,OL103_02_wzm,OL103_03_wzt,OL103_04_hydrolase,OL103_05_spsA,OL103_06_wbbL	-	-	-	-	-	-	-	-	-	-	-	-
maxbin_MAG	ERR3405117.035	unknown		1909	1992	31512	3675004	no	N50	NA	0	0	1	1	-	0	-	0	-	0	-	0	-	0	-	-	KL107	?-	None	0.6954	KL107_01_galF,KL107_02_cpsACP,KL107_03_wzi,KL107_04_wza,KL107_05_wzb,KL107_06_wzc,KL107_07_wbaP,KL107_08,KL107_09,KL107_10,KL107_11_gnd,KL107_12,KL107_13,KL107_14,KL107_15,KL107_16_ugd	OL102	OL102	?-	None	0.6978	OL102_01_rfbB,OL102_02_rfbA,OL102_03_rfbD,OL102_04_rfbC,OL102_05_wbbL,OL102_06_rhamnan,OL102_07_wzm,OL102_08_wzt	-	-	-	-	-	-	-	-	-	tet(40)*	-	-
maxbin_MAG	ERR3405117.036	unknown		1889	2040	14438	3628849	no	N50	NA	0	0	0	0	-	0	-	0	-	0	-	0	-	0	-	-	KL14	?-	None	0.6887	KL14_01_galF,KL14_02_cpsACP,KL14_03_wzi,KL14_04_wza,KL14_05_wzb,KL14_06_wzc,KL14_07,KL14_08_wzx,KL14_09,KL14_10,KL14_11,KL14_12,KL14_13,KL14_14,KL14_15,KL14_16,KL14_17_wcaJ,KL14_18_gnd,KL14_19_manC,KL14_20_manB,KL14_21_rmlB,KL14_22_rmlA,KL14_23_rmlD,KL14_24_rmlC,KL14_25_ugd	OL102	OL102	?-	None	0.7014	OL102_01_rfbB,OL102_02_rfbA,OL102_03_rfbD,OL102_04_rfbC,OL102_05_wbbL,OL102_06_rhamnan,OL102_07_wzm,OL102_08_wzt	-	-	-	-	-	-	-	-	-	-	-	-
maxbin_MAG	ERR3405117.037	unknown		1022	5157	32705	3286201	no	N50	NA	0	0	0	0	-	0	-	0	-	0	-	0	-	0	-	-	KL156-D1	?-	None	0.6815	KL156-D1_01_galF,KL156-D1_02_rmlB,KL156-D1_03_rmlD,KL156-D1_04_rmlA,KL156-D1_05_rmlC,KL156-D1_06_wzx,KL156-D1_07,KL156-D1_08_wfgD,KL156-D1_09_wzy,KL156-D1_10,KL156-D1_11_arnC,KL156-D1_12,KL156-D1_13,KL156-D1_14,KL156-D1_15,KL156-D1_16_gnd,KL156-D1_17_ugd	OL102	OL102	?-	None	0.6646	OL102_01_rfbB,OL102_02_rfbA,OL102_03_rfbD,OL102_04_rfbC,OL102_05_wbbL,OL102_06_rhamnan,OL102_07_wzm,OL102_08_wzt	-	-	-	-	-	-	-	-	-	-	-	-
maxbin_MAG	ERR3405117.038	unknown		1792	2304	35786	3916628	no	N50	NA	0	0	1	1	-	0	-	0	-	0	-	0	-	0	-	-	KL126	?-	None	0.6873	KL126_01_galF,KL126_02_cpsACP,KL126_03_wzi,KL126_04_wza,KL126_05_wzb,KL126_06_wzc,KL126_07_wbaP,KL126_08,KL126_09,KL126_10_wzx,KL126_11_wcpS,KL126_12_wcqP,KL126_13_glf,KL126_14_gnd,KL126_15_ugd	OL103	OL103	-	None	0.6667	OL103_01_rmlC,OL103_02_wzm,OL103_03_wzt,OL103_04_hydrolase,OL103_05_spsA,OL103_06_wbbL	-	-	-	-	-	mel*	-	-	-	-	-	-
maxbin_MAG	ERR3405117.039	unknown		1017	3258	24995	2617691	no	N50	NA	0	0	0	0	-	0	-	0	-	0	-	0	-	0	-	-	KL156-D1	?-	None	0.6642	KL156-D1_01_galF,KL156-D1_02_rmlB,KL156-D1_03_rmlD,KL156-D1_04_rmlA,KL156-D1_05_rmlC,KL156-D1_06_wzx,KL156-D1_07,KL156-D1_08_wfgD,KL156-D1_09_wzy,KL156-D1_10,KL156-D1_11_arnC,KL156-D1_12,KL156-D1_13,KL156-D1_14,KL156-D1_15,KL156-D1_16_gnd,KL156-D1_17_ugd	O12	O12	-	None	0.7062	O12_01_rfbB,O12_02_rfbA,O12_03_rfbD,O12_04_rfbC,O12_05_wbbL,O12_06_wzm,O12_07_wzt,O12_08_wbbB	-	-	-	-	-	-	-	-	-	-	-	-
maxbin_MAG	ERR3405117.040	unknown		513	3674	21519	1411232	no	N50	NA	0	0	0	0	-	0	-	0	-	0	-	0	-	0	-	-	KL154	-	None	0	KL154_01_galF,KL154_02_cpsACP,KL154_03_wzi,KL154_04_wza,KL154_05_wzb,KL154_06_wzc,KL154_07_wzy,KL154_08_wcuD,KL154_09_wcuI,KL154_10_wcuC,KL154_11_wbaZ,KL154_12_wbaP,KL154_13_wcaA,KL154_14_wcaL,KL154_15_wzx,KL154_16_gnd,KL154_17_manC,KL154_18_manB,KL154_19_ugd	OL102	OL102	-	None	0	OL102_01_rfbB,OL102_02_rfbA,OL102_03_rfbD,OL102_04_rfbC,OL102_05_wbbL,OL102_06_rhamnan,OL102_07_wzm,OL102_08_wzt	-	-	-	-	-	-	-	-	-	-	-	-
maxbin_MAG	ERR3405117.041	unknown		724	3112	46848	1856114	no	N50	NA	0	0	0	0	-	0	-	0	-	0	-	0	-	0	-	-	KL11	-	None	0.7035	KL11_01_galF,KL11_02_cpsACP,KL11_03_wzi,KL11_04_wza,KL11_05_wzb,KL11_06_wzc,KL11_07_wcaJ,KL11_08_wzy,KL11_09_wcuP,KL11_10_wclO,KL11_11_wcuC,KL11_12_gnd,KL11_13,KL11_14_wbaZ,KL11_15_wzx,KL11_16_ugd	O2v2	O2	-	None	0	O1/O2v2_01_wzm,O1/O2v2_02_wzt,O1/O2v2_03_wbbM,O1/O2v2_04_glf,O1/O2v2_05_wbbN,O1/O2v2_06_wbbO,O1/O2v2_07_kfoC,O1/O2v2_08_gmlC,O1/O2v2_09_gmlB,O1/O2v2_10_gmlA	-	-	-	-	-	-	-	-	-	-	-	-
maxbin_MAG	ERR3405117.042	unknown		1321	2479	16726	2901112	no	N50	NA	0	0	0	0	-	0	-	0	-	0	-	0	-	0	-	-	KL20	-	None	0	KL20_01_galF,KL20_02_cpsACP,KL20_03_wzi,KL20_04_wza,KL20_05_wzb,KL20_06_wzc,KL20_07_wbaP,KL20_08_wzy,KL20_09,KL20_10_wcaN,KL20_11_wcaO,KL20_12,KL20_13_wbaZ,KL20_14_wzx,KL20_15_gnd,KL20_16_manC,KL20_17_manB,KL20_18_ugd	O3/O3a	O3/O3a	-	None	0	O3/O3a_01_manC,O3/O3a_02_manB,O3/O3a_03_wzm,O3/O3a_04_wzt,O3/O3a_05_wbdD,O3/O3a_06_wbdA,O3/O3a_07_wbdB,O3/O3a_08_wbdC	-	-	-	-	-	-	-	-	-	-	-	-
maxbin_MAG	ERR3405117.043	unknown		1657	2409	31334	3753826	no	N50	NA	0	0	0	0	-	0	-	0	-	0	-	0	-	0	-	-	KL137	?-*	None	0.8611	KL137_01_galF,KL137_02_cpsACP,KL137_03_wzi,KL137_04_wza,KL137_05_wzb,KL137_06_wzc,KL137_07_wbaP,KL137_08,KL137_09,KL137_10_wbaZ,KL137_11_wcuS,KL137_12_wzx,KL137_13_wcqH,KL137_14_wclK,KL137_15_wzy,KL137_16_wcuC,KL137_17_gnd,KL137_19,KL137_20_rmlB,KL137_21_rmlA,KL137_22_rmlD,KL137_23_rmlC,KL137_24_ugd	O3/O3a	O3/O3a	-*	None	0.9888	O3/O3a_02_manB,O3/O3a_03_wzm,O3/O3a_04_wzt,O3/O3a_05_wbdD,O3/O3a_06_wbdA,O3/O3a_07_wbdB,O3/O3a_08_wbdC	-	-	-	-	-	-	-	-	-	-	-	-
maxbin_MAG	ERR3405117.044	unknown		1962	1803	28822	3555891	no	N50	NA	0	0	1	1	-	0	-	0	-	0	-	0	-	0	-	-	KL156-D1	?-	None	0.674	KL156-D1_01_galF,KL156-D1_02_rmlB,KL156-D1_03_rmlD,KL156-D1_04_rmlA,KL156-D1_05_rmlC,KL156-D1_06_wzx,KL156-D1_07,KL156-D1_08_wfgD,KL156-D1_09_wzy,KL156-D1_10,KL156-D1_11_arnC,KL156-D1_12,KL156-D1_13,KL156-D1_14,KL156-D1_15,KL156-D1_16_gnd,KL156-D1_17_ugd	OL102	OL102	?-	None	0.6544	OL102_01_rfbB,OL102_02_rfbA,OL102_03_rfbD,OL102_04_rfbC,OL102_05_wbbL,OL102_06_rhamnan,OL102_07_wzm,OL102_08_wzt	-	-	-	-	-	ermG.v1	-	-	-	-	-	-
maxbin_MAG	ERR3405117.045	unknown		1322	2478	24811	2977434	no	N50	NA	0	0	0	0	-	0	-	0	-	0	-	0	-	0	-	-	KL156-D1	?-	None	0.6611	KL156-D1_01_galF,KL156-D1_02_rmlB,KL156-D1_03_rmlD,KL156-D1_04_rmlA,KL156-D1_05_rmlC,KL156-D1_06_wzx,KL156-D1_07,KL156-D1_08_wfgD,KL156-D1_09_wzy,KL156-D1_10,KL156-D1_11_arnC,KL156-D1_12,KL156-D1_13,KL156-D1_14,KL156-D1_15,KL156-D1_16_gnd,KL156-D1_17_ugd	OL103	OL103	-	None	0	OL103_01_rmlC,OL103_02_wzm,OL103_03_wzt,OL103_04_hydrolase,OL103_05_spsA,OL103_06_wbbL	-	-	-	-	-	-	-	-	-	-	-	-
maxbin_MAG	ERR3405117.046	unknown		956	2663	10150	2187403	no	N50	NA	0	0	0	0	-	0	-	0	-	0	-	0	-	0	-	-	KL126	-	None	0.6611	KL126_01_galF,KL126_02_cpsACP,KL126_03_wzi,KL126_04_wza,KL126_05_wzb,KL126_06_wzc,KL126_07_wbaP,KL126_08,KL126_09,KL126_10_wzx,KL126_11_wcpS,KL126_12_wcqP,KL126_13_glf,KL126_14_gnd,KL126_15_ugd	O3b	O3b	-	None	0	O3b_01_manC,O3b_02_manB,O3b_03_wzm,O3b_04_wzt,O3b_05_wbdD,O3b_06_wbdA,O3b_07_wbdB,O3b_08_wbdC	-	-	-	-	-	-	-	-	-	-	-	-
maxbin_MAG	ERR3405117.047	unknown		1800	1954	15563	3449294	no	N50	NA	0	0	0	0	-	0	-	0	-	0	-	0	-	0	-	-	KL12	?-	None	0.659	KL12_01_galF,KL12_02_cpsACP,KL12_03_wzi,KL12_04_wza,KL12_05_wzb,KL12_06_wzc,KL12_07_wbaP,KL12_08_wcaA,KL12_09_wclN,KL12_10_wclM,KL12_11,KL12_12_wzy,KL12_13_wckF,KL12_14_wckG,KL12_15_wckH,KL12_16_wzx,KL12_17_glf,KL12_18_gnd,KL12_19_rmlB,KL12_20_rmlA,KL12_21_rmlD,KL12_22_rmlC,KL12_23_ugd	OL102	OL102	-	None	0.6923	OL102_01_rfbB,OL102_02_rfbA,OL102_03_rfbD,OL102_04_rfbC,OL102_05_wbbL,OL102_06_rhamnan,OL102_07_wzm,OL102_08_wzt	-	-	-	-	-	-	-	-	-	-	-	-
maxbin_MAG	ERR3405117.048	unknown		1612	2229	28221	3332245	no	N50	NA	0	0	0	0	-	0	-	0	-	0	-	0	-	0	-	-	KL22	-	None	0.69	KL22_01_galF,KL22_02_cpsACP,KL22_03_wzi,KL22_04_wza,KL22_05_wzb,KL22_06_wzc,KL22_07_wzy,KL22_08,KL22_09,KL22_10_wfeD,KL22_11_wzx,KL22_12_rutE,KL22_13,KL22_14,KL22_15_wcaJ,KL22_16_gnd,KL22_17,KL22_18_ugd	OL103	OL103	?-	None	0.6919	OL103_01_rmlC,OL103_02_wzm,OL103_03_wzt,OL103_04_hydrolase,OL103_05_spsA,OL103_06_wbbL	-	-	-	-	-	-	-	-	-	-	-	-
maxbin_MAG	ERR3405117.049	unknown		1677	1992	37217	3266789	no	N50	NA	0	0	0	0	-	0	-	0	-	0	-	0	-	0	-	-	KL107	?-	None	0.6837	KL107_01_galF,KL107_02_cpsACP,KL107_03_wzi,KL107_04_wza,KL107_05_wzb,KL107_06_wzc,KL107_07_wbaP,KL107_08,KL107_09,KL107_10,KL107_11_gnd,KL107_12,KL107_13,KL107_14,KL107_15,KL107_16_ugd	O12	O12	?-	None	0.7043	O12_01_rfbB,O12_02_rfbA,O12_03_rfbD,O12_04_rfbC,O12_05_wbbL,O12_06_wzm,O12_07_wzt,O12_08_wbbB	-	-	-	-	-	-	-	-	-	-	-	-
maxbin_MAG	ERR3405117.050	unknown		639	2612	28398	1476950	no	N50	NA	0	0	0	0	-	0	-	0	-	0	-	0	-	0	-	-	KL156-D1	?-	None	0.649	KL156-D1_01_galF,KL156-D1_02_rmlB,KL156-D1_03_rmlD,KL156-D1_04_rmlA,KL156-D1_05_rmlC,KL156-D1_06_wzx,KL156-D1_07,KL156-D1_08_wfgD,KL156-D1_09_wzy,KL156-D1_10,KL156-D1_11_arnC,KL156-D1_12,KL156-D1_13,KL156-D1_14,KL156-D1_15,KL156-D1_16_gnd,KL156-D1_17_ugd	OL103	OL103	-	None	0.6522	OL103_01_rmlC,OL103_02_wzm,OL103_03_wzt,OL103_04_hydrolase,OL103_05_spsA,OL103_06_wbbL	-	-	-	-	-	-	-	-	-	-	-	-
maxbin_MAG	ERR3405117.051	unknown		2748	2125	28185	5523475	no	N50	NA	0	0	0	0	-	0	-	0	-	0	-	0	-	0	-	-	KL155	?-	None	0.6623	KL155_01_galF,KL155_02_cpsACP,KL155_03_wzi,KL155_04_wza,KL155_05_wzb,KL155_06_wzc,KL155_07_wcaJ,KL155_08,KL155_09_epsH_1,KL155_10,KL155_11,KL155_12,KL155_13_wzy,KL155_14_epsH_2,KL155_15_wzx,KL155_16_glf,KL155_17_gnd,KL155_18_rmlB,KL155_19_rmlA,KL155_20_rmlD,KL155_21_rmlC,KL155_22_ugd	OL102	OL102	?-	None	0.6674	OL102_01_rfbB,OL102_02_rfbA,OL102_03_rfbD,OL102_04_rfbC,OL102_05_wbbL,OL102_06_rhamnan,OL102_07_wzm,OL102_08_wzt	-	-	-	-	-	-	-	-	-	-	-	-
maxbin_MAG	ERR3405117.052	unknown		980	2545	13251	2171620	no	N50	NA	0	0	0	0	-	0	-	0	-	0	-	0	-	0	-	-	KL126	-	None	0.6457	KL126_01_galF,KL126_02_cpsACP,KL126_03_wzi,KL126_04_wza,KL126_05_wzb,KL126_06_wzc,KL126_07_wbaP,KL126_08,KL126_09,KL126_10_wzx,KL126_11_wcpS,KL126_12_wcqP,KL126_13_glf,KL126_14_gnd,KL126_15_ugd	OL103	OL103	-	None	0.6643	OL103_01_rmlC,OL103_02_wzm,OL103_03_wzt,OL103_04_hydrolase,OL103_05_spsA,OL103_06_wbbL	-	-	-	-	-	-	-	-	-	-	-	-
maxbin_MAG	ERR3405117.053	unknown		1731	1897	28793	3309758	no	N50	NA	0	0	0	0	-	0	-	0	-	0	-	0	-	0	-	-	KL156-D1	?-	None	0.6889	KL156-D1_01_galF,KL156-D1_02_rmlB,KL156-D1_03_rmlD,KL156-D1_04_rmlA,KL156-D1_05_rmlC,KL156-D1_06_wzx,KL156-D1_07,KL156-D1_08_wfgD,KL156-D1_09_wzy,KL156-D1_10,KL156-D1_11_arnC,KL156-D1_12,KL156-D1_13,KL156-D1_14,KL156-D1_15,KL156-D1_16_gnd,KL156-D1_17_ugd	OL102	OL102	?-	None	0.721	OL102_01_rfbB,OL102_02_rfbA,OL102_03_rfbD,OL102_04_rfbC,OL102_05_wbbL,OL102_06_rhamnan,OL102_07_wzm,OL102_08_wzt	-	-	-	-	-	-	-	-	-	-	-	-
maxbin_MAG	ERR3405117.054	unknown		1708	2010	28558	3320910	no	N50	NA	0	0	0	0	-	0	-	0	-	0	-	0	-	0	-	-	KL126	-	None	0.6661	KL126_01_galF,KL126_02_cpsACP,KL126_03_wzi,KL126_04_wza,KL126_05_wzb,KL126_06_wzc,KL126_07_wbaP,KL126_08,KL126_09,KL126_10_wzx,KL126_11_wcpS,KL126_12_wcqP,KL126_13_glf,KL126_14_gnd,KL126_15_ugd	O12	O12	?-	None	0.6606	O12_01_rfbB,O12_02_rfbA,O12_03_rfbD,O12_04_rfbC,O12_05_wbbL,O12_06_wzm,O12_07_wzt,O12_08_wbbB	-	-	-	-	-	-	-	-	-	-	-	-
maxbin_MAG	ERR3405117.055	unknown		1794	1764	15299	3234167	no	N50	NA	0	0	2	2	-	0	-	0	-	0	-	0	-	0	-	-	KL156-D1	?-	None	0.6724	KL156-D1_01_galF,KL156-D1_02_rmlB,KL156-D1_03_rmlD,KL156-D1_04_rmlA,KL156-D1_05_rmlC,KL156-D1_06_wzx,KL156-D1_07,KL156-D1_08_wfgD,KL156-D1_09_wzy,KL156-D1_10,KL156-D1_11_arnC,KL156-D1_12,KL156-D1_13,KL156-D1_14,KL156-D1_15,KL156-D1_16_gnd,KL156-D1_17_ugd	OL102	OL102	-	None	0.6404	OL102_01_rfbB,OL102_02_rfbA,OL102_03_rfbD,OL102_04_rfbC,OL102_05_wbbL,OL102_06_rhamnan,OL102_07_wzm,OL102_08_wzt	-	-	-	-	-	-	-	-	sul2	-	-	-
maxbin_MAG	ERR3405117.056	unknown		767	1950	10127	1464508	no	N50	NA	0	0	0	0	-	0	-	0	-	0	-	0	-	0	-	-	KL156-D1	?-	None	0.6789	KL156-D1_01_galF,KL156-D1_02_rmlB,KL156-D1_03_rmlD,KL156-D1_04_rmlA,KL156-D1_05_rmlC,KL156-D1_06_wzx,KL156-D1_07,KL156-D1_08_wfgD,KL156-D1_09_wzy,KL156-D1_10,KL156-D1_11_arnC,KL156-D1_12,KL156-D1_13,KL156-D1_14,KL156-D1_15,KL156-D1_16_gnd,KL156-D1_17_ugd	OL102	OL102	?-	None	0.6775	OL102_01_rfbB,OL102_02_rfbA,OL102_03_rfbD,OL102_04_rfbC,OL102_05_wbbL,OL102_06_rhamnan,OL102_07_wzm,OL102_08_wzt	-	-	-	-	-	-	-	-	-	-	-	-
maxbin_MAG	ERR3405117.057	unknown		805	1673	6984	1345230	no	N50	NA	0	0	0	0	-	0	-	0	-	0	-	0	-	0	-	-	KL36	-	None	0.6613	KL36_01_galF,KL36_02_cpsACP,KL36_03_wzi,KL36_04_wza,KL36_05_wzb,KL36_06_wzc,KL36_07_wcaJ,KL36_08_wcaA,KL36_09_rmlB,KL36_10_rmlA,KL36_11_rmlC,KL36_12_wzy,KL36_13_wckE,KL36_14_wcuM,KL36_15,KL36_16_wckT,KL36_17_wzx,KL36_18_wcuJ,KL36_19_rmlD,KL36_20_gnd,KL36_21_ugd	OL102	OL102	-	None	0.7397	OL102_01_rfbB,OL102_02_rfbA,OL102_03_rfbD,OL102_04_rfbC,OL102_05_wbbL,OL102_06_rhamnan,OL102_07_wzm,OL102_08_wzt	-	-	-	-	-	-	-	-	-	-	-	-
maxbin_MAG	ERR3405117.058	unknown		860	2005	9641	1651339	no	N50	NA	0	0	0	0	-	0	-	0	-	0	-	0	-	0	-	-	KL156-D1	?-	None	0.6929	KL156-D1_01_galF,KL156-D1_02_rmlB,KL156-D1_03_rmlD,KL156-D1_04_rmlA,KL156-D1_05_rmlC,KL156-D1_06_wzx,KL156-D1_07,KL156-D1_08_wfgD,KL156-D1_09_wzy,KL156-D1_10,KL156-D1_11_arnC,KL156-D1_12,KL156-D1_13,KL156-D1_14,KL156-D1_15,KL156-D1_16_gnd,KL156-D1_17_ugd	OL102	OL102	?-	None	0.6753	OL102_01_rfbB,OL102_02_rfbA,OL102_03_rfbD,OL102_04_rfbC,OL102_05_wbbL,OL102_06_rhamnan,OL102_07_wzm,OL102_08_wzt	-	-	-	-	-	-	-	-	-	-	-	-
maxbin_MAG	ERR3405117.059	unknown		916	2075	8774	1791471	no	N50	NA	0	0	0	0	-	0	-	0	-	0	-	0	-	0	-	-	KL107	?-	None	0.7022	KL107_01_galF,KL107_02_cpsACP,KL107_03_wzi,KL107_04_wza,KL107_05_wzb,KL107_06_wzc,KL107_07_wbaP,KL107_08,KL107_09,KL107_10,KL107_11_gnd,KL107_12,KL107_13,KL107_14,KL107_15,KL107_16_ugd	O12	O12	?-	None	0.6912	O12_01_rfbB,O12_02_rfbA,O12_03_rfbD,O12_04_rfbC,O12_05_wbbL,O12_06_wzm,O12_07_wzt,O12_08_wbbB	-	-	-	-	-	-	-	-	-	-	-	-
metaspades	ERR3405526_metaspades	unknown		36289	30787	723981	47961858	no	-	NA	0	0	5	8	-	0	-	0	-	0	-	0	-	0	-	-	KL156-D1	?-+	None	0.8076	KL156-D1_02_rmlB,KL156-D1_03_rmlD,KL156-D1_04_rmlA,KL156-D1_05_rmlC,KL156-D1_06_wzx,KL156-D1_07,KL156-D1_08_wfgD,KL156-D1_09_wzy,KL156-D1_10,KL156-D1_11_arnC,KL156-D1_12,KL156-D1_13,KL156-D1_14,KL156-D1_15	OL102	OL102	?-	None	0.7271	OL102_01_rfbB,OL102_02_rfbA,OL102_03_rfbD,OL102_04_rfbC,OL102_05_wbbL,OL102_06_rhamnan,OL102_07_wzm,OL102_08_wzt	aad(6)*;aph(3')-IIIa;sat-4*	-	-	-	-	lsaA*;mphB.v2*	-	-	-	tetM.v2*	-	dfrE*
WGS	ERR3405526_GCA_902159515.1	Klebsiella michiganensis	strong	130	217734	901925	6363996	yes (81)	ambiguous_bases	NA	1	1	2	2	ybt unknown	0	-	0	-	0	-	0	-	0	-	-	KL164	?-*	Good	0.8439	KL164_08_wcuF,KL164_14_wcqJ	O1v1	O1	-+*	Good	0.7213	O1/O2v1_03_wbbM,O1/O2v1_05_wbbN,O1/O2v1_07_kfoC	aph(3')-Ia*?	-	-	-	-	-	-	-	-	-	-	-
WGS	ERR3405526_GCA_902162185.1	Klebsiella pneumoniae	strong	88	370203	1120573	5424627	yes (677)	ambiguous_bases	ST422	0	0	1	1	-	0	-	0	-	0	-	0	-	0	-	wzi113	KL111	none	Perfect	1		O3b	O3b	none	Very high	0.9915		-	-	-	-	-	-	-	-	-	tet(D)	-	-
maxbin_MAG	ERR3405526.001	unknown		126	43519	124390	2258771	no	-	NA	0	0	0	0	-	0	-	0	-	0	-	0	-	0	-	-	KL156-D1	?-	None	0.6635	KL156-D1_01_galF,KL156-D1_02_rmlB,KL156-D1_03_rmlD,KL156-D1_04_rmlA,KL156-D1_05_rmlC,KL156-D1_06_wzx,KL156-D1_07,KL156-D1_08_wfgD,KL156-D1_09_wzy,KL156-D1_10,KL156-D1_11_arnC,KL156-D1_12,KL156-D1_13,KL156-D1_14,KL156-D1_15,KL156-D1_16_gnd,KL156-D1_17_ugd	OL102	OL102	-	None	0.7195	OL102_01_rfbB,OL102_02_rfbA,OL102_03_rfbD,OL102_04_rfbC,OL102_05_wbbL,OL102_06_rhamnan,OL102_07_wzm,OL102_08_wzt	-	-	-	-	-	-	-	-	-	-	-	-
maxbin_MAG	ERR3405526.002	Escherichia coli / Shigella	strong	62	216055	376562	5085549	no	-	NA	0	0	2	2	-	0	-	0	-	0	-	0	-	0	-	-	KL54	?-*	None	0.729	KL54_02_cpsACP,KL54_03_wzi,KL54_04_wza,KL54_05_wzb,KL54_06_wzc,KL54_07_wclU,KL54_08_wzx,KL54_09_wzy,KL54_10_wckB,KL54_11_wcoS,KL54_13_wcaG,KL54_14_wcaH,KL54_15_wcaI,KL54_16_wcaJ,KL54_18_manC,KL54_19_manB	OL102	OL102	-	None	0.7409	OL102_01_rfbB,OL102_02_rfbA,OL102_03_rfbD,OL102_04_rfbC,OL102_05_wbbL,OL102_06_rhamnan,OL102_07_wzm,OL102_08_wzt	-	-	-	-	-	mphB.v2*	-	-	-	-	-	-
maxbin_MAG	ERR3405526.003	unknown		74	109188	214024	2569223	no	-	NA	0	0	1	3	-	0	-	0	-	0	-	0	-	0	-	-	KL156-D1	?-	None	0.6682	KL156-D1_01_galF,KL156-D1_02_rmlB,KL156-D1_03_rmlD,KL156-D1_04_rmlA,KL156-D1_05_rmlC,KL156-D1_06_wzx,KL156-D1_07,KL156-D1_08_wfgD,KL156-D1_09_wzy,KL156-D1_10,KL156-D1_11_arnC,KL156-D1_12,KL156-D1_13,KL156-D1_14,KL156-D1_15,KL156-D1_16_gnd,KL156-D1_17_ugd	OL102	OL102	-	None	0.6967	OL102_01_rfbB,OL102_02_rfbA,OL102_03_rfbD,OL102_04_rfbC,OL102_05_wbbL,OL102_06_rhamnan,OL102_07_wzm,OL102_08_wzt	ant6-Ia.v1*;aph(3')-IIIa;sat-4*	-	-	-	-	-	-	-	-	-	-	-
maxbin_MAG	ERR3405526.004	unknown		28	217666	468442	2198806	no	-	NA	0	0	0	0	-	0	-	0	-	0	-	0	-	0	-	-	KL156-D1	-	None	0.6839	KL156-D1_01_galF,KL156-D1_02_rmlB,KL156-D1_03_rmlD,KL156-D1_04_rmlA,KL156-D1_05_rmlC,KL156-D1_06_wzx,KL156-D1_07,KL156-D1_08_wfgD,KL156-D1_09_wzy,KL156-D1_10,KL156-D1_11_arnC,KL156-D1_12,KL156-D1_13,KL156-D1_14,KL156-D1_15,KL156-D1_16_gnd,KL156-D1_17_ugd	OL101	OL101	-	None	0	OL101_01_rfbB,OL101_02_rfbA,OL101_03_rfbD,OL101_04_rfbC,OL101_05_wbbL,OL101_06_wzm,OL101_07_wzt,OL101_08_wbbB,OL101_09_glycosylhydrolase	-	-	-	-	-	-	-	-	-	-	-	-
maxbin_MAG	ERR3405526.005	unknown		53	149871	723981	3240149	no	-	NA	0	0	3	3	-	0	-	0	-	0	-	0	-	0	-	-	KL156-D1	?-	None	0.6772	KL156-D1_01_galF,KL156-D1_02_rmlB,KL156-D1_03_rmlD,KL156-D1_04_rmlA,KL156-D1_05_rmlC,KL156-D1_06_wzx,KL156-D1_07,KL156-D1_08_wfgD,KL156-D1_09_wzy,KL156-D1_10,KL156-D1_11_arnC,KL156-D1_12,KL156-D1_13,KL156-D1_14,KL156-D1_15,KL156-D1_16_gnd,KL156-D1_17_ugd	OL101	OL101	?-	None	0.6485	OL101_01_rfbB,OL101_02_rfbA,OL101_03_rfbD,OL101_04_rfbC,OL101_05_wbbL,OL101_06_wzm,OL101_07_wzt,OL101_08_wbbB,OL101_09_glycosylhydrolase	-	-	-	-	-	lsaA*	-	-	-	tetM.v2*	-	dfrE*
maxbin_MAG	ERR3405526.006	unknown		90	75881	281637	2433736	no	-	NA	0	0	0	0	-	0	-	0	-	0	-	0	-	0	-	-	KL156-D1	-	None	0.6956	KL156-D1_01_galF,KL156-D1_02_rmlB,KL156-D1_03_rmlD,KL156-D1_04_rmlA,KL156-D1_05_rmlC,KL156-D1_06_wzx,KL156-D1_07,KL156-D1_08_wfgD,KL156-D1_09_wzy,KL156-D1_10,KL156-D1_11_arnC,KL156-D1_12,KL156-D1_13,KL156-D1_14,KL156-D1_15,KL156-D1_16_gnd,KL156-D1_17_ugd	OL102	OL102	-	None	0.6478	OL102_01_rfbB,OL102_02_rfbA,OL102_03_rfbD,OL102_04_rfbC,OL102_05_wbbL,OL102_06_rhamnan,OL102_07_wzm,OL102_08_wzt	-	-	-	-	-	-	-	-	-	-	-	-
maxbin_MAG	ERR3405526.007	unknown		27	399643	571896	4553579	no	-	NA	0	0	0	0	-	0	-	0	-	0	-	0	-	0	-	-	KL156-D1	?-	None	0.6777	KL156-D1_01_galF,KL156-D1_02_rmlB,KL156-D1_03_rmlD,KL156-D1_04_rmlA,KL156-D1_05_rmlC,KL156-D1_06_wzx,KL156-D1_07,KL156-D1_08_wfgD,KL156-D1_09_wzy,KL156-D1_10,KL156-D1_11_arnC,KL156-D1_12,KL156-D1_13,KL156-D1_14,KL156-D1_15,KL156-D1_16_gnd,KL156-D1_17_ugd	OL102	OL102	-	None	0.6486	OL102_01_rfbB,OL102_02_rfbA,OL102_03_rfbD,OL102_04_rfbC,OL102_05_wbbL,OL102_06_rhamnan,OL102_07_wzm,OL102_08_wzt	-	-	-	-	-	-	-	-	-	-	-	-
maxbin_MAG	ERR3405526.008	unknown		83	115657	221350	1896056	no	-	NA	0	0	0	0	-	0	-	0	-	0	-	0	-	0	-	-	KL156-D1	?-	None	0.6768	KL156-D1_01_galF,KL156-D1_02_rmlB,KL156-D1_03_rmlD,KL156-D1_04_rmlA,KL156-D1_05_rmlC,KL156-D1_06_wzx,KL156-D1_07,KL156-D1_08_wfgD,KL156-D1_09_wzy,KL156-D1_10,KL156-D1_11_arnC,KL156-D1_12,KL156-D1_13,KL156-D1_14,KL156-D1_15,KL156-D1_16_gnd,KL156-D1_17_ugd	O12	O12	-	None	0.6671	O12_01_rfbB,O12_02_rfbA,O12_03_rfbD,O12_04_rfbC,O12_05_wbbL,O12_06_wzm,O12_07_wzt,O12_08_wbbB	-	-	-	-	-	-	-	-	-	-	-	-
maxbin_MAG	ERR3405526.009	unknown		269	88720	251454	3291638	no	-	NA	0	0	0	0	-	0	-	0	-	0	-	0	-	0	-	-	KL156-D1	?-	None	0.6458	KL156-D1_01_galF,KL156-D1_02_rmlB,KL156-D1_03_rmlD,KL156-D1_04_rmlA,KL156-D1_05_rmlC,KL156-D1_06_wzx,KL156-D1_07,KL156-D1_08_wfgD,KL156-D1_09_wzy,KL156-D1_10,KL156-D1_11_arnC,KL156-D1_12,KL156-D1_13,KL156-D1_14,KL156-D1_15,KL156-D1_16_gnd,KL156-D1_17_ugd	OL102	OL102	-	None	0.6795	OL102_01_rfbB,OL102_02_rfbA,OL102_03_rfbD,OL102_04_rfbC,OL102_05_wbbL,OL102_06_rhamnan,OL102_07_wzm,OL102_08_wzt	-	-	-	-	-	-	-	-	-	-	-	-
maxbin_MAG	ERR3405526.010	unknown		1476	2333	14570	3159085	no	N50	NA	0	0	0	0	-	0	-	0	-	0	-	0	-	0	-	-	KL41	?-	None	0.6732	KL41_01_galF,KL41_02_cpsACP,KL41_03_wzi,KL41_04_wza,KL41_05_wzb,KL41_06_wzc,KL41_07_wbaP,KL41_08_wcaA,KL41_09_wclN,KL41_10_wclM,KL41_11,KL41_12_wzy,KL41_13_wckF,KL41_14_glf,KL41_15_gnd,KL41_16,KL41_17_wzx,KL41_18_gnd,KL41_19_rmlB,KL41_20_rmlA,KL41_21_rmlD,KL41_22_rmlC	OL102	OL102	-	None	0.6601	OL102_01_rfbB,OL102_02_rfbA,OL102_03_rfbD,OL102_04_rfbC,OL102_05_wbbL,OL102_06_rhamnan,OL102_07_wzm,OL102_08_wzt	-	-	-	-	-	-	-	-	-	-	-	-
maxbin_MAG	ERR3405526.011	unknown		1278	2430	20749	2864304	no	N50	NA	0	0	0	0	-	0	-	0	-	0	-	0	-	0	-	-	KL126	?-	None	0.6669	KL126_01_galF,KL126_02_cpsACP,KL126_03_wzi,KL126_04_wza,KL126_05_wzb,KL126_06_wzc,KL126_07_wbaP,KL126_08,KL126_09,KL126_10_wzx,KL126_11_wcpS,KL126_12_wcqP,KL126_13_glf,KL126_14_gnd,KL126_15_ugd	OL101	OL101	?-	None	0.6881	OL101_01_rfbB,OL101_02_rfbA,OL101_03_rfbD,OL101_04_rfbC,OL101_05_wbbL,OL101_06_wzm,OL101_07_wzt,OL101_08_wbbB,OL101_09_glycosylhydrolase	-	-	-	-	-	-	-	-	-	-	-	-
maxbin_MAG	ERR3405526.012	unknown		1234	3183	19930	3088034	no	N50	NA	0	0	0	0	-	0	-	0	-	0	-	0	-	0	-	-	KL126	-	None	0.6508	KL126_01_galF,KL126_02_cpsACP,KL126_03_wzi,KL126_04_wza,KL126_05_wzb,KL126_06_wzc,KL126_07_wbaP,KL126_08,KL126_09,KL126_10_wzx,KL126_11_wcpS,KL126_12_wcqP,KL126_13_glf,KL126_14_gnd,KL126_15_ugd	O4	O4	-	None	0	O4_01_hydrolase,O4_02_hypothetical,O4_03_hypothetical,O4_04_wzt,O4_05_wzm,O4_06_glycosyltransferase	-	-	-	-	-	-	-	-	-	-	-	-
metaspades	ERR3404870_metaspades	unknown		3227	142735	479681	21320328	no	-	NA	1	0	6	12	ybt unknown	0	-	0	-	0	iro unknown	0	-	0	-	-	KL156-D1	?-*	None	0.8914	KL156-D1_05_rmlC,KL156-D1_06_wzx,KL156-D1_07,KL156-D1_08_wfgD,KL156-D1_09_wzy,KL156-D1_10,KL156-D1_11_arnC,KL156-D1_12,KL156-D1_13,KL156-D1_14,KL156-D1_15	OL102	OL102	?-	None	0.7091	OL102_01_rfbB,OL102_02_rfbA,OL102_03_rfbD,OL102_04_rfbC,OL102_05_wbbL,OL102_06_rhamnan,OL102_07_wzm,OL102_08_wzt	aph(3')-IIIa;sat-4*	-	fosA2^	-	-	ermB.v1;lsaA*;mphC.v1;msrA.v1*	-	-	-	tetM.v2*	-	dfrC;dfrE*
WGS	ERR3404870_GCA_902166515.1	Klebsiella pneumoniae	strong	1	4894925	4894925	4894925	yes (292128)	total_size,ambiguous_bases	ST1391-4LV	0	0	0	0	-	0	-	0	-	0	-	0	-	0	-	-	KL107	?-	None	0.7234	KL107_01_galF,KL107_02_cpsACP,KL107_03_wzi,KL107_04_wza,KL107_05_wzb,KL107_06_wzc,KL107_07_wbaP,KL107_08,KL107_09,KL107_10,KL107_11_gnd,KL107_12,KL107_13,KL107_14,KL107_15,KL107_16_ugd	OL102	OL102	-	None	0.7388	OL102_01_rfbB,OL102_02_rfbA,OL102_03_rfbD,OL102_04_rfbC,OL102_05_wbbL,OL102_06_rhamnan,OL102_07_wzm,OL102_08_wzt	-	-	-	-	-	-	-	-	-	-	-	-
maxbin_MAG	ERR3404870.001	unknown		11	35691	71551	181448	no	-	NA	0	0	1	1	-	0	-	0	-	0	-	0	-	0	-	-	KL156-D1	-	None	0	KL156-D1_01_galF,KL156-D1_02_rmlB,KL156-D1_03_rmlD,KL156-D1_04_rmlA,KL156-D1_05_rmlC,KL156-D1_06_wzx,KL156-D1_07,KL156-D1_08_wfgD,KL156-D1_09_wzy,KL156-D1_10,KL156-D1_11_arnC,KL156-D1_12,KL156-D1_13,KL156-D1_14,KL156-D1_15,KL156-D1_16_gnd,KL156-D1_17_ugd	OL103	OL103	-	None	0	OL103_01_rmlC,OL103_02_wzm,OL103_03_wzt,OL103_04_hydrolase,OL103_05_spsA,OL103_06_wbbL	-	-	-	-	-	ermB.v1	-	-	-	-	-	-
maxbin_MAG	ERR3404870.002	Escherichia coli / Shigella	strong	40	271737	479681	4934710	no	-	NA	1	0	0	0	ybt unknown	0	-	0	-	0	iro unknown	0	-	0	-	-	KL156-D1	?-*	None	0.9099	KL156-D1_05_rmlC,KL156-D1_06_wzx,KL156-D1_07,KL156-D1_08_wfgD,KL156-D1_09_wzy,KL156-D1_10,KL156-D1_11_arnC,KL156-D1_12,KL156-D1_13,KL156-D1_14,KL156-D1_15	OL102	OL102	?-	None	0.7318	OL102_01_rfbB,OL102_02_rfbA,OL102_03_rfbD,OL102_04_rfbC,OL102_05_wbbL,OL102_06_rhamnan,OL102_07_wzm,OL102_08_wzt	-	-	-	-	-	-	-	-	-	-	-	-
maxbin_MAG	ERR3404870.003	unknown		47	156566	418190	2888797	no	-	NA	0	0	3	3	-	0	-	0	-	0	-	0	-	0	-	-	KL156-D1	?-	None	0.676	KL156-D1_01_galF,KL156-D1_02_rmlB,KL156-D1_03_rmlD,KL156-D1_04_rmlA,KL156-D1_05_rmlC,KL156-D1_06_wzx,KL156-D1_07,KL156-D1_08_wfgD,KL156-D1_09_wzy,KL156-D1_10,KL156-D1_11_arnC,KL156-D1_12,KL156-D1_13,KL156-D1_14,KL156-D1_15,KL156-D1_16_gnd,KL156-D1_17_ugd	OL101	OL101	?-	None	0.6485	OL101_01_rfbB,OL101_02_rfbA,OL101_03_rfbD,OL101_04_rfbC,OL101_05_wbbL,OL101_06_wzm,OL101_07_wzt,OL101_08_wbbB,OL101_09_glycosylhydrolase	-	-	-	-	-	lsaA*	-	-	-	tetM.v2*	-	dfrE*
maxbin_MAG	ERR3404870.004	Enterobacter ludwigii	strong	46	182792	395259	5003214	no	-	NA	0	0	2	2	-	0	-	0	-	0	-	0	-	0	-	-	KL113	?-*	None	0.7409	KL113_02_cpsACP,KL113_03_wzi,KL113_04_wza,KL113_05_wzb,KL113_06_wzc,KL113_07_wzx,KL113_08,KL113_09,KL113_10,KL113_11_wcoS,KL113_13_wcaG,KL113_14,KL113_15_wcaI,KL113_16_wcaJ,KL113_18_manC,KL113_19_manB	O3/O3a	O3/O3a	?-	None	0.7172	O3/O3a_01_manC,O3/O3a_02_manB,O3/O3a_03_wzm,O3/O3a_04_wzt,O3/O3a_05_wbdD,O3/O3a_06_wbdA,O3/O3a_07_wbdB,O3/O3a_08_wbdC	-	-	fosA2^	-	-	-	-	-	-	-	-	-
maxbin_MAG	ERR3404870.005	unknown		100	61668	265698	2493119	no	-	NA	0	0	3	4	-	0	-	0	-	0	-	0	-	0	-	-	KL156-D1	?-	None	0.6448	KL156-D1_01_galF,KL156-D1_02_rmlB,KL156-D1_03_rmlD,KL156-D1_04_rmlA,KL156-D1_05_rmlC,KL156-D1_06_wzx,KL156-D1_07,KL156-D1_08_wfgD,KL156-D1_09_wzy,KL156-D1_10,KL156-D1_11_arnC,KL156-D1_12,KL156-D1_13,KL156-D1_14,KL156-D1_15,KL156-D1_16_gnd,KL156-D1_17_ugd	O4	O4	-	None	0	O4_01_hydrolase,O4_02_hypothetical,O4_03_hypothetical,O4_04_wzt,O4_05_wzm,O4_06_glycosyltransferase	-	-	-	-	-	mphC.v1;msrA.v1*	-	-	-	-	-	dfrC
maxbin_MAG	ERR3404870.006	unknown		113	46141	158766	2420027	no	-	NA	0	0	1	2	-	0	-	0	-	0	-	0	-	0	-	-	KL156-D1	?-	None	0.6739	KL156-D1_01_galF,KL156-D1_02_rmlB,KL156-D1_03_rmlD,KL156-D1_04_rmlA,KL156-D1_05_rmlC,KL156-D1_06_wzx,KL156-D1_07,KL156-D1_08_wfgD,KL156-D1_09_wzy,KL156-D1_10,KL156-D1_11_arnC,KL156-D1_12,KL156-D1_13,KL156-D1_14,KL156-D1_15,KL156-D1_16_gnd,KL156-D1_17_ugd	OL103	OL103	-	None	0	OL103_01_rmlC,OL103_02_wzm,OL103_03_wzt,OL103_04_hydrolase,OL103_05_spsA,OL103_06_wbbL	aph(3')-IIIa;sat-4*	-	-	-	-	-	-	-	-	-	-	-
maxbin_MAG	ERR3404870.007	unknown		67	151729	382404	2682323	no	-	NA	0	0	0	0	-	0	-	0	-	0	-	0	-	0	-	-	KL107	?-	None	0.6625	KL107_01_galF,KL107_02_cpsACP,KL107_03_wzi,KL107_04_wza,KL107_05_wzb,KL107_06_wzc,KL107_07_wbaP,KL107_08,KL107_09,KL107_10,KL107_11_gnd,KL107_12,KL107_13,KL107_14,KL107_15,KL107_16_ugd	OL102	OL102	-	None	0.6587	OL102_01_rfbB,OL102_02_rfbA,OL102_03_rfbD,OL102_04_rfbC,OL102_05_wbbL,OL102_06_rhamnan,OL102_07_wzm,OL102_08_wzt	-	-	-	-	-	-	-	-	-	-	-	-
metaspades	ERR3405556_metaspades	unknown		119465	2660	1169080	100286780	no	N50	NA	3	0	7	16	-	0	-	0	iuc unknown	0	-	0	-	0	-	-	KL156-D1	?-*	None	0.8727	KL156-D1_05_rmlC,KL156-D1_06_wzx,KL156-D1_07,KL156-D1_08_wfgD,KL156-D1_09_wzy,KL156-D1_10,KL156-D1_11_arnC,KL156-D1_12,KL156-D1_13,KL156-D1_14,KL156-D1_15	O12	O12	?-+	None	0.6912	O12_01_rfbB,O12_02_rfbA,O12_03_rfbD,O12_04_rfbC,O12_05_wbbL,O12_06_wzm,O12_07_wzt,O12_08_wbbB	aph(3')-IIIa;sat-4*	-	fosA2*	-	-	ermG.v1*;lnuC*;mel*;mphB.v2*	floR.v1*	-	sul2	tetQ*;tetW?	-	-
WGS	ERR3405556_GCA_902163275.1	Klebsiella pneumoniae	strong	55	795447	1059088	5335308	yes (547)	ambiguous_bases	ST45	1	0	0	0	ybt 10; ICEKp4	78	-	0	-	0	-	0	-	0	-	wzi5	KL5	?*	Good	0.9916		O3b	O3b	none	Very high	0.9939		-	-	-	-	-	-	-	-	-	-	-	-
WGS	ERR3405556_GCA_902163435.1	Klebsiella quasipneumoniae subsp. similipneumoniae	strong	21	2843540	2843540	5071724	yes (221)	ambiguous_bases	ST1901	0	0	0	0	-	0	-	0	-	0	-	0	-	0	-	wzi381	KL159	?+	None	0.9958		OL101	OL101	none	Very high	0.9973		-	-	-	-	-	-	-	-	-	-	-	-
WGS	ERR3405556_GCA_902163455.1	Klebsiella quasipneumoniae subsp. similipneumoniae	strong	26	2846919	2846919	5069939	yes (1)	ambiguous_bases	ST1901	0	0	0	0	-	0	-	0	-	0	-	0	-	0	-	wzi381	KL159	none	Very high	0.9985		OL101	OL101	none	Very high	0.9971		-	-	-	-	-	-	-	-	-	-	-	-
WGS	ERR3405556_GCA_902163375.1	Klebsiella oxytoca	strong	57	410083	1284419	5869474	yes (816)	ambiguous_bases	NA	1	1	2	2	ybt unknown	0	-	0	-	0	-	0	-	0	-	-	KL50	?-+*	Low	0.8042	KL50_02_cpsACP,KL50_07_wcuU,KL50_09_wzx	OL104	OL104	?-	Good	0.9912	OL104_01_manC,OL104_02_manB	-	-	fosA7*	-	-	-	-	-	-	-	-	-
maxbin_MAG	ERR3405556.001	unknown		33	162162	476788	1725514	no	-	NA	0	0	1	1	-	0	-	0	-	0	-	0	-	0	-	-	KL82	-	None	0.7105	KL82_01_galF,KL82_02_cpsACP,KL82_03_wzi,KL82_04_wza,KL82_05_wzb,KL82_06_wzc,KL82_07_wcaJ,KL82_08_wckY,KL82_09_wzy,KL82_10_wckV,KL82_11_wcqN,KL82_12_wcuF,KL82_13,KL82_14_wzx,KL82_15_wcqO,KL82_16_gnd,KL82_17_ugd	OL102	OL102	-	None	0	OL102_01_rfbB,OL102_02_rfbA,OL102_03_rfbD,OL102_04_rfbC,OL102_05_wbbL,OL102_06_rhamnan,OL102_07_wzm,OL102_08_wzt	-	-	-	-	-	-	-	-	-	-	-	-
maxbin_MAG	ERR3405556.002	unknown		53	103555	262425	2018916	no	-	NA	0	0	0	0	-	0	-	0	-	0	-	0	-	0	-	-	KL156-D1	?-	None	0.6744	KL156-D1_01_galF,KL156-D1_02_rmlB,KL156-D1_03_rmlD,KL156-D1_04_rmlA,KL156-D1_05_rmlC,KL156-D1_06_wzx,KL156-D1_07,KL156-D1_08_wfgD,KL156-D1_09_wzy,KL156-D1_10,KL156-D1_11_arnC,KL156-D1_12,KL156-D1_13,KL156-D1_14,KL156-D1_15,KL156-D1_16_gnd,KL156-D1_17_ugd	O4	O4	-	None	0	O4_01_hydrolase,O4_02_hypothetical,O4_03_hypothetical,O4_04_wzt,O4_05_wzm,O4_06_glycosyltransferase	-	-	-	-	-	-	-	-	-	-	-	-
maxbin_MAG	ERR3405556.003	unknown		18	326704	486928	2325506	no	-	NA	0	0	0	0	-	0	-	0	-	0	-	0	-	0	-	-	KL156-D1	?-	None	0.6644	KL156-D1_01_galF,KL156-D1_02_rmlB,KL156-D1_03_rmlD,KL156-D1_04_rmlA,KL156-D1_05_rmlC,KL156-D1_06_wzx,KL156-D1_07,KL156-D1_08_wfgD,KL156-D1_09_wzy,KL156-D1_10,KL156-D1_11_arnC,KL156-D1_12,KL156-D1_13,KL156-D1_14,KL156-D1_15,KL156-D1_16_gnd,KL156-D1_17_ugd	OL102	OL102	?-	None	0.664	OL102_01_rfbB,OL102_02_rfbA,OL102_03_rfbD,OL102_04_rfbC,OL102_05_wbbL,OL102_06_rhamnan,OL102_07_wzm,OL102_08_wzt	-	-	-	-	-	-	-	-	-	-	-	-
maxbin_MAG	ERR3405556.004	Enterobacter cloacae	strong	39	531252	1169080	5478258	no	-	NA	0	0	2	2	-	0	-	0	-	0	-	0	-	0	-	-	KL113	?-*	None	0.74	KL113_02_cpsACP,KL113_03_wzi,KL113_04_wza,KL113_05_wzb,KL113_06_wzc,KL113_07_wzx,KL113_08,KL113_09,KL113_10,KL113_11_wcoS,KL113_13_wcaG,KL113_14,KL113_15_wcaI,KL113_16_wcaJ,KL113_18_manC,KL113_19_manB	O3/O3a	O3/O3a	?-	None	0.7146	O3/O3a_01_manC,O3/O3a_02_manB,O3/O3a_03_wzm,O3/O3a_04_wzt,O3/O3a_05_wbdD,O3/O3a_06_wbdA,O3/O3a_07_wbdB,O3/O3a_08_wbdC	-	-	fosA2*	-	-	-	-	-	-	-	-	-
maxbin_MAG	ERR3405556.005	unknown		111	102025	237154	4470684	no	-	NA	0	0	1	1	-	0	-	0	-	0	-	0	-	0	-	-	KL156-D1	?-	None	0.6456	KL156-D1_01_galF,KL156-D1_02_rmlB,KL156-D1_03_rmlD,KL156-D1_04_rmlA,KL156-D1_05_rmlC,KL156-D1_06_wzx,KL156-D1_07,KL156-D1_08_wfgD,KL156-D1_09_wzy,KL156-D1_10,KL156-D1_11_arnC,KL156-D1_12,KL156-D1_13,KL156-D1_14,KL156-D1_15,KL156-D1_16_gnd,KL156-D1_17_ugd	OL102	OL102	?-	None	0.6863	OL102_01_rfbB,OL102_02_rfbA,OL102_03_rfbD,OL102_04_rfbC,OL102_05_wbbL,OL102_06_rhamnan,OL102_07_wzm,OL102_08_wzt	-	-	-	-	-	-	-	-	-	tetQ*	-	-
maxbin_MAG	ERR3405556.006	unknown		83	188145	489298	5264884	no	-	NA	0	0	0	0	-	0	-	0	-	0	-	0	-	0	-	-	KL156-D1	?-	None	0.68	KL156-D1_01_galF,KL156-D1_02_rmlB,KL156-D1_03_rmlD,KL156-D1_04_rmlA,KL156-D1_05_rmlC,KL156-D1_06_wzx,KL156-D1_07,KL156-D1_08_wfgD,KL156-D1_09_wzy,KL156-D1_10,KL156-D1_11_arnC,KL156-D1_12,KL156-D1_13,KL156-D1_14,KL156-D1_15,KL156-D1_16_gnd,KL156-D1_17_ugd	OL102	OL102	?-	None	0.6976	OL102_01_rfbB,OL102_02_rfbA,OL102_03_rfbD,OL102_04_rfbC,OL102_05_wbbL,OL102_06_rhamnan,OL102_07_wzm,OL102_08_wzt	-	-	-	-	-	-	-	-	-	-	-	-
maxbin_MAG	ERR3405556.007	unknown		364	78843	245837	2362571	no	-	NA	0	0	0	0	-	0	-	0	-	0	-	0	-	0	-	-	KL156-D1	?-	None	0.6573	KL156-D1_01_galF,KL156-D1_02_rmlB,KL156-D1_03_rmlD,KL156-D1_04_rmlA,KL156-D1_05_rmlC,KL156-D1_06_wzx,KL156-D1_07,KL156-D1_08_wfgD,KL156-D1_09_wzy,KL156-D1_10,KL156-D1_11_arnC,KL156-D1_12,KL156-D1_13,KL156-D1_14,KL156-D1_15,KL156-D1_16_gnd,KL156-D1_17_ugd	OL101	OL101	?-	None	0.714	OL101_01_rfbB,OL101_02_rfbA,OL101_03_rfbD,OL101_04_rfbC,OL101_05_wbbL,OL101_06_wzm,OL101_07_wzt,OL101_08_wbbB,OL101_09_glycosylhydrolase	-	-	-	-	-	-	-	-	-	-	-	-
maxbin_MAG	ERR3405556.008	unknown		230	56612	157476	4409407	no	-	NA	0	0	2	2	-	0	-	0	-	0	-	0	-	0	-	-	KL156-D1	?-	None	0.6655	KL156-D1_01_galF,KL156-D1_02_rmlB,KL156-D1_03_rmlD,KL156-D1_04_rmlA,KL156-D1_05_rmlC,KL156-D1_06_wzx,KL156-D1_07,KL156-D1_08_wfgD,KL156-D1_09_wzy,KL156-D1_10,KL156-D1_11_arnC,KL156-D1_12,KL156-D1_13,KL156-D1_14,KL156-D1_15,KL156-D1_16_gnd,KL156-D1_17_ugd	OL102	OL102	?-	None	0.6962	OL102_01_rfbB,OL102_02_rfbA,OL102_03_rfbD,OL102_04_rfbC,OL102_05_wbbL,OL102_06_rhamnan,OL102_07_wzm,OL102_08_wzt	-	-	-	-	-	-	-	-	-	tetW?	-	-
maxbin_MAG	ERR3405556.009	unknown		632	125942	456573	3496459	no	-	NA	0	0	0	0	-	0	-	0	-	0	-	0	-	0	-	-	KL126	-	None	0.6303	KL126_01_galF,KL126_02_cpsACP,KL126_03_wzi,KL126_04_wza,KL126_05_wzb,KL126_06_wzc,KL126_07_wbaP,KL126_08,KL126_09,KL126_10_wzx,KL126_11_wcpS,KL126_12_wcqP,KL126_13_glf,KL126_14_gnd,KL126_15_ugd	OL103	OL103	-	None	0	OL103_01_rmlC,OL103_02_wzm,OL103_03_wzt,OL103_04_hydrolase,OL103_05_spsA,OL103_06_wbbL	-	-	-	-	-	-	-	-	-	-	-	-
maxbin_MAG	ERR3405556.010	Escherichia coli / Shigella	strong	351	30088	127080	5059556	no	-	NA	3	0	3	4	-	0	-	0	iuc unknown	0	-	0	-	0	-	-	KL107	?-+*	None	0.7259	KL107_01_galF,KL107_02_cpsACP,KL107_03_wzi,KL107_04_wza,KL107_05_wzb,KL107_06_wzc,KL107_07_wbaP,KL107_08,KL107_09,KL107_10,KL107_11_gnd,KL107_12,KL107_13,KL107_14,KL107_15	OL102	OL102	-	None	0.7411	OL102_01_rfbB,OL102_02_rfbA,OL102_03_rfbD,OL102_04_rfbC,OL102_05_wbbL,OL102_06_rhamnan,OL102_07_wzm,OL102_08_wzt	-	-	-	-	-	mphB.v2*	floR.v1*	-	-	-	-	-
maxbin_MAG	ERR3405556.011	unknown		1277	7998	63918	5144224	no	N50	NA	0	0	1	1	-	0	-	0	-	0	-	0	-	0	-	-	KL1	?-	None	0.6705	KL1_01_galF,KL1_02_cpsACP,KL1_03_wzi,KL1_04_wza,KL1_05_wzb,KL1_06_wzc,KL1_07_wzx,KL1_08_wclY,KL1_09_wzy,KL1_10_wcsS,KL1_11_wcsT,KL1_12_gmd,KL1_13_wcaG,KL1_14_wcaH,KL1_15_wcaI,KL1_16_wcaJ,KL1_17_gnd,KL1_18_manC,KL1_19_manB,KL1_20_ugd	OL103	OL103	-	None	0	OL103_01_rmlC,OL103_02_wzm,OL103_03_wzt,OL103_04_hydrolase,OL103_05_spsA,OL103_06_wbbL	-	-	-	-	-	mel*	-	-	-	-	-	-
maxbin_MAG	ERR3405556.012	unknown		2035	4044	32546	6169535	no	N50	NA	0	0	0	0	-	0	-	0	-	0	-	0	-	0	-	-	KL156-D1	?-*	None	0.8591	KL156-D1_05_rmlC,KL156-D1_06_wzx,KL156-D1_07,KL156-D1_08_wfgD,KL156-D1_09_wzy,KL156-D1_10,KL156-D1_11_arnC,KL156-D1_12,KL156-D1_13,KL156-D1_14,KL156-D1_15,KL156-D1_16_gnd,KL156-D1_17_ugd	O12	O12	?-	None	0.6867	O12_01_rfbB,O12_02_rfbA,O12_03_rfbD,O12_04_rfbC,O12_05_wbbL,O12_06_wzm,O12_07_wzt,O12_08_wbbB	-	-	-	-	-	-	-	-	-	-	-	-
maxbin_MAG	ERR3405556.013	unknown		2216	2712	27327	5246499	no	N50	NA	0	0	0	0	-	0	-	0	-	0	-	0	-	0	-	-	KL156-D1	?-	None	0.6507	KL156-D1_01_galF,KL156-D1_02_rmlB,KL156-D1_03_rmlD,KL156-D1_04_rmlA,KL156-D1_05_rmlC,KL156-D1_06_wzx,KL156-D1_07,KL156-D1_08_wfgD,KL156-D1_09_wzy,KL156-D1_10,KL156-D1_11_arnC,KL156-D1_12,KL156-D1_13,KL156-D1_14,KL156-D1_15,KL156-D1_16_gnd,KL156-D1_17_ugd	OL102	OL102	?-	None	0.683	OL102_01_rfbB,OL102_02_rfbA,OL102_03_rfbD,OL102_04_rfbC,OL102_05_wbbL,OL102_06_rhamnan,OL102_07_wzm,OL102_08_wzt	-	-	-	-	-	-	-	-	-	-	-	-
maxbin_MAG	ERR3405556.014	unknown		2232	3884	36378	6309637	no	N50	NA	0	0	2	4	-	0	-	0	-	0	-	0	-	0	-	-	KL156-D1	?-	None	0.6792	KL156-D1_01_galF,KL156-D1_02_rmlB,KL156-D1_03_rmlD,KL156-D1_04_rmlA,KL156-D1_05_rmlC,KL156-D1_06_wzx,KL156-D1_07,KL156-D1_08_wfgD,KL156-D1_09_wzy,KL156-D1_10,KL156-D1_11_arnC,KL156-D1_12,KL156-D1_13,KL156-D1_14,KL156-D1_15,KL156-D1_16_gnd,KL156-D1_17_ugd	OL102	OL102	?-	None	0.6694	OL102_01_rfbB,OL102_02_rfbA,OL102_03_rfbD,OL102_04_rfbC,OL102_05_wbbL,OL102_06_rhamnan,OL102_07_wzm,OL102_08_wzt	aph(3')-IIIa;sat-4*	-	-	-	-	ermG.v1*;lnuC*	-	-	-	-	-	-
maxbin_MAG	ERR3405556.015	unknown		1709	1643	19106	2853850	no	N50	NA	0	0	0	0	-	0	-	0	-	0	-	0	-	0	-	-	KL50	-	None	0	KL50_01_galF,KL50_02_cpsACP,KL50_03_wzi,KL50_04_wza,KL50_05_wbaZ,KL50_06_wbaP,KL50_07_wcuU,KL50_08_wcuH,KL50_09_wzx,KL50_10	O3/O3a	O3/O3a	-	None	0	O3/O3a_01_manC,O3/O3a_02_manB,O3/O3a_03_wzm,O3/O3a_04_wzt,O3/O3a_05_wbdD,O3/O3a_06_wbdA,O3/O3a_07_wbdB,O3/O3a_08_wbdC	-	-	-	-	-	-	-	-	-	-	-	-
metaspades	ERR3404797_metaspades	unknown		230752	5886	723675	222966207	no	N50	NA	0	1	6	20	-	0	-	0	-	0	-	0	-	0	-	-	KL161	?-+*	None	0.7337	KL161_01_galF,KL161_02_cpsACP,KL161_03_wzi,KL161_04_wza,KL161_05_wzb,KL161_06_wzc,KL161_07_wcaJ,KL161_09_rmlB,KL161_12_rmlD,KL161_13_wcuP,KL161_14,KL161_15,KL161_16_wzx,KL161_17_gnd,KL161_18_ugd	O1/O2v1	unknown	?-	None	0.7272	O1/O2v1_01_wzm,O1/O2v1_02_wzt,O1/O2v1_03_wbbM,O1/O2v1_04_glf,O1/O2v1_05_wbbN,O1/O2v1_06_wbbO,O1/O2v1_07_kfoC	ant(4')-Ib;aph(3')-IIIa	-	-	-	-	ermB.v1*;ermF*;ermX*;lnuA*;lnuC*;mphC.v1;msrA.v1*	-	-	-	tet(40)*;tetM.v2*;tetO*;tetQ*?	-	dfrC^;dfrF*;dfrG
WGS	ERR3404797_GCA_902160475.1	Klebsiella pneumoniae	strong	49	473326	1326698	5477401	yes (69)	ambiguous_bases	ST323	0	1	8	12	-	0	-	0	-	0	-	0	-	0	-	wzi262	KL21	?-	Good	1	KL21_18_manB	O3b	O3b	?-	Good	0.9919	O3b_02_manB	aac(3)-IIa.v1^;aac(6')-Ib-cr.v2;strA.v1^;strB.v1	-	-	qnrB1.v2^	-	-	CatB4.v1	-	sul2	tet(A).v1	-	dfrA14.v1^
WGS	ERR3404797_GCA_902166745.1	Klebsiella pneumoniae	strong	1	5568802	5568802	5568802	yes (324467)	ambiguous_bases	ST105	0	0	0	0	-	0	-	0	-	0	-	0	-	0	-	wzi383	KL102	none	Very high	0.9925		O2v2	O2	none	Very high	0.9842		-	-	-	-	-	-	-	-	-	-	-	-
maxbin_MAG	ERR3404797.001	unknown		131	15896	63417	664855	no	-	NA	0	0	0	0	-	0	-	0	-	0	-	0	-	0	-	-	KL156-D1	?-	None	0.6699	KL156-D1_01_galF,KL156-D1_02_rmlB,KL156-D1_03_rmlD,KL156-D1_04_rmlA,KL156-D1_05_rmlC,KL156-D1_06_wzx,KL156-D1_07,KL156-D1_08_wfgD,KL156-D1_09_wzy,KL156-D1_10,KL156-D1_11_arnC,KL156-D1_12,KL156-D1_13,KL156-D1_14,KL156-D1_15,KL156-D1_16_gnd,KL156-D1_17_ugd	OL102	OL102	?-	None	0.6642	OL102_01_rfbB,OL102_02_rfbA,OL102_03_rfbD,OL102_04_rfbC,OL102_05_wbbL,OL102_06_rhamnan,OL102_07_wzm,OL102_08_wzt	-	-	-	-	-	-	-	-	-	-	-	-
maxbin_MAG	ERR3404797.002	unknown		22	472707	723675	2091445	no	-	NA	0	0	0	0	-	0	-	0	-	0	-	0	-	0	-	-	KL126	-	None	0.6697	KL126_01_galF,KL126_02_cpsACP,KL126_03_wzi,KL126_04_wza,KL126_05_wzb,KL126_06_wzc,KL126_07_wbaP,KL126_08,KL126_09,KL126_10_wzx,KL126_11_wcpS,KL126_12_wcqP,KL126_13_glf,KL126_14_gnd,KL126_15_ugd	OL101	OL101	-	None	0	OL101_01_rfbB,OL101_02_rfbA,OL101_03_rfbD,OL101_04_rfbC,OL101_05_wbbL,OL101_06_wzm,OL101_07_wzt,OL101_08_wbbB,OL101_09_glycosylhydrolase	-	-	-	-	-	-	-	-	-	-	-	-
maxbin_MAG	ERR3404797.003	unknown		84	71911	261238	1992994	no	-	NA	0	0	0	0	-	0	-	0	-	0	-	0	-	0	-	-	KL107	?-	None	0.7213	KL107_01_galF,KL107_02_cpsACP,KL107_03_wzi,KL107_04_wza,KL107_05_wzb,KL107_06_wzc,KL107_07_wbaP,KL107_08,KL107_09,KL107_10,KL107_11_gnd,KL107_12,KL107_13,KL107_14,KL107_15,KL107_16_ugd	O3/O3a	O3/O3a	-	None	0	O3/O3a_01_manC,O3/O3a_02_manB,O3/O3a_03_wzm,O3/O3a_04_wzt,O3/O3a_05_wbdD,O3/O3a_06_wbdA,O3/O3a_07_wbdB,O3/O3a_08_wbdC	-	-	-	-	-	-	-	-	-	-	-	-
maxbin_MAG	ERR3404797.004	unknown		404	21041	95069	4362580	no	-	NA	0	0	2	2	-	0	-	0	-	0	-	0	-	0	-	-	KL107	?-	None	0.6718	KL107_01_galF,KL107_02_cpsACP,KL107_03_wzi,KL107_04_wza,KL107_05_wzb,KL107_06_wzc,KL107_07_wbaP,KL107_08,KL107_09,KL107_10,KL107_11_gnd,KL107_12,KL107_13,KL107_14,KL107_15,KL107_16_ugd	OL102	OL102	?-	None	0.6685	OL102_01_rfbB,OL102_02_rfbA,OL102_03_rfbD,OL102_04_rfbC,OL102_05_wbbL,OL102_06_rhamnan,OL102_07_wzm,OL102_08_wzt	-	-	-	-	-	ermF*	-	-	-	tetO*	-	-
maxbin_MAG	ERR3404797.005	unknown		68	154282	247877	2405528	no	-	NA	0	0	1	1	-	0	-	0	-	0	-	0	-	0	-	-	KL156-D1	?-	None	0.652	KL156-D1_01_galF,KL156-D1_02_rmlB,KL156-D1_03_rmlD,KL156-D1_04_rmlA,KL156-D1_05_rmlC,KL156-D1_06_wzx,KL156-D1_07,KL156-D1_08_wfgD,KL156-D1_09_wzy,KL156-D1_10,KL156-D1_11_arnC,KL156-D1_12,KL156-D1_13,KL156-D1_14,KL156-D1_15,KL156-D1_16_gnd,KL156-D1_17_ugd	OL102	OL102	?-	None	0.6986	OL102_01_rfbB,OL102_02_rfbA,OL102_03_rfbD,OL102_04_rfbC,OL102_05_wbbL,OL102_06_rhamnan,OL102_07_wzm,OL102_08_wzt	-	-	-	-	-	-	-	-	-	tet(40)*	-	-
maxbin_MAG	ERR3404797.006	unknown		220	98798	514610	5283083	no	-	NA	0	0	1	2	-	0	-	0	-	0	-	0	-	0	-	-	KL156-D1	?-	None	0.6475	KL156-D1_01_galF,KL156-D1_02_rmlB,KL156-D1_03_rmlD,KL156-D1_04_rmlA,KL156-D1_05_rmlC,KL156-D1_06_wzx,KL156-D1_07,KL156-D1_08_wfgD,KL156-D1_09_wzy,KL156-D1_10,KL156-D1_11_arnC,KL156-D1_12,KL156-D1_13,KL156-D1_14,KL156-D1_15,KL156-D1_16_gnd,KL156-D1_17_ugd	OL102	OL102	?-	None	0.6813	OL102_01_rfbB,OL102_02_rfbA,OL102_03_rfbD,OL102_04_rfbC,OL102_05_wbbL,OL102_06_rhamnan,OL102_07_wzm,OL102_08_wzt	-	-	-	-	-	-	-	-	-	-	-	-
maxbin_MAG	ERR3404797.007	unknown		122	161730	322256	3917017	no	-	NA	0	0	0	0	-	0	-	0	-	0	-	0	-	0	-	-	KL156-D1	?-	None	0.6669	KL156-D1_01_galF,KL156-D1_02_rmlB,KL156-D1_03_rmlD,KL156-D1_04_rmlA,KL156-D1_05_rmlC,KL156-D1_06_wzx,KL156-D1_07,KL156-D1_08_wfgD,KL156-D1_09_wzy,KL156-D1_10,KL156-D1_11_arnC,KL156-D1_12,KL156-D1_13,KL156-D1_14,KL156-D1_15,KL156-D1_16_gnd,KL156-D1_17_ugd	OL102	OL102	?-	None	0.6929	OL102_01_rfbB,OL102_02_rfbA,OL102_03_rfbD,OL102_04_rfbC,OL102_05_wbbL,OL102_06_rhamnan,OL102_07_wzm,OL102_08_wzt	-	-	-	-	-	-	-	-	-	-	-	-
maxbin_MAG	ERR3404797.008	unknown		73	93163	196114	3326465	no	-	NA	0	0	0	0	-	0	-	0	-	0	-	0	-	0	-	-	KL107	?-	None	0.6885	KL107_01_galF,KL107_02_cpsACP,KL107_03_wzi,KL107_04_wza,KL107_05_wzb,KL107_06_wzc,KL107_07_wbaP,KL107_08,KL107_09,KL107_10,KL107_11_gnd,KL107_12,KL107_13,KL107_14,KL107_15,KL107_16_ugd	OL102	OL102	?-	None	0.6612	OL102_01_rfbB,OL102_02_rfbA,OL102_03_rfbD,OL102_04_rfbC,OL102_05_wbbL,OL102_06_rhamnan,OL102_07_wzm,OL102_08_wzt	-	-	-	-	-	-	-	-	-	-	-	-
maxbin_MAG	ERR3404797.009	unknown		57	127283	359324	2194922	no	-	NA	0	0	0	0	-	0	-	0	-	0	-	0	-	0	-	-	KL107	?-	None	0.7147	KL107_01_galF,KL107_02_cpsACP,KL107_03_wzi,KL107_04_wza,KL107_05_wzb,KL107_06_wzc,KL107_07_wbaP,KL107_08,KL107_09,KL107_10,KL107_11_gnd,KL107_12,KL107_13,KL107_14,KL107_15,KL107_16_ugd	OL102	OL102	-	None	0.7077	OL102_01_rfbB,OL102_02_rfbA,OL102_03_rfbD,OL102_04_rfbC,OL102_05_wbbL,OL102_06_rhamnan,OL102_07_wzm,OL102_08_wzt	-	-	-	-	-	-	-	-	-	-	-	-
maxbin_MAG	ERR3404797.010	unknown		150	53661	113498	2710084	no	-	NA	0	0	2	3	-	0	-	0	-	0	-	0	-	0	-	-	KL156-D1	?-	None	0.6549	KL156-D1_01_galF,KL156-D1_02_rmlB,KL156-D1_03_rmlD,KL156-D1_04_rmlA,KL156-D1_05_rmlC,KL156-D1_06_wzx,KL156-D1_07,KL156-D1_08_wfgD,KL156-D1_09_wzy,KL156-D1_10,KL156-D1_11_arnC,KL156-D1_12,KL156-D1_13,KL156-D1_14,KL156-D1_15,KL156-D1_16_gnd,KL156-D1_17_ugd	OL102	OL102	?-	None	0.6434	OL102_01_rfbB,OL102_02_rfbA,OL102_03_rfbD,OL102_04_rfbC,OL102_05_wbbL,OL102_06_rhamnan,OL102_07_wzm,OL102_08_wzt	-	-	-	-	-	mphC.v1;msrA.v1*	-	-	-	-	-	dfrC^
maxbin_MAG	ERR3404797.011	unknown		120	87897	321620	3775155	no	-	NA	0	0	0	0	-	0	-	0	-	0	-	0	-	0	-	-	KL63	?-	None	0.6672	KL63_01_galF,KL63_02_cpsACP,KL63_03_wzi,KL63_04_wza,KL63_05_wzb,KL63_06_wzc,KL63_07_wbaP,KL63_08_wcsD,KL63_09_wzx,KL63_10_wzy,KL63_11_wcsE,KL63_12_gmd,KL63_13_wcaG,KL63_14,KL63_15_wcaI,KL63_16,KL63_17_gnd,KL63_18_manC,KL63_19_manB,KL63_20_ugd	OL102	OL102	-	None	0.6916	OL102_01_rfbB,OL102_02_rfbA,OL102_03_rfbD,OL102_04_rfbC,OL102_05_wbbL,OL102_06_rhamnan,OL102_07_wzm,OL102_08_wzt	-	-	-	-	-	-	-	-	-	-	-	-
maxbin_MAG	ERR3404797.012	unknown		152	79972	207697	3629499	no	-	NA	0	0	0	0	-	0	-	0	-	0	-	0	-	0	-	-	KL156-D1	?-	None	0.6671	KL156-D1_01_galF,KL156-D1_02_rmlB,KL156-D1_03_rmlD,KL156-D1_04_rmlA,KL156-D1_05_rmlC,KL156-D1_06_wzx,KL156-D1_07,KL156-D1_08_wfgD,KL156-D1_09_wzy,KL156-D1_10,KL156-D1_11_arnC,KL156-D1_12,KL156-D1_13,KL156-D1_14,KL156-D1_15,KL156-D1_16_gnd,KL156-D1_17_ugd	OL102	OL102	?-	None	0.6587	OL102_01_rfbB,OL102_02_rfbA,OL102_03_rfbD,OL102_04_rfbC,OL102_05_wbbL,OL102_06_rhamnan,OL102_07_wzm,OL102_08_wzt	-	-	-	-	-	-	-	-	-	-	-	-
maxbin_MAG	ERR3404797.013	unknown		190	63626	305023	2913208	no	-	NA	0	0	0	0	-	0	-	0	-	0	-	0	-	0	-	-	KL9	?-	None	0.6965	KL9_01_galF,KL9_02_cpsACP,KL9_03_wzi,KL9_04_wza,KL9_05_wzb,KL9_06_wzc,KL9_07_wbaP,KL9_08,KL9_09,KL9_10,KL9_11,KL9_12,KL9_13_wzx,KL9_14_gnd,KL9_15_rmlB,KL9_16_rmlA,KL9_17_rmlD,KL9_18_rmlC,KL9_19_ugd	OL102	OL102	-	None	0.7181	OL102_01_rfbB,OL102_02_rfbA,OL102_03_rfbD,OL102_04_rfbC,OL102_05_wbbL,OL102_06_rhamnan,OL102_07_wzm,OL102_08_wzt	-	-	-	-	-	-	-	-	-	-	-	-
maxbin_MAG	ERR3404797.014	unknown		91	91136	250142	2391931	no	-	NA	0	0	3	3	-	0	-	0	-	0	-	0	-	0	-	-	KL156-D1	?-	None	0.6958	KL156-D1_01_galF,KL156-D1_02_rmlB,KL156-D1_03_rmlD,KL156-D1_04_rmlA,KL156-D1_05_rmlC,KL156-D1_06_wzx,KL156-D1_07,KL156-D1_08_wfgD,KL156-D1_09_wzy,KL156-D1_10,KL156-D1_11_arnC,KL156-D1_12,KL156-D1_13,KL156-D1_14,KL156-D1_15,KL156-D1_16_gnd,KL156-D1_17_ugd	O12	O12	?-	None	0.6543	O12_01_rfbB,O12_02_rfbA,O12_03_rfbD,O12_04_rfbC,O12_05_wbbL,O12_06_wzm,O12_07_wzt,O12_08_wbbB	-	-	-	-	-	ermB.v1*	-	-	-	tetM.v2*	-	dfrG
maxbin_MAG	ERR3404797.015	unknown		41	308724	403458	2070885	no	-	NA	0	0	0	0	-	0	-	0	-	0	-	0	-	0	-	-	KL156-D1	-	None	0	KL156-D1_01_galF,KL156-D1_02_rmlB,KL156-D1_03_rmlD,KL156-D1_04_rmlA,KL156-D1_05_rmlC,KL156-D1_06_wzx,KL156-D1_07,KL156-D1_08_wfgD,KL156-D1_09_wzy,KL156-D1_10,KL156-D1_11_arnC,KL156-D1_12,KL156-D1_13,KL156-D1_14,KL156-D1_15,KL156-D1_16_gnd,KL156-D1_17_ugd	O2v2	O2	-	None	0.6974	O1/O2v2_01_wzm,O1/O2v2_02_wzt,O1/O2v2_03_wbbM,O1/O2v2_04_glf,O1/O2v2_05_wbbN,O1/O2v2_06_wbbO,O1/O2v2_07_kfoC,O1/O2v2_08_gmlC,O1/O2v2_09_gmlB,O1/O2v2_10_gmlA	-	-	-	-	-	-	-	-	-	-	-	-
maxbin_MAG	ERR3404797.016	unknown		84	142240	493042	3145619	no	-	NA	0	0	0	0	-	0	-	0	-	0	-	0	-	0	-	-	KL150	?-	None	0.6837	KL150_01_galF,KL150_02_cpsACP,KL150_03_wzi,KL150_04_wza,KL150_05_wzb,KL150_06_wzc,KL150_07_wbaP,KL150_08,KL150_09_wcaN,KL150_10,KL150_11,KL150_12,KL150_13,KL150_14,KL150_15_wzx,KL150_16,KL150_17_gnd,KL150_18,KL150_19_gmd,KL150_20_manC,KL150_21_ugd	O2v1	O2	-	None	0	O1/O2v1_01_wzm,O1/O2v1_02_wzt,O1/O2v1_03_wbbM,O1/O2v1_04_glf,O1/O2v1_05_wbbN,O1/O2v1_06_wbbO,O1/O2v1_07_kfoC	-	-	-	-	-	-	-	-	-	-	-	-
maxbin_MAG	ERR3404797.017	unknown		139	89635	316245	3380609	no	-	NA	0	0	0	0	-	0	-	0	-	0	-	0	-	0	-	-	KL155	?-	None	0.6608	KL155_01_galF,KL155_02_cpsACP,KL155_03_wzi,KL155_04_wza,KL155_05_wzb,KL155_06_wzc,KL155_07_wcaJ,KL155_08,KL155_09_epsH_1,KL155_10,KL155_11,KL155_12,KL155_13_wzy,KL155_14_epsH_2,KL155_15_wzx,KL155_16_glf,KL155_17_gnd,KL155_18_rmlB,KL155_19_rmlA,KL155_20_rmlD,KL155_21_rmlC,KL155_22_ugd	OL102	OL102	?-	None	0.6856	OL102_01_rfbB,OL102_02_rfbA,OL102_03_rfbD,OL102_04_rfbC,OL102_05_wbbL,OL102_06_rhamnan,OL102_07_wzm,OL102_08_wzt	-	-	-	-	-	-	-	-	-	-	-	-
maxbin_MAG	ERR3404797.018	unknown		57	153422	368479	4711671	no	-	NA	0	0	0	0	-	0	-	0	-	0	-	0	-	0	-	-	KL156-D1	?-	None	0.6803	KL156-D1_01_galF,KL156-D1_02_rmlB,KL156-D1_03_rmlD,KL156-D1_04_rmlA,KL156-D1_05_rmlC,KL156-D1_06_wzx,KL156-D1_07,KL156-D1_08_wfgD,KL156-D1_09_wzy,KL156-D1_10,KL156-D1_11_arnC,KL156-D1_12,KL156-D1_13,KL156-D1_14,KL156-D1_15,KL156-D1_16_gnd,KL156-D1_17_ugd	OL102	OL102	?-	None	0.6822	OL102_01_rfbB,OL102_02_rfbA,OL102_03_rfbD,OL102_04_rfbC,OL102_05_wbbL,OL102_06_rhamnan,OL102_07_wzm,OL102_08_wzt	-	-	-	-	-	-	-	-	-	-	-	-
maxbin_MAG	ERR3404797.019	unknown		145	292742	500037	2165865	no	-	NA	0	0	0	0	-	0	-	0	-	0	-	0	-	0	-	-	KL107	?-	None	0.6955	KL107_01_galF,KL107_02_cpsACP,KL107_03_wzi,KL107_04_wza,KL107_05_wzb,KL107_06_wzc,KL107_07_wbaP,KL107_08,KL107_09,KL107_10,KL107_11_gnd,KL107_12,KL107_13,KL107_14,KL107_15,KL107_16_ugd	OL102	OL102	?-	None	0.6836	OL102_01_rfbB,OL102_02_rfbA,OL102_03_rfbD,OL102_04_rfbC,OL102_05_wbbL,OL102_06_rhamnan,OL102_07_wzm,OL102_08_wzt	-	-	-	-	-	-	-	-	-	-	-	-
maxbin_MAG	ERR3404797.020	unknown		38	105029	273314	1640373	no	-	NA	0	0	0	0	-	0	-	0	-	0	-	0	-	0	-	-	KL126	?-	None	0.6764	KL126_01_galF,KL126_02_cpsACP,KL126_03_wzi,KL126_04_wza,KL126_05_wzb,KL126_06_wzc,KL126_07_wbaP,KL126_08,KL126_09,KL126_10_wzx,KL126_11_wcpS,KL126_12_wcqP,KL126_13_glf,KL126_14_gnd,KL126_15_ugd	O8	O8	?-	None	0.6915	O8_01_wzm,O8_02_wzt,O8_03_wbbM,O8_04_glf,O8_05_wbbN,O8_06_wbbO,O8_07,O8_08	-	-	-	-	-	-	-	-	-	-	-	-
maxbin_MAG	ERR3404797.021	unknown		423	29329	202522	5197247	no	-	NA	0	0	1	1	-	0	-	0	-	0	-	0	-	0	-	-	KL156-D1	?-	None	0.6762	KL156-D1_01_galF,KL156-D1_02_rmlB,KL156-D1_03_rmlD,KL156-D1_04_rmlA,KL156-D1_05_rmlC,KL156-D1_06_wzx,KL156-D1_07,KL156-D1_08_wfgD,KL156-D1_09_wzy,KL156-D1_10,KL156-D1_11_arnC,KL156-D1_12,KL156-D1_13,KL156-D1_14,KL156-D1_15,KL156-D1_16_gnd,KL156-D1_17_ugd	OL102	OL102	?-	None	0.675	OL102_01_rfbB,OL102_02_rfbA,OL102_03_rfbD,OL102_04_rfbC,OL102_05_wbbL,OL102_06_rhamnan,OL102_07_wzm,OL102_08_wzt	aph(3')-IIIa	-	-	-	-	-	-	-	-	-	-	-
maxbin_MAG	ERR3404797.022	unknown		956	9552	77449	5464852	no	N50	NA	0	0	0	0	-	0	-	0	-	0	-	0	-	0	-	-	KL165	?-	None	0.6817	KL165_01_galF,KL165_02_cpsACP,KL165_03_wzi,KL165_04_wza,KL165_05_wzb,KL165_06_wzc,KL165_07_wbaP,KL165_08_wzy,KL165_09_wcuP,KL165_10_wclO,KL165_11_wcuC,KL165_12,KL165_13,KL165_14_wzx,KL165_15_gnd,KL165_16_rmlB,KL165_17_rmlA,KL165_18_rmlD,KL165_19_rmlC,KL165_20_ugd	OL102	OL102	?-	None	0.7039	OL102_01_rfbB,OL102_02_rfbA,OL102_03_rfbD,OL102_04_rfbC,OL102_05_wbbL,OL102_06_rhamnan,OL102_07_wzm,OL102_08_wzt	-	-	-	-	-	-	-	-	-	-	-	-
maxbin_MAG	ERR3404797.023	unknown		683	6405	33483	3051815	no	N50	NA	0	0	0	0	-	0	-	0	-	0	-	0	-	0	-	-	KL156-D1	?-	None	0.6645	KL156-D1_01_galF,KL156-D1_02_rmlB,KL156-D1_03_rmlD,KL156-D1_04_rmlA,KL156-D1_05_rmlC,KL156-D1_06_wzx,KL156-D1_07,KL156-D1_08_wfgD,KL156-D1_09_wzy,KL156-D1_10,KL156-D1_11_arnC,KL156-D1_12,KL156-D1_13,KL156-D1_14,KL156-D1_15,KL156-D1_16_gnd,KL156-D1_17_ugd	OL102	OL102	?-	None	0.7068	OL102_01_rfbB,OL102_02_rfbA,OL102_03_rfbD,OL102_04_rfbC,OL102_05_wbbL,OL102_06_rhamnan,OL102_07_wzm,OL102_08_wzt	-	-	-	-	-	-	-	-	-	-	-	-
maxbin_MAG	ERR3404797.024	unknown		74	55677	146945	2296006	no	-	NA	0	0	0	0	-	0	-	0	-	0	-	0	-	0	-	-	KL156-D1	?-	None	0.6912	KL156-D1_01_galF,KL156-D1_02_rmlB,KL156-D1_03_rmlD,KL156-D1_04_rmlA,KL156-D1_05_rmlC,KL156-D1_06_wzx,KL156-D1_07,KL156-D1_08_wfgD,KL156-D1_09_wzy,KL156-D1_10,KL156-D1_11_arnC,KL156-D1_12,KL156-D1_13,KL156-D1_14,KL156-D1_15,KL156-D1_16_gnd,KL156-D1_17_ugd	OL102	OL102	-	None	0.6638	OL102_01_rfbB,OL102_02_rfbA,OL102_03_rfbD,OL102_04_rfbC,OL102_05_wbbL,OL102_06_rhamnan,OL102_07_wzm,OL102_08_wzt	-	-	-	-	-	-	-	-	-	-	-	-
maxbin_MAG	ERR3404797.025	unknown		464	10284	97832	2643423	no	-	NA	0	0	0	0	-	0	-	0	-	0	-	0	-	0	-	-	KL156-D1	?-	None	0.6795	KL156-D1_01_galF,KL156-D1_02_rmlB,KL156-D1_03_rmlD,KL156-D1_04_rmlA,KL156-D1_05_rmlC,KL156-D1_06_wzx,KL156-D1_07,KL156-D1_08_wfgD,KL156-D1_09_wzy,KL156-D1_10,KL156-D1_11_arnC,KL156-D1_12,KL156-D1_13,KL156-D1_14,KL156-D1_15,KL156-D1_16_gnd,KL156-D1_17_ugd	OL102	OL102	?-	None	0.6715	OL102_01_rfbB,OL102_02_rfbA,OL102_03_rfbD,OL102_04_rfbC,OL102_05_wbbL,OL102_06_rhamnan,OL102_07_wzm,OL102_08_wzt	-	-	-	-	-	-	-	-	-	-	-	-
maxbin_MAG	ERR3404797.026	unknown		286	50312	210761	2972539	no	-	NA	0	0	0	0	-	0	-	0	-	0	-	0	-	0	-	-	KL126	-	None	0.6494	KL126_01_galF,KL126_02_cpsACP,KL126_03_wzi,KL126_04_wza,KL126_05_wzb,KL126_06_wzc,KL126_07_wbaP,KL126_08,KL126_09,KL126_10_wzx,KL126_11_wcpS,KL126_12_wcqP,KL126_13_glf,KL126_14_gnd,KL126_15_ugd	O2v1	O2	-	None	0	O1/O2v1_01_wzm,O1/O2v1_02_wzt,O1/O2v1_03_wbbM,O1/O2v1_04_glf,O1/O2v1_05_wbbN,O1/O2v1_06_wbbO,O1/O2v1_07_kfoC	-	-	-	-	-	-	-	-	-	-	-	-
maxbin_MAG	ERR3404797.027	unknown		972	4108	128380	2994410	no	N50	NA	0	0	0	0	-	0	-	0	-	0	-	0	-	0	-	-	KL14	?-	None	0.685	KL14_01_galF,KL14_02_cpsACP,KL14_03_wzi,KL14_04_wza,KL14_05_wzb,KL14_06_wzc,KL14_07,KL14_08_wzx,KL14_09,KL14_10,KL14_11,KL14_12,KL14_13,KL14_14,KL14_15,KL14_16,KL14_17_wcaJ,KL14_18_gnd,KL14_19_manC,KL14_20_manB,KL14_21_rmlB,KL14_22_rmlA,KL14_23_rmlD,KL14_24_rmlC,KL14_25_ugd	O3b	O3b	-	None	0.6589	O3b_01_manC,O3b_02_manB,O3b_03_wzm,O3b_04_wzt,O3b_05_wbdD,O3b_06_wbdA,O3b_07_wbdB,O3b_08_wbdC	-	-	-	-	-	-	-	-	-	-	-	-
maxbin_MAG	ERR3404797.028	unknown		172	17121	105882	1187694	no	-	NA	0	0	0	0	-	0	-	0	-	0	-	0	-	0	-	-	KL12	-	None	0	KL12_01_galF,KL12_02_cpsACP,KL12_03_wzi,KL12_04_wza,KL12_05_wzb,KL12_06_wzc,KL12_07_wbaP,KL12_08_wcaA,KL12_09_wclN,KL12_10_wclM,KL12_11,KL12_12_wzy,KL12_13_wckF,KL12_14_wckG,KL12_15_wckH,KL12_16_wzx,KL12_17_glf,KL12_18_gnd,KL12_19_rmlB,KL12_20_rmlA,KL12_21_rmlD,KL12_22_rmlC,KL12_23_ugd	OL102	OL102	-	None	0	OL102_01_rfbB,OL102_02_rfbA,OL102_03_rfbD,OL102_04_rfbC,OL102_05_wbbL,OL102_06_rhamnan,OL102_07_wzm,OL102_08_wzt	-	-	-	-	-	-	-	-	-	-	-	-
maxbin_MAG	ERR3404797.029	unknown		393	21756	108944	3779643	no	-	NA	0	0	0	0	-	0	-	0	-	0	-	0	-	0	-	-	KL107	?-	None	0.6733	KL107_01_galF,KL107_02_cpsACP,KL107_03_wzi,KL107_04_wza,KL107_05_wzb,KL107_06_wzc,KL107_07_wbaP,KL107_08,KL107_09,KL107_10,KL107_11_gnd,KL107_12,KL107_13,KL107_14,KL107_15,KL107_16_ugd	OL102	OL102	?-	None	0.6923	OL102_01_rfbB,OL102_02_rfbA,OL102_03_rfbD,OL102_04_rfbC,OL102_05_wbbL,OL102_06_rhamnan,OL102_07_wzm,OL102_08_wzt	-	-	-	-	-	-	-	-	-	-	-	-
maxbin_MAG	ERR3404797.030	unknown		1067	16890	143619	5961727	no	-	NA	0	0	2	2	-	0	-	0	-	0	-	0	-	0	-	-	KL126	?-	None	0.6773	KL126_01_galF,KL126_02_cpsACP,KL126_03_wzi,KL126_04_wza,KL126_05_wzb,KL126_06_wzc,KL126_07_wbaP,KL126_08,KL126_09,KL126_10_wzx,KL126_11_wcpS,KL126_12_wcqP,KL126_13_glf,KL126_14_gnd,KL126_15_ugd	OL102	OL102	?-	None	0.6634	OL102_01_rfbB,OL102_02_rfbA,OL102_03_rfbD,OL102_04_rfbC,OL102_05_wbbL,OL102_06_rhamnan,OL102_07_wzm,OL102_08_wzt	ant(4')-Ib	-	-	-	-	lnuC*	-	-	-	-	-	-
maxbin_MAG	ERR3404797.031	unknown		204	40894	167063	3128593	no	-	NA	0	0	0	0	-	0	-	0	-	0	-	0	-	0	-	-	KL107	?-	None	0.684	KL107_01_galF,KL107_02_cpsACP,KL107_03_wzi,KL107_04_wza,KL107_05_wzb,KL107_06_wzc,KL107_07_wbaP,KL107_08,KL107_09,KL107_10,KL107_11_gnd,KL107_12,KL107_13,KL107_14,KL107_15,KL107_16_ugd	OL102	OL102	?-	None	0.6934	OL102_01_rfbB,OL102_02_rfbA,OL102_03_rfbD,OL102_04_rfbC,OL102_05_wbbL,OL102_06_rhamnan,OL102_07_wzm,OL102_08_wzt	-	-	-	-	-	-	-	-	-	-	-	-
maxbin_MAG	ERR3404797.032	unknown		1119	6752	41502	3986864	no	N50	NA	0	0	0	0	-	0	-	0	-	0	-	0	-	0	-	-	KL156-D1	?-	None	0.665	KL156-D1_01_galF,KL156-D1_02_rmlB,KL156-D1_03_rmlD,KL156-D1_04_rmlA,KL156-D1_05_rmlC,KL156-D1_06_wzx,KL156-D1_07,KL156-D1_08_wfgD,KL156-D1_09_wzy,KL156-D1_10,KL156-D1_11_arnC,KL156-D1_12,KL156-D1_13,KL156-D1_14,KL156-D1_15,KL156-D1_16_gnd,KL156-D1_17_ugd	O12	O12	?-	None	0.684	O12_01_rfbB,O12_02_rfbA,O12_03_rfbD,O12_04_rfbC,O12_05_wbbL,O12_06_wzm,O12_07_wzt,O12_08_wbbB	-	-	-	-	-	-	-	-	-	-	-	-
maxbin_MAG	ERR3404797.033	unknown		234	46026	174039	2491464	no	-	NA	0	0	0	0	-	0	-	0	-	0	-	0	-	0	-	-	KL156-D1	?-	None	0.6886	KL156-D1_01_galF,KL156-D1_02_rmlB,KL156-D1_03_rmlD,KL156-D1_04_rmlA,KL156-D1_05_rmlC,KL156-D1_06_wzx,KL156-D1_07,KL156-D1_08_wfgD,KL156-D1_09_wzy,KL156-D1_10,KL156-D1_11_arnC,KL156-D1_12,KL156-D1_13,KL156-D1_14,KL156-D1_15,KL156-D1_16_gnd,KL156-D1_17_ugd	O1/O2v2	unknown	?-	None	0.7136	O1/O2v2_01_wzm,O1/O2v2_02_wzt,O1/O2v2_03_wbbM,O1/O2v2_04_glf,O1/O2v2_05_wbbN,O1/O2v2_06_wbbO,O1/O2v2_07_kfoC,O1/O2v2_08_gmlC,O1/O2v2_09_gmlB,O1/O2v2_10_gmlA	-	-	-	-	-	-	-	-	-	-	-	-
maxbin_MAG	ERR3404797.034	unknown		1118	7898	207152	3442770	no	N50	NA	0	0	2	2	-	0	-	0	-	0	-	0	-	0	-	-	KL126	?-	None	0.6825	KL126_01_galF,KL126_02_cpsACP,KL126_03_wzi,KL126_04_wza,KL126_05_wzb,KL126_06_wzc,KL126_07_wbaP,KL126_08,KL126_09,KL126_10_wzx,KL126_11_wcpS,KL126_12_wcqP,KL126_13_glf,KL126_14_gnd,KL126_15_ugd	OL103	OL103	-	None	0.68	OL103_01_rmlC,OL103_02_wzm,OL103_03_wzt,OL103_04_hydrolase,OL103_05_spsA,OL103_06_wbbL	-	-	-	-	-	-	-	-	-	-	-	dfrF*
maxbin_MAG	ERR3404797.035	unknown		455	11862	74670	2866539	no	-	NA	0	0	0	0	-	0	-	0	-	0	-	0	-	0	-	-	KL107	?-	None	0.6779	KL107_01_galF,KL107_02_cpsACP,KL107_03_wzi,KL107_04_wza,KL107_05_wzb,KL107_06_wzc,KL107_07_wbaP,KL107_08,KL107_09,KL107_10,KL107_11_gnd,KL107_12,KL107_13,KL107_14,KL107_15,KL107_16_ugd	OL102	OL102	?-	None	0.6894	OL102_01_rfbB,OL102_02_rfbA,OL102_03_rfbD,OL102_04_rfbC,OL102_05_wbbL,OL102_06_rhamnan,OL102_07_wzm,OL102_08_wzt	-	-	-	-	-	-	-	-	-	-	-	-
maxbin_MAG	ERR3404797.036	unknown		388	19496	73701	3187278	no	-	NA	0	0	0	0	-	0	-	0	-	0	-	0	-	0	-	-	KL156-D1	?-	None	0.6462	KL156-D1_01_galF,KL156-D1_02_rmlB,KL156-D1_03_rmlD,KL156-D1_04_rmlA,KL156-D1_05_rmlC,KL156-D1_06_wzx,KL156-D1_07,KL156-D1_08_wfgD,KL156-D1_09_wzy,KL156-D1_10,KL156-D1_11_arnC,KL156-D1_12,KL156-D1_13,KL156-D1_14,KL156-D1_15,KL156-D1_16_gnd,KL156-D1_17_ugd	OL102	OL102	?-	None	0.6981	OL102_01_rfbB,OL102_02_rfbA,OL102_03_rfbD,OL102_04_rfbC,OL102_05_wbbL,OL102_06_rhamnan,OL102_07_wzm,OL102_08_wzt	-	-	-	-	-	-	-	-	-	-	-	-
maxbin_MAG	ERR3404797.037	unknown		1370	3407	51549	3839466	no	N50	NA	0	0	0	0	-	0	-	0	-	0	-	0	-	0	-	-	KL156-D1	?-	None	0.67	KL156-D1_01_galF,KL156-D1_02_rmlB,KL156-D1_03_rmlD,KL156-D1_04_rmlA,KL156-D1_05_rmlC,KL156-D1_06_wzx,KL156-D1_07,KL156-D1_08_wfgD,KL156-D1_09_wzy,KL156-D1_10,KL156-D1_11_arnC,KL156-D1_12,KL156-D1_13,KL156-D1_14,KL156-D1_15,KL156-D1_16_gnd,KL156-D1_17_ugd	O2v1	O2	-	None	0.7237	O1/O2v1_01_wzm,O1/O2v1_02_wzt,O1/O2v1_03_wbbM,O1/O2v1_04_glf,O1/O2v1_05_wbbN,O1/O2v1_06_wbbO,O1/O2v1_07_kfoC	-	-	-	-	-	-	-	-	-	-	-	-
maxbin_MAG	ERR3404797.038	unknown		585	6862	53364	2463522	no	N50	NA	0	0	0	0	-	0	-	0	-	0	-	0	-	0	-	-	KL50	-	None	0	KL50_01_galF,KL50_02_cpsACP,KL50_03_wzi,KL50_04_wza,KL50_05_wbaZ,KL50_06_wbaP,KL50_07_wcuU,KL50_08_wcuH,KL50_09_wzx,KL50_10	O2v1	O2	-	None	0.6319	O1/O2v1_01_wzm,O1/O2v1_02_wzt,O1/O2v1_03_wbbM,O1/O2v1_04_glf,O1/O2v1_05_wbbN,O1/O2v1_06_wbbO,O1/O2v1_07_kfoC	-	-	-	-	-	-	-	-	-	-	-	-
maxbin_MAG	ERR3404797.039	unknown		482	6030	108904	1628400	no	N50	NA	0	0	1	1	-	0	-	0	-	0	-	0	-	0	-	-	KL156-D1	?-	None	0.6701	KL156-D1_01_galF,KL156-D1_02_rmlB,KL156-D1_03_rmlD,KL156-D1_04_rmlA,KL156-D1_05_rmlC,KL156-D1_06_wzx,KL156-D1_07,KL156-D1_08_wfgD,KL156-D1_09_wzy,KL156-D1_10,KL156-D1_11_arnC,KL156-D1_12,KL156-D1_13,KL156-D1_14,KL156-D1_15,KL156-D1_16_gnd,KL156-D1_17_ugd	OL102	OL102	?-	None	0.6923	OL102_01_rfbB,OL102_02_rfbA,OL102_03_rfbD,OL102_04_rfbC,OL102_05_wbbL,OL102_06_rhamnan,OL102_07_wzm,OL102_08_wzt	-	-	-	-	-	ermX*	-	-	-	-	-	-
maxbin_MAG	ERR3404797.040	unknown		638	9019	117519	2841295	no	N50	NA	0	0	0	0	-	0	-	0	-	0	-	0	-	0	-	-	KL107	?-	None	0.6848	KL107_01_galF,KL107_02_cpsACP,KL107_03_wzi,KL107_04_wza,KL107_05_wzb,KL107_06_wzc,KL107_07_wbaP,KL107_08,KL107_09,KL107_10,KL107_11_gnd,KL107_12,KL107_13,KL107_14,KL107_15,KL107_16_ugd	OL102	OL102	?-	None	0.6891	OL102_01_rfbB,OL102_02_rfbA,OL102_03_rfbD,OL102_04_rfbC,OL102_05_wbbL,OL102_06_rhamnan,OL102_07_wzm,OL102_08_wzt	-	-	-	-	-	-	-	-	-	-	-	-
maxbin_MAG	ERR3404797.041	unknown		1052	3693	32086	2907615	no	N50	NA	0	0	0	0	-	0	-	0	-	0	-	0	-	0	-	-	KL14	?-	None	0.6805	KL14_01_galF,KL14_02_cpsACP,KL14_03_wzi,KL14_04_wza,KL14_05_wzb,KL14_06_wzc,KL14_07,KL14_08_wzx,KL14_09,KL14_10,KL14_11,KL14_12,KL14_13,KL14_14,KL14_15,KL14_16,KL14_17_wcaJ,KL14_18_gnd,KL14_19_manC,KL14_20_manB,KL14_21_rmlB,KL14_22_rmlA,KL14_23_rmlD,KL14_24_rmlC,KL14_25_ugd	OL102	OL102	?-	None	0.6966	OL102_01_rfbB,OL102_02_rfbA,OL102_03_rfbD,OL102_04_rfbC,OL102_05_wbbL,OL102_06_rhamnan,OL102_07_wzm,OL102_08_wzt	-	-	-	-	-	-	-	-	-	-	-	-
maxbin_MAG	ERR3404797.042	unknown		504	5319	21772	1831095	no	N50	NA	0	0	0	0	-	0	-	0	-	0	-	0	-	0	-	-	KL156-D1	?-+	None	0.6733	KL156-D1_01_galF,KL156-D1_02_rmlB,KL156-D1_03_rmlD,KL156-D1_04_rmlA,KL156-D1_05_rmlC,KL156-D1_06_wzx,KL156-D1_07,KL156-D1_08_wfgD,KL156-D1_09_wzy,KL156-D1_10,KL156-D1_11_arnC,KL156-D1_12,KL156-D1_13,KL156-D1_14,KL156-D1_15,KL156-D1_16_gnd,KL156-D1_17_ugd	OL102	OL102	?-	None	0.7014	OL102_01_rfbB,OL102_02_rfbA,OL102_03_rfbD,OL102_04_rfbC,OL102_05_wbbL,OL102_06_rhamnan,OL102_07_wzm,OL102_08_wzt	-	-	-	-	-	-	-	-	-	-	-	-
maxbin_MAG	ERR3404797.043	unknown		1538	2449	40582	3515763	no	N50	NA	0	0	0	0	-	0	-	0	-	0	-	0	-	0	-	-	KL161	?-	None	0.7413	KL161_01_galF,KL161_02_cpsACP,KL161_03_wzi,KL161_04_wza,KL161_05_wzb,KL161_06_wzc,KL161_07_wcaJ,KL161_08,KL161_09_rmlB,KL161_10_rmlA,KL161_11_rmlC,KL161_12_rmlD,KL161_13_wcuP,KL161_14,KL161_15,KL161_16_wzx,KL161_17_gnd,KL161_18_ugd	OL102	OL102	?-	None	0.687	OL102_01_rfbB,OL102_02_rfbA,OL102_03_rfbD,OL102_04_rfbC,OL102_05_wbbL,OL102_06_rhamnan,OL102_07_wzm,OL102_08_wzt	-	-	-	-	-	-	-	-	-	-	-	-
maxbin_MAG	ERR3404797.044	unknown		1148	8388	71269	3676126	no	N50	NA	0	0	0	0	-	0	-	0	-	0	-	0	-	0	-	-	KL50	-	None	0.7455	KL50_01_galF,KL50_02_cpsACP,KL50_03_wzi,KL50_04_wza,KL50_05_wbaZ,KL50_06_wbaP,KL50_07_wcuU,KL50_08_wcuH,KL50_09_wzx,KL50_10	OL102	OL102	-	None	0	OL102_01_rfbB,OL102_02_rfbA,OL102_03_rfbD,OL102_04_rfbC,OL102_05_wbbL,OL102_06_rhamnan,OL102_07_wzm,OL102_08_wzt	-	-	-	-	-	-	-	-	-	-	-	-
maxbin_MAG	ERR3404797.045	unknown		1374	4248	43664	4101617	no	N50	NA	0	0	0	0	-	0	-	0	-	0	-	0	-	0	-	-	KL72	?-	None	0.6785	KL72_01_galF,KL72_02_cpsACP,KL72_03_wzi,KL72_04_wza,KL72_05_wzb,KL72_06_wzc,KL72_07_wcaA,KL72_08_wcaJ,KL72_09_wcuR,KL72_10_wzx,KL72_11_wcqL,KL72_12_wzy,KL72_13,KL72_14_gnd,KL72_15_rmlB,KL72_16_rmlA,KL72_17_rmlD,KL72_18_rmlC	OL102	OL102	?-	None	0.697	OL102_01_rfbB,OL102_02_rfbA,OL102_03_rfbD,OL102_04_rfbC,OL102_05_wbbL,OL102_06_rhamnan,OL102_07_wzm,OL102_08_wzt	-	-	-	-	-	-	-	-	-	-	-	-
maxbin_MAG	ERR3404797.046	unknown		589	3575	14804	1646093	no	N50	NA	0	0	0	0	-	0	-	0	-	0	-	0	-	0	-	-	KL107	-	None	0.7168	KL107_01_galF,KL107_02_cpsACP,KL107_03_wzi,KL107_04_wza,KL107_05_wzb,KL107_06_wzc,KL107_07_wbaP,KL107_08,KL107_09,KL107_10,KL107_11_gnd,KL107_12,KL107_13,KL107_14,KL107_15,KL107_16_ugd	OL102	OL102	-	None	0.6954	OL102_01_rfbB,OL102_02_rfbA,OL102_03_rfbD,OL102_04_rfbC,OL102_05_wbbL,OL102_06_rhamnan,OL102_07_wzm,OL102_08_wzt	-	-	-	-	-	-	-	-	-	-	-	-
maxbin_MAG	ERR3404797.047	unknown		1431	2057	26513	2855382	no	N50	NA	0	0	0	0	-	0	-	0	-	0	-	0	-	0	-	-	KL162	?-	None	0.6579	KL162_01_galF,KL162_02_cpsACP,KL162_03_wzi,KL162_04_wza,KL162_05_wzb,KL162_06_wzc,KL162_07_wcaA,KL162_08_wcaJ,KL162_09_wcuP,KL162_10_wcuR,KL162_11_wzy,KL162_12,KL162_13_gnd,KL162_14_wzx,KL162_15,KL162_16_rmlB,KL162_17_rmlA,KL162_18_rmlD,KL162_19_rmlC,KL162_20_ugd	OL102	OL102	-	None	0.655	OL102_01_rfbB,OL102_02_rfbA,OL102_03_rfbD,OL102_04_rfbC,OL102_05_wbbL,OL102_06_rhamnan,OL102_07_wzm,OL102_08_wzt	-	-	-	-	-	-	-	-	-	-	-	-
maxbin_MAG	ERR3404797.048	unknown		832	2159	10448	1658798	no	N50	NA	0	0	0	0	-	0	-	0	-	0	-	0	-	0	-	-	KL113	?-+	None	0.7492	KL113_01_galF,KL113_02_cpsACP,KL113_03_wzi,KL113_04_wza,KL113_05_wzb,KL113_06_wzc,KL113_07_wzx,KL113_08,KL113_09,KL113_10,KL113_11_wcoS,KL113_12,KL113_13_wcaG,KL113_14,KL113_15_wcaI,KL113_16_wcaJ,KL113_17_gnd,KL113_18_manC,KL113_19_manB,KL113_20_ugd	OL102	OL102	-	None	0	OL102_01_rfbB,OL102_02_rfbA,OL102_03_rfbD,OL102_04_rfbC,OL102_05_wbbL,OL102_06_rhamnan,OL102_07_wzm,OL102_08_wzt	-	-	-	-	-	-	-	-	-	-	-	-
maxbin_MAG	ERR3404797.049	unknown		1011	1939	9605	1882627	no	N50	NA	0	1	1	1	-	0	-	0	-	0	-	0	-	0	-	-	KL107	?-	None	0.7382	KL107_01_galF,KL107_02_cpsACP,KL107_03_wzi,KL107_04_wza,KL107_05_wzb,KL107_06_wzc,KL107_07_wbaP,KL107_08,KL107_09,KL107_10,KL107_11_gnd,KL107_12,KL107_13,KL107_14,KL107_15,KL107_16_ugd	OL102	OL102	-	None	0.7281	OL102_01_rfbB,OL102_02_rfbA,OL102_03_rfbD,OL102_04_rfbC,OL102_05_wbbL,OL102_06_rhamnan,OL102_07_wzm,OL102_08_wzt	-	-	-	-	-	-	-	-	-	-	-	-
[truncated: 59 more columns]

## Sheet: notes
assembly_type	Type of assembly: metaspades, metaSPAdes-assembled genomes with no binning; WGS, Unicycler-assembled whole genome sequence; maxbin_MAG, metagenome-assembled genome i.e. metaSPAdes assembled genomes with binning
metagenome sample	Corresponding metagenome sample accession followed by assembly identifier
species	Kleborate output, see https://github/katholt/kleborate for details
species_match	Kleborate output, see https://github/katholt/kleborate for details
contig_count	Kleborate output, see https://github/katholt/kleborate for details
N50	Kleborate output, see https://github/katholt/kleborate for details
largest_contig	Kleborate output, see https://github/katholt/kleborate for details
total_size	Kleborate output, see https://github/katholt/kleborate for details
ambiguous_bases	Kleborate output, see https://github/katholt/kleborate for details
QC_warnings	Kleborate output, see https://github/katholt/kleborate for details
ST	Kleborate output, see https://github/katholt/kleborate for details
virulence_score	Kleborate output, see https://github/katholt/kleborate for details
resistance_score	Kleborate output, see https://github/katholt/kleborate for details
num_resistance_classes	Kleborate output, see https://github/katholt/kleborate for details
num_resistance_genes	Kleborate output, see https://github/katholt/kleborate for details
Yersiniabactin	Kleborate output, see https://github/katholt/kleborate for details
YbST	Kleborate output, see https://github/katholt/kleborate for details
Colibactin	Kleborate output, see https://github/katholt/kleborate for details
CbST	Kleborate output, see https://github/katholt/kleborate for details
Aerobactin	Kleborate output, see https://github/katholt/kleborate for details
AbST	Kleborate output, see https://github/katholt/kleborate for details
Salmochelin	Kleborate output, see https://github/katholt/kleborate for details
SmST	Kleborate output, see https://github/katholt/kleborate for details
RmpADC	Kleborate output, see https://github/katholt/kleborate for details
RmST	Kleborate output, see https://github/katholt/kleborate for details
rmpA2	Kleborate output, see https://github/katholt/kleborate for details
wzi	Kleborate output, see https://github/katholt/kleborate for details
K_locus	Kleborate output, see https://github/katholt/kleborate for details
AGly_acquired	Kleborate output, see https://github/katholt/kleborate for details
Col_acquired	Kleborate output, see https://github/katholt/kleborate for details
Fcyn_acquired	Kleborate output, see https://github/katholt/kleborate for details
Flq_acquired	Kleborate output, see https://github/katholt/kleborate for details
Gly_acquired	Kleborate output, see https://github/katholt/kleborate for details
MLS_acquired	Kleborate output, see https://github/katholt/kleborate for details
Phe_acquired	Kleborate output, see https://github/katholt/kleborate for details
Rif_acquired	Kleborate output, see https://github/katholt/kleborate for details
Sul_acquired	Kleborate output, see https://github/katholt/kleborate for details
Tet_acquired	Kleborate output, see https://github/katholt/kleborate for details
Tgc_acquired	Kleborate output, see https://github/katholt/kleborate for details
Tmt_acquired	Kleborate output, see https://github/katholt/kleborate for details
Bla_acquired	Kleborate output, see https://github/katholt/kleborate for details
Bla_inhR_acquired	Kleborate output, see https://github/katholt/kleborate for details
Bla_ESBL_acquired	Kleborate output, see https://github/katholt/kleborate for details
Bla_ESBL_inhR_acquired	Kleborate output, see https://github/katholt/kleborate for details
Bla_Carb_acquired	Kleborate output, see https://github/katholt/kleborate for details
Bla_chr	Kleborate output, see https://github/katholt/kleborate for details
SHV_mutations	Kleborate output, see https://github/katholt/kleborate for details
Omp_mutations	Kleborate output, see https://github/katholt/kleborate for details
Col_mutations	Kleborate output, see https://github/katholt/kleborate for details
Flq_mutations	Kleborate output, see https://github/katholt/kleborate for details
spurious_virulence_hits	Kleborate output, see https://github/katholt/kleborate for details
truncated_resistance_hits	Kleborate output, see https://github/katholt/kleborate for details
spurious_resistance_hits	Kleborate output, see https://github/katholt/kleborate for details
Chr_ST	Kleborate output, see https://github/katholt/kleborate for details
gapA	Kleborate output, see https://github/katholt/kleborate for details
infB	Kleborate output, see https://github/katholt/kleborate for details
mdh	Kleborate output, see https://github/katholt/kleborate for details
pgi	Kleborate output, see https://github/katholt/kleborate for details
phoE	Kleborate output, see https://github/katholt/kleborate for details
rpoB	Kleborate output, see https://github/katholt/kleborate for details
tonB	Kleborate output, see https://github/katholt/kleborate for details
ybtS	Kleborate output, see https://github/katholt/kleborate for details
ybtX	Kleborate output, see https://github/katholt/kleborate for details
ybtQ	Kleborate output, see https://github/katholt/kleborate for details
ybtP	Kleborate output, see https://github/katholt/kleborate for details
ybtA	Kleborate output, see https://github/katholt/kleborate for details
irp2	Kleborate output, see https://github/katholt/kleborate for details
irp1	Kleborate output, see https://github/katholt/kleborate for details
ybtU	Kleborate output, see https://github/katholt/kleborate for details
ybtT	Kleborate output, see https://github/katholt/kleborate for details
ybtE	Kleborate output, see https://github/katholt/kleborate for details
fyuA	Kleborate output, see https://github/katholt/kleborate for details
clbA	Kleborate output, see https://github/katholt/kleborate for details
clbB	Kleborate output, see https://github/katholt/kleborate for details
clbC	Kleborate output, see https://github/katholt/kleborate for details
clbD	Kleborate output, see https://github/katholt/kleborate for details
clbE	Kleborate output, see https://github/katholt/kleborate for details
clbF	Kleborate output, see https://github/katholt/kleborate for details
clbG	Kleborate output, see https://github/katholt/kleborate for details
clbH	Kleborate output, see https://github/katholt/kleborate for details
clbI	Kleborate output, see https://github/katholt/kleborate for details
clbL	Kleborate output, see https://github/katholt/kleborate for details
clbM	Kleborate output, see https://github/katholt/kleborate for details
clbN	Kleborate output, see https://github/katholt/kleborate for details
clbO	Kleborate output, see https://github/katholt/kleborate for details
clbP	Kleborate output, see https://github/katholt/kleborate for details
clbQ	Kleborate output, see https://github/katholt/kleborate for details
iucA	Kleborate output, see https://github/katholt/kleborate for details
iucB	Kleborate output, see https://github/katholt/kleborate for details
iucC	Kleborate output, see https://github/katholt/kleborate for details
iucD	Kleborate output, see https://github/katholt/kleborate for details
iutA	Kleborate output, see https://github/katholt/kleborate for details
iroB	Kleborate output, see https://github/katholt/kleborate for details
iroC	Kleborate output, see https://github/katholt/kleborate for details
iroD	Kleborate output, see https://github/katholt/kleborate for details
iroN	Kleborate output, see https://github/katholt/kleborate for details
rmpA	Kleborate output, see https://github/katholt/kleborate for details
rmpD	Kleborate output, see https://github/katholt/kleborate for details
rmpC	Kleborate output, see https://github/katholt/kleborate for details
