# Supplementary material for: A genomic surveillance framework and genotyping tool for Klebsiella pneumoniae and its related species complex
Source: Nat Commun. 2021 Jul 7;12:4188. doi: 10.1038/s41467-021-24448-3 (PMC8263825; doi:10.1038/s41467-021-24448-3)
Supplement: Supplementary file 11 — Supplementary data 9 [file 41467_2021_24448_MOESM11_ESM.xlsx]

## Sheet: Supplementary Data 9
Metagenome/WGS accessions	% abundance KpSC (Bracken)	Genotyping – whole genome sequence	Genotyping – metagenome Klebsiella bin	Comment
ERR3405593; GCA_902164265.1	86.08% K. pneumoniae	K. pneumoniae ST1877 KL14; O3b SHV-11.v1^	K. pneumoniae ST1877 KL14; O3b SHV-11.v1^	Match
ERR3405329; GCA_902162455.1 GCA_902166155.1 GCA_902166205.1	61.73% K. pneumoniae	K. pneumoniae ST268 KL20; O1v1 SHV-11.v1^	K. pneumoniae ST268 KL20; O2v1 SHV-11.v1^	Match
ERR3405328; GCA_902162225.1 GCA_902162315.1 GCA_902162415.1	48.60% K. pneumoniae	K. pneumoniae ST268 KL20; O1v1 SHV-11.v1^	K. pneumoniae ST268 KL20; O2v1 SHV-11.v1^	Partial mismatch
ERR3405662 GCA_902164095.1	48.42% K. variicola	K. variicola subsp. variicola ST4146 KL107; O3/O3a LEN-13*	K. variicola subsp. variicola ST4146 KL107; O3/O3a LEN-13*; ermB.v1	Partial mismatch
ERR3405345; GCA_902164545.1 GCA_902164925.1	43.73% K. pneumoniae	K. pneumoniae ST1079 KL10; O1v2 SHV-1^	K. pneumoniae ST1079 KL10; O1v2 SHV-1^	Match
ERR3405594; GCA_902159635.1	42.12% K. pneumoniae	K. pneumoniae ST1877 KL14; O3b SHV-11.v1^	K. pneumoniae ST1877 KL14; O3b SHV-11.v1^	Match
ERR3405626; GCA_902159615.1	40.10% K. pneumoniae	K. pneumoniae ST104-1LV KL31; O3b Ybt9; ICEKp3 SHV-71	K. pneumoniae ST104-1LV KL31; O3b Ybt9; ICEKp3 SHV-71	Match
ERR3405393; GCA_90214535.1	28.79% K. pneumoniae	K. pneumoniae ST1877 KL14; O3b SHV-11.v1^	K. pneumoniae ST1877 KL14; O3b SHV-11.v1^	Match
ERR3405419; GCA_902166565.1	26.72% K. variicola	K. variicola subsp. variicola ST639 KL105; O3/O3a LEN-18	K. variicola subsp. variicola ST639 KL105; O3/O3a LEN-18	Match
ERR3405098 GCA_902166725.1	25.48% K. variicola	K. variicola subsp. variicola ST3353 KL126; OL103 LEN-2*	K. variicola subsp. variicola ST3353-1LV KL126#; OL103 LEN-2*; aac(6')-Ie-aph(2'')-Ia	Partial mismatch
ERR3405085 GCA_902162595.1 (K. grimontii) GCA_902165315.1 GCA_902165385.1 GCA_902166635.1	16.31% K. pneumoniae	K. pneumoniae ST1391-4LV KL102; O2v2 SHV-11.v1^ K. pneumoniae ST1391-4LV KL107#; OL102# SHV-11.v1^ K. pneumoniae ST35 KL22; O1v1 Ybt9; ICEKp3 SHV-33^	K. pneumoniae ST-0 (i.e. unknown) KL107#; OL102# SHV-11.v1^	Mismatch; presence of mixed Klebsiella strains
ERR3405369 GCA_902161105.1	15.91% K. pneumoniae	K. pneumoniae ST827-1LV KL55; O3b SHV-38	K. pneumoniae ST827-2LV KL55; O3b SHV-38	Partial mismatch
ERR3405421; GCA_902166195.1	12.09% K. variicola	K. variicola subsp. variicola ST639 KL105; O3/O3a LEN-18	K. variicola subsp. variicola ST639 KL105; O3/O3a LEN-18	Match
ERR3405622; GCA_902164505.1	11.71% K. variicola	K. variicola subsp. variicola ST2594-1LV KL35; O3/O3a LEN-13	K. variicola subsp. variicola ST2594-1LV KL35; O3/O3a LEN-13	Match
ERR3404782; GCA_902160935.1	10.68% K. pneumoniae	K. pneumoniae ST70 KL39; O3b Ybt unknown SHV-52	K. pneumoniae ST70 KL39; O3b Ybt unknown SHV-52	Match
ERR3405120 GCA_902161315.1	9.03% K. pneumoniae	K. pneumoniae ST359 KL10; O1v2 SHV-1^	K. pneumoniae ST188-2LV KL135#; O3/O3a# SHV-1^; OmpK36-23%	Mismatch
ERR3405664; GCA_902163515.1	7.53% K. pneumoniae	K. pneumoniae ST661 KL47; O2v1 SHV-27	K. pneumoniae ST661 KL47; O2v1 SHV-27	Match
ERR3405665; GCA_902163495.1 GCA_902163535.1	7.18% K. pneumoniae	K. pneumoniae ST661 KL47; O2v1 SHV-27	K. pneumoniae ST661 KL47; O2v1 SHV-27	Match
ERR3404793; GCA_902166265.1 GCA_902166325.1 GCA_902166335.1	6.36% K. pneumoniae	K. pneumoniae ST2452 KL11; O3/O3a SHV-1*	K. pneumoniae ST2452 KL11; O3/O3a SHV-1*	Match
ERR3405604 GCA_902161835.1	4.51% K. pneumoniae	K. pneumoniae ST1412 KL7; O2v2 Ybt unknown SHV-1^	K. pneumoniae ST1412-1LV KL7; O2v2 SHV-1	Partial mismatch
ERR3405330; GCA_902166315.1 GCA_902166345.1	4.5% K. pneumoniae	K. pneumoniae ST268 KL20; O1v1 SHV-11.v1^	K. pneumoniae ST268 KL20; O2v1 SHV-11.v1^.	Partial mismatch
ERR3404969; GCA_902161365.1	4.07% K. pneumoniae	K. pneumoniae ST922 KL24; O1v1 SHV-164	K. pneumoniae ST922 KL24; O2v1 SHV-164	Partial mismatch
ERR3405064 GCA_902162515.1 GCA_902166225.1	2.81% K. variicola	K. variicola subsp. variicola ST3353 KL126#; OL103# LEN-2*	K. variicola subsp. variicola ST3353-1LV KL126#; OL103 LEN-2*	Partial mismatch
ERR3405000 GCA_902165035.1 (K. aerogenes) GCA_902165095.1(K. michiganensis) GCA_902165045.1 GCA_902165145.1	2.64% K. pneumoniae	K. pneumoniae ST4387 KL24; O1v1 Ybt15; ICEKp11 SHV-1* K. pneumoniae ST4387 KL24; O1v1 Ybt15; ICEKp11 aac(6')-Ie;aph(2'')-Ia;aph(3')-IIIa;dfrG; SHV-1*	K. pneumoniae ST4387-2LV KL24; O1v1 Ybt unknown; iro unknown SHV-1*	Partial mismatch; potentially mixed presence of Klebsiella strains based on differences in AMR profiles from the WGS K. pneumoniae isolates
ERR3404950 GCA_902161325.1 GCA_902161355.1	2.27% K. pneumoniae	K. pneumoniae ST188 KL31; O3b SHV-37 K. pneumoniae ST359 KL10; O1v2 SHV-1^	K. pneumoniae ST827-2LV KL50#; OL104 SHV-37^	Mismatch; presence of mixed Klebsiella strains
ERR3404924; GCA_902165015.1 GCA_902165115.1	2.2% K. pneumoniae	K. pneumoniae ST2452 KL11; O3/O3a SHV-1*	K. pneumoniae ST2452 KL11; O3/O3a SHV-1*	Match
ERR3405336; GCA_902161675.1	1.77% K. pneumoniae	K. pneumoniae ST461 KL10; O1v2 SHV-1^	K. pneumoniae ST461 KL10; O1v2 SHV-1^	Match
ERR3404947 GCA_902159625.1 (K. grimontii) GCA_902158785.1 GCA_902158865.1 GCA_902164625.1	1.29% K. quasipneumoniae	K. quasipneumoniae subsp. similipneumoniae KL57; O3/O3a ST4216-1LV OKP-B-5*	K. quasipneumoniae subsp. similipneumoniae KL57; O3/O3a ST3394-2LV OKP-B-5*	Partial mismatch
ERR3405475; GCA_902165685.1 (K. grimontii) GCA_902165655.1 GCA_902165665.1	1.25% K. pneumoniae	K. pneumoniae ST188 KL31; O3b SHV-37	K. pneumoniae ST188 KL31; O3b SHV-37	Match
ERR3405130 GCA_902162565.1 (K. grimontii) GCA_902162435.1 GCA_902162495.1 GCA_902162605.1 GCA_902162675.1	1.23% K. pneumoniae	K. pneumoniae ST1391-4LV KL102; O2v2 SHV-11.v1^ K. pneumoniae ST1391-4LV KL125#; O2v2 SHV-11.v1^	K. pneumoniae ST-0 KL107#; OL102# SHV-1^	Mismatch
ERR3405119 GCA_902161345.1	1.22% K. pneumoniae	K. pneumoniae ST188 KL31; O3b SHV-37	K. pneumoniae ST-0 KL31#; O3b SHV-37	Mismatch
ERR3405606 GCA_90214255.1	1.14% K. pneumoniae	K. pneumoniae ST1877 KL14; O3b SHV-11.v1^	K. pneumoniae ST35-3LV KL128#; O3b SHV-11.v1^	Mismatch
ERR3405567; GCA_902164145.1 (K. pneumoniae) GCA_902164055.1 (K. grimontii) GCA_902164065.1 (K. grimontii) GCA_902164155.1 (K. grimontii) GCA_902164205.1 (K. grimontii)	18.83% K. grimontii 0.16% K. pneumoniae	K. pneumoniae ST1877 KL14; 03b SHV-11.v1^ K. grimontii Ybt unknown OXY-6-4*	(No KpSC bin) K. grimontii KL137#; O1v1 OXA-6-4* Ybt unknown	No KpSC bin
ERR3405428 GCA_902162195.1 GCA_902162215.1	0.33% K. pneumoniae	K. pneumoniae ST111 KL63; O1v2 Ybt14; ICEKp5 SHV-11.v1^	No Klebsiella bin	NA; low Klebsiella abundance in metagenome sample
ERR3405101 GCA_902161425.1 (K. grimontii) GCA_902161495.1 GCA_902161505.1	0.22% K. pneumoniae	K. pneumoniae ST469. KL139; O3b SHV-11.v1^ K. quasipneumoniae subsp. similipneumoniae ST1676 KL139; O4 OKP-B-1*	No Klebsiella bin	NA; low Klebsiella abundance in metagenome sample and presence of mixed Klebsiella strains
ERR3405117 GCA_902165195.1 GCA_902165215.1	0.15% K. variicola 0.03% K. pneumoniae	K. pneumoniae ST643-1LV KL62; O1v2 aac(6')-Ie-aph(2'')-Ia;aph(3')-IIIa;sat-4*; dfrG;SHV-26 K. variicola subsp. variicola ST360-2LV KL35; O3/O3a aac(6')-Ie-aph(2'')-Ia;sat-4*;dfrG;LEN-13	No Klebsiella bin	NA; low Klebsiella abundance in metagenome sample and presence of mixed Klebsiella strains
ERR3405526 GCA_902159515.1(K. michiganensis) GCA_902162185.1	0.1% K. pneumoniae	K. pneumoniae ST422 KL111; O3b SHV-1;tetD	No Klebsiella bin	NA; low Klebsiella abundance in metagenome sample
ERR3404870 GCA_902166515.1	0.07% K. pneumoniae	K. pneumoniae ST1391-4LV KL107#; OL102#	No Klebsiella bin	NA; low Klebsiella abundance in metagenome sample
ERR3405556 GCA_902163275.1 (K. pneumoniae) GCA_902163375.1 (K. oxytoca) GCA_902163435.1 (K. quasipneumoniae) GCA_902163455.1 (K. quasipneumoniae)	0.05% K. pneumoniae 0.03% K. quasipneumoniae	K. pneumoniae ST45. KL5; O3b Ybt10; ICEKp4 SHV-1 K. quasipneumoniae subsp. similipneumoniae ST1901 KL159; OL101 OKP-B-19*?	No Klebsiella bin	NA; low Klebsiella abundance in metagenome sample
ERR3404797 GCA_902160475.1 GCA_902166745.1	0.0% K. pneumoniae	K. pneumoniae ST323 KL21; O3b K. pneumoniae ST105 KL102; O2v2	No Klebsiella bin	NA; low Klebsiella abundance in metagenome sample and presence of mixed Klebsiella strains
Notes
# K or O locus hits with low to no confidence
KpSC: Klebsiella pneumoniae species complex
WGS: whole genome sequence
