# Supplementary material for: A genomic surveillance framework and genotyping tool for Klebsiella pneumoniae and its related species complex
Source: Nat Commun. 2021 Jul 7;12:4188. doi: 10.1038/s41467-021-24448-3 (PMC8263825; doi:10.1038/s41467-021-24448-3)
Supplement: Supplementary file 12 — Supplementary data 10 [file 41467_2021_24448_MOESM12_ESM.xlsx]

## Sheet: Supplementary Data 10
First author	year	Title	article type	doi/url	Utility
Long	2017	Population Genomic Analysis of 1,777 Extended-Spectrum Beta-Lactamase-Producing Klebsiella pneumoniae isolates, Houston, Texas: Unexpected Abundance of Clonal Group 307	research article	10.1128/mBio.00489-17.	virulence
Cerdeira	2018	Yersiniabactin, Colibactin and Wider Resistome Contribute to Enhanced Virulence and Persistence of KPC-2-Producing Klebsiella pneumoniae CG258 in South America	preprint	https://doi.org/10.1101/435750	ST, AMR, virulence
Wyres and Hawkey	2018	Emergence and rapid global dissemination of CTX-M-15-associated Klebsiella pneumoniae strain ST307	research article	10.1093/jac/dky492.	AMR, virulence
Turton	2018	Capsular type K54, clonal group 29 and virulence plasmids: an analysis of K54 and non-K54 closely related isolates of Klebsiella pneumoniae	research article	10.1017/S0950268818001826	virulence
Wick	2018	Kaptive Web: User-Friendly Capsule and Lipopolysaccharide Serotype Prediction for Klebsiella genomes	research article	10.1128/JCM.00197-18	ST
Yu	2018	Multiplex PCR Analysis for Rapid Detection of Klebsiella penumoniae Carbapenem-Resistant (Sequence Type 258 [ST258] and ST11) and Hypervirulent (ST23, ST65, ST86, and ST375) Strains	research article	10.1128/JCM.00731-18.	ST
Lam and Wyres	2018	Population genomics of hypervirulent Klebsiella pneumoniae clonal-group 23 reveals early emergence and rapid global dissemination	research article	10.1038/s41467-018-05114-7	ST, AMR, virulence, K/O loci
Dong	2018	Genome analysis of clinical multilocus sequence Type 11 Klebsiella pneumoniae from China	research article	10.1099/mgen.0.000149	ST, virulence
Marcoleta	2018	Evaluating Different Virulence Traits of Klebsiella pneumoniae Using Dictyostelium discoideum and Zebrafish Larvae as Host Models	research article	10.3389/fcimb.2018.00030	virulence, K/O loci
Balloux	2018	From Theory to Practice: Translating Whole-Genome Sequencing (WGS) into the Clinic	review	https://doi.org/10.1016/j.tim.2018.08.004	cited as tool for virulence detection/genotyping
Crellen	2019	Transmission dynamics and between-species interactions of multidrug-resistant Enterobacteriaceae	preprint	https://doi.org/10.1101/436006	ST
European Centre for Disease Prevention and Control	2019	Outbreak of carbapenemase-producing (NDM-1 and OXA-48) and colistin-resistant Klebsiella pneumoniae ST307, north-east Germany, 2019.	publication	https://www.ecdc.europa.eu/en/publications-data/outbreak-Klebsiella-pneumoniae-Germany	virulence
Hala	2019	First report of Klebsiella quasipneumoniae harboring blaKPC-2 in Saudi Arabia	research article	10.1186/s13756-019-0653-9	AMR
Valencia-Bacca	2019	Detection and Whole-Genome Analysis of a High-Risk Clone of Klebsiella pneumoniae ST340/CG258 Producing CTX-M-15 in a Companion Animal	research article	https://doi.org/10.1089/mdr.2019.0190	K/O loci
Yang	2019	Emergence of mcr-8.2-bearing Klebsiella quasipneumoniae of animal origin	research article	https://doi.org/10.1093/jac/dkz213	species
Crellan	2019	Transmission dynamics and control of multidrug-resistant Klebsiella pneumoniae in neonates in a developing country	research article	https://elifesciences.org/articles/50468v1.pdf	ST
Yang	2019	A conjugative plasmid that augments virulence in Klebsiella pneumoniae	research article	10.1038/s41564-019-0566-7	ST
Dong	2019	An IncR Plasmid Harbored by a Hypervirulent Carbapenem-Resistant Klebsiella pneumoniae Strain Possesses Five Tandem Repeats of the blaKPC-2::NTEKPC-Id Fragment	research article	10.1128/AAC.01775-18	ST
Fajardo-Lubián	2019	Host adaptation and convergent evolution increases antibiotic resistance without loss of virulence in a major human pathogen	research article	https://doi.org/10.1371/journal.ppat.1007218	ST
Haller	2019	Extensively drug-resistant Klebsiella pneumonniae ST307 outbreak, north-eastern Germany, June to October 2019	research article	10.2807/1560-7917.ES.2019.24.50.1900734	ST, AMR
Wyres	2019	Distinct evolutionary dynamics of horizontal gene transfer in drug resistant and virulent clones of Klebisiella pneumoniae	research article	https://doi.org/10.1371/journal.pgen.1008114	ST, AMR, virulence
Ferrari	2019	Multiple Klebsiella pneumoniae KPC clones Contribute to an Extended Hospital Outbreak	research article	https://doi.org/10.3389/fmicb.2019.02767	ST, AMR, virulence
Wyres	2019	Genomic surveillance for hypervirulence and multi-drug resistance in invasive Klebsiella pneumoniae from south and southeast Asia	research article	https://doi.org/10.1101/557785	ST, AMR, virulence, K/O loci
Lam	2019	Convergence of virulence and MDR in a single plasmid vector in MDR Klebsiella pneumoniae ST15	research article	10.1093/jac/dkz028.	ST, AMR, virulence, K/O loci
Dong	2019	Evolution of carbapenem-resistant serotype K1 hypervirulent Klebsiella pneumoniae by acquisition of blaVIM-1-bearing plasmid	research article	10.1128/AAC.01056-19	ST, AMR, virulence, K/O loci
Yuan	2019	blaNDM-5 carried by a hypervirulent Klebsiella pneumoniae with sequence type 29	research article	10.1186/s13756-019-0596-1	ST, K/O loci
Sun	2019	Dynamic Colonisation of Klebsiella pneumoniae Isolates in Gastrointestinal Tract of Intensive Care Patients	research article	10.3389/fmicb.2019.00230	ST, virulence
Roza	2019	Commonality of Multidrug-Resistant Klebsiella pneumoniae ST348 Isolates in Horses and Humans in Portugal	research article	https://doi.org/10.3389/fmicb.2019.01657	ST, virulence, K/O loci
Shu	2019	Emergence of OXA-232 carbapenemase-producing Klebsiella pneumoniae that carries a pLVPK-like virulence plasmid among elderly patients in China	research article	10.1128/AAC.02246-18	ST, virulence, K/O loci
Mataseje	2019	Two hypervirulent Klebsiella pneumoniae Isolates Producing a blaKPC-2 carbapenemase from a Canadian patient	research article	10.1128/AAC.00517-19	virulence
van Dorp	2019	Rapid phenotypic evolution in multidrug-resistant Klebsiella pneumoniae hospital outbreak strains	research article	10.1099/mgen.0.000263	virulence
Heinz	2019	Caribbean multi-centre study of Klebsiella pneumoniae: whole genome sequencing, antimicrobial resistance and virulence factors	research article	10.1099/mgen.0.000266	virulence, fluoroquinolone resistance and colistin (AMR)
Malek	2019	Next-generation sequencing based hospital outbreak investigation yields insight into Klebsiella aerogenes population structure and determinants of carbapenem resistance and virulence	research article	10.1128/AAC.02577-18	virulence
Heinz	2019	Resistance mechanisms and population structure of highly drug resistant Klebsiella in Pakistan during the introduction of the carbapenamase NDM-1	research article	10.1038/s41598-019-38943-7.	virulence, K/O loci
Blumenscheit	2020	Universal antimicrobial resistance detection from clinical bacterial isolates using proteomics	preprint	10.1101/2020.11.17.386540	AMR
Hennart	2020	Population genomics and antimicrobial resistance in Corynebacterium diphtheriae	preprint	10.1101/2020.05.19.101030	AMR
Lipworth	2020	Ten years of population-level genomic Escherichia and Klebsiella pneumoniae serotype surveillance informs vaccine development for invasive infections	preprint	10.1101/2020.07.08.20140707	AMR, virulence, K/O loci
Shibu	2020	The kleboxymycin biosynthetic gene cluster is encoded by several species belonging to the Klebsiella oxytoca complex	preprint	10.1101/2020.07.24.215400	K/O loci
Perrin	2020	PanACoTA: A modular tool for massive microbial comparative genomics	preprint	10.1101/2020.09.11.293472	species
Bohrhunter	2020	Genomic Characterization of Tissue Invasive Klebsiella pneumoniae Complex in a Hospital System with a Focus on Species Distribution and Hypervirulence	preprint	10.1101/2020.11.04.369173	ST, AMR, virulence, K/O loci
Lapp	2020	Machine learning models to identify patient and microbial genetic factors associated with carbapenem-resistant Klebsiella pneumoniae infection	preprint	10.1101/2020.07.06.20147306	ST, AMR, virulence, K/O loci
Cornick	2020	Genomic investigation of a suspected multi-drug resistant Klebsiella pneumoniae outbreak in a neonatal care unit in sub-Saharan Africa	preprint	10.1101/2020.08.06.236117	virulence
Hawken	2020	Cohorting KPC+ Klebsiella pneumoniae (KPC-Kp_ positive patients - a genomic expose of cross-colonization hazards in a long-term acute care hospital (LTACH)	research article	10.1017/ice.2020.261	AMR
Ludden	2020	Cross-border spread of bla NDM-1- and bla OXA-48-positive Klebsiella pneumoniae: a European collaborative analysis of whole genome sequencing and epidemiological data, 2014-2019.	research article	10.2807/1560-7917.es.2020.25.20.2000627	AMR
Barbier	2020	The ZKIR Assay, a novel Real-Time PCR Methods for the Detection of Klebsiella pneumonia and Closely Related Species in Environmental Samples	research article	10.1128/AEM.02711-19	AMR, virulence, K/O loci
Perlaza-Jimenez	2020	Forensic genomics of a novel Klebsiella quasipneumoniae type from a NICU in China reveals patterns of genetic diversity, evolution and epidemiology	research article	10.1099/mgen.0.000433	AMR, virulence, K/O loci
Chen	2020	Preterm infants harbour diverse Klebsiella populations, including atypical species that encode and produce and array of antimicrobial resistance- and virulence-associated factors	research article	10.1099/mgen.0.000377	K/O loci
Baines	2020	Complete microbial genomes for public health in Australia and Southwest Pacific	research article	10.1099/mgen.0.000471	K/O loci
Zhou	2020	Novel Subclone of Carbapenem-Resistant Klebsiella pneumoniae Sequence Type 11 with Enhanced Virulence and Transmissibility, China	research article	10.3201/eid2602.190594	K/O loci
de Sousa	2020	Modular prophage interactions driven by capsule serotype select for capsule loss under phage predation	research article	10.1038/s41396-020-0726-z	species, K/O loci
Okomo	2020	Investigation of sequential outbreaks of Burkholderia cepacia and multidrug-resistant extended spectrum beta-lactamase producing Klebsiella species in a West African tertiary hospital neonatal unit: a retrospective genomic analysis	research article	10.1016/S2666-5247(20)30061-6	species, ST, AMR, virulence
Hu	2020	Prevalence, risk factors and molecular epidemiology of carbapenem-resistant Klebsiella pneumoniae in patients from Zhejiang, China, 2008-2018	research article	10.1080/22221751.2020.1799721	ST
Rocker	2020	Global Trends in Proteome Remodeling of the Outer Membrane Modulate Antimicrobial Permeability in Klebsiella pneumoniae	research article	10.1128/mbio.00603-20	ST
Jaillard	2020	Interpreting k-mer-based signatures for antibiotic resistance prediction	research article	10.1093/gigascience/giaa110	ST, AMR
Macesic	2020	Predicting Phenotypic Polymyxin Resistance in Klebsiella pneumoniae through Machine Learning Analysis of Genomic Data	research article	10.1128/msystems.00656-19	ST, AMR
Rakovitsky	2020	Investigation of Outbreaks of Extended-Spectrum Beta-Lactamase-Producing Klebsiella Pneumoniae in Three Neonatal Intensive Care Units Using Whole Genome Sequencing	research article	10.3390/antibiotics9100705	ST, AMR, K/O loci
Vasilyev	2020	Multidrug-Resistant Hypervirulent Klebsiella pneumoniae Found Persisting Silently in Infant Gut Microbiota	research article	10.1155/2020/4054393	ST, AMR, virulence
Chiarelli	2020	Diversity of mucoid to non-mucoid switch among carbapenemase-producing Klebsiella pneumoniae	research article	10.1186/s12866-020-02007-y	ST, AMR, virulence
Venturini	2020	K. pneumoniae ST258 genomic variability and bacteriophage susceptibility	research article	doi.org/10.1096/fj.201902735R	ST, AMR, virulence, K/O loci
Cerdeira	2020	Genomic insights of Klebsiella pneumoniae isolated from a native Amazonian fish reveal wide resistome against heavy metals, disinfectants, and clinically relevant antibiotics	research article	10.1016/j.ygeno.2020.09.015	ST, AMR, virulence, K/O loci
Nakamura-Silva	2020	First report of hypermucoviscous Klebsiella variicola subsp. variicola causing primary endodontic infection	research article	10.1016/j.cmi.2020.07.045	ST, AMR, virulence, K/O loci
Kochan	2020	Complete genome sequence of Klebsiella pneumoniae strain TK421, a conjugative hypervirulent isolate	research article	10.1128/MRA.01408-19	ST, K/O loci
Beyrouthy	2020	Carbapenem Resistance Conferred by OXA-48 in K2-ST86 Hypervirulent Klebsiella pneumoniae, France	research article	https://wwwnc.cdc.gov/eid/article/26/7/19-1490_article	ST, K/O loci
Spruit	2020	Discovery of Three Toxic Proteins of Klebsiella Phage fHe-Kpn01	research article	10.3390/v12050544	ST, K/O loci
Zhao	2020	Prevalence and characteristics of surgical site hypervirulent Klebsiella pneumoniae isolates	research article	https://onlinelibrary.wiley.com/doi/full/10.1002/jcla.23364	ST, virulence, K/O loci
Yang	2020	Characterization of a Novel mcr-8.2-Bearing Plasmid in ST395 Klebsiella pneumoniae of Chicken Origin	research article	10.2147/idr.s256544	virulence
Benulic	2020	Whole genome sequencing characterization of Slovenian carbapenem-resistant Klebsiella pneumoniae, including OXA-48 and NDM-1 producing outbreak isolates	research article	10.1371/journal.pone.0231503	virulence
Chen	2020	Acquisition of Plasmid with Carbapenem-Resistance Gene blaKPC2 in Hypervirulent Klebsiella penumoniae, Singapore	research article	10.3201/eid2603.191230	virulence
Foster	2020	Isolate of the human-associated blaCTX-M-15-harbouring Klebsiella pneumoniae ST307 from a tortoise in the UK	research article	10.1099/acmi.0.000172	virulence
Rodrigues	2020	Community-acquired infection caused by the uncommon hypervirulent Klebsiella pneumoniae ST66-K2 lineage	research article	10.1099/mgen.0.000419	AMR, virulence
Tian	2020	First description of antimicrobial resistance in carbapenem-susceptible Klebsiella pneumoniae after imipenem treatment, driven by outer membrane remodeling	research article	10.1186/s12866-020-01898-1	AMR, virulence
Huynh	2020	Klebsiella pneumoniae carriage in low-income countries: antimicrobial resistance, genomic diversity and risk factors	research article	10.1080/19490976.2020.1748257	AMR, virulence
Arena	2020	Population structure of KPC carbapenemase-producing Klebsiella pneumoniae in a long-term acute-care rehabilitation facility: identification of a new lineage of clonal group 101, associated with local hyperendemicity	research article	10.1099/mgen.0.000308	AMR, virulence
Shen	2020	Hypervirulence Markers Among Non-ST11 Strains of Carbapenem- and Multidrug-Resistant Klebsiella pneumoniae Isolated from Patients with Bloodstream Infections	research article	10.3389/fmicb.2020.01199	virulence, K/O loci
Notes:
ST: sequence typing
AMR: antimicrobial resistance gene detection/typing
K/O loci: K locus or O locus typing
