# Supplementary material for: A genomic surveillance framework and genotyping tool for Klebsiella pneumoniae and its related species complex
Source: Nat Commun. 2021 Jul 7;12:4188. doi: 10.1038/s41467-021-24448-3 (PMC8263825; doi:10.1038/s41467-021-24448-3)
Supplement: Supplementary file 14 — Supplementary data 12 [file 41467_2021_24448_MOESM14_ESM.xlsx]

## Sheet: Supplementary Data 12
allele	site 238 (255)	site 179 (195)	site 69 (80)	Subclass assignment	Comment (*=subclass assignment different from BLDB)
SHV-57	G	D	M	ESBL	Substitution L169R in the Omega loop. SHV-57 paper (10.1128/AAC.49.2.600-605.2005) reports it confers CAZ resistance but not CTX. Mutant in SHV-1 was attempted but failed in Neubauer so not tested there. This enzyme is classed as ESBL on the basis of the original report; Omega loop mutations are tracked in Kleborate.
SHV-70	G	D	M	ESBL	SHV-70 has 35Q+148V; original SHV-70 paper (10.1016/j.ijantimicag.2006.02.003) reports moving the whole gene into E. coli confers full 3GC resistance, whereas Neubauer only tested 148 or 35 alone. SHV-70 is classed as ESBL on the basis of the original report (note no other alleles have a mutation at 148, with or without 35Q) and we track the mutations at 148. ESBL/2be in BLDB.
SHV-31.v1	G	D	M	ESBL	SHV-31 has E240K and L35Q and evidence of 3GC resistance when transferred into E. coli (https://aac.asm.org/content/51/3/1082)
SHV-31.v2	G	D	M	ESBL	SHV-31 has E240K and L35Q and evidence of 3GC resistance when transferred into E. coli (https://aac.asm.org/content/51/3/1082)
SHV-16	G	D	M	ESBL	Insertion (DRWET) in the Omega loop between Ambler codons 167-168; also AA substitutions 96T, 97H. This complex mutation was not tested in Neubauer 2020, but the original report of SHV-16 (10.1128/aac.45.9.2480-2485.2001) shows effect of cloning of the gene and transferring to E. coli was increased MIC to ceftazidime (but not other 3GC). This is similar to the phenotype of the 179G substitution a…
SHV-107	G	D	M	inhibR	235A mutation (https://pubmed.ncbi.nlm.nih.gov/22083476/ but not confirmed in Neubauer); 2br in BLDB
SHV-56.v2	G	D	M	inhibR	234R mutation (described in https://pubmed.ncbi.nlm.nih.gov/18663019/ and confirmed in Neubauer); 2br in BLDB
SHV-72	G	D	M	inhibR	234R mutation (described in https://pubmed.ncbi.nlm.nih.gov/18663019/ and confirmed in Neubauer); 2br in BLDB
SHV-27	G	D	M	wt	* Mis-attributed as ESBL based on presence in an ESBL Kp; evidence of presence in WT (https://pubmed.ncbi.nlm.nih.gov/16584302/)
SHV-10	S	D	M	ESBL	* Excluded from Kleborate; no nucleotide sequence for SHV-10 (protein only, and no exact protein matches in NCBI)
SHV-141	S	D	M	ESBL	* (238S)
SHV-152	S	D	M	ESBL	* (238S)
SHV-153	S	D	M	ESBL	* (238S)
SHV-154	S	D	M	ESBL	* (238S)
SHV-160	S	D	M	ESBL	* (238S)
SHV-162	S	D	M	ESBL	* (238S)
SHV-163	S	D	M	ESBL	* (238S)
SHV-165	S	D	M	ESBL	* (238S)
SHV-29	A	D	M	ESBL	* (238A)
SHV-4	S	D	M	ESBL	* (238S)
SHV-56.v1	S	D	M	ESBL	* CARD sequence does not match BLDB sequence, which is non-ESBL inhibitor-resistant
SHV-6	G	A	M	ESBL	* Excluded from Kleborate; nucleotide sequence is incomplete
SHV-9	S	D	M	ESBL	* (238S)
SHV-52	G	D	I	inhibR	* (69I)
SHV-92	G	D	I	inhibR	* (69I)
SHV-104	G	D	M	wt	* ESBL/2be in BLDB. Single substitution at 202S, this mutation was tested in Neubauer 2020 paper and did not result in >2x MIC to any drug. Original report (https://www.hindawi.com/journals/ijmicro/2014/548656/) attributes activity to CTX-M in same strain, not SHV-104
SHV-148	G	D	M	wt	* ESBL but no phenotype code in BLDB. SHV-148 is identical to SHV-1 except at the last aa position R286Q. One paper (https://pubmed.ncbi.nlm.nih.gov/26776116/) reports transfer of 3GC-R phenotype via plasmid conjugation, and detection of SHV but not CTX-M or TEM by PCR. Given the location of the mutation and the fact that other ESBL genes were not screened on the plasmid, we consider the evidence…
SHV-38	G	D	M	wt	* MIC to carbapenems is well below clinical breakpoints (IMI MIC 0.25 in Kp, 0.5 in E. coli; MERO MIC 0.06 in Kp, 0.12 in Ec) (https://pubmed.ncbi.nlm.nih.gov/12543688/)
SHV-40	G	D	M	wt	* Mis-attributed as ESBL based on presence in 1 ESBL strain with 2 other ESBL genes (https://pubmed.ncbi.nlm.nih.gov/19689462/)
SHV-41	G	D	M	wt	* Mis-attributed as ESBL based on presence in 1 ESBL strain with 2 other ESBL genes (https://pubmed.ncbi.nlm.nih.gov/19689462/, https://pubmed.ncbi.nlm.nih.gov/16584302/)
SHV-42	G	D	M	wt	* Mis-attributed as ESBL based on presence in 1 ESBL strain with 2 other ESBL genes (https://pubmed.ncbi.nlm.nih.gov/19689462/)
SHV-98	G	D	M	wt	* ESBL/2be in BLDB. Original report shows (using E. coli transformants) that SHV-98 not ESBL (https://www.microbiologyresearch.org/content/journal/jmm/10.1099/jmm.0.030577-0)
SHV-99	G	D	M	wt	* Described in CARD as ESBL/Carb and in BLDB as ESBL/2be but it carries no ESBL-associated mutations and the paper describing the gene specifically says it has no ESBL activity (https://www.microbiologyresearch.org/content/journal/jmm/10.1099/jmm.0.030577-0)
SHV-1	G	D	M	wt
SHV-100	G	D	M	wt
SHV-101	G	D	M	wt
SHV-102	A	D	M	ESBL
SHV-103	G	D	M	wt
SHV-105	S	D	M	ESBL
SHV-106	S	D	M	ESBL
SHV-108	G	D	M	wt
SHV-109	G	D	M	wt
SHV-11.v1	G	D	M	wt
SHV-11.v2	G	D	M	wt
SHV-110	G	D	M	wt
SHV-111	G	D	M	wt
SHV-119	G	D	M	wt
SHV-12	S	D	M	ESBL
SHV-120	G	D	M	wt
SHV-121	G	D	M	wt
SHV-122	G	D	M	wt
SHV-128	S	D	M	ESBL
SHV-129	S	D	M	ESBL
SHV-13	A	D	M	ESBL
SHV-133	G	D	M	wt
SHV-134	S	D	M	ESBL
SHV-135	G	D	M	wt
SHV-137	G	D	M	wt
SHV-14	G	D	M	wt
SHV-142	G	D	M	wt
SHV-143	G	D	M	wt
SHV-144	G	D	M	wt
SHV-145	G	D	M	wt
SHV-147	G	D	M	wt
SHV-149	G	D	M	wt
SHV-15	S	D	M	ESBL
SHV-150	G	D	M	wt
SHV-151	G	D	M	wt
SHV-155	G	D	M	wt
SHV-156	G	D	M	wt
SHV-157	G	D	M	wt
SHV-158	G	D	M	wt
SHV-159	G	D	M	wt
SHV-161	G	D	M	wt
SHV-164	G	D	M	wt
SHV-168	G	D	M	wt
SHV-172	G	D	M	wt
SHV-173	G	D	M	wt
SHV-178	G	D	M	wt
SHV-179	G	D	M	wt
SHV-18	A	D	M	ESBL
SHV-180	G	D	M	wt
SHV-182	G	D	M	wt
SHV-183	S	D	M	ESBL
SHV-185	G	D	M	wt
SHV-186	G	D	M	wt
SHV-187	G	D	M	wt
SHV-188	G	D	M	wt
SHV-189	G	D	M	wt
SHV-2	S	D	M	ESBL
SHV-24	G	G	M	ESBL
SHV-25	G	D	M	wt
SHV-26	G	D	M	wt
SHV-28.v1	G	D	M	wt
SHV-28.v2	G	D	M	wt
SHV-2A	S	D	M	ESBL
SHV-3	S	D	M	ESBL
SHV-30	S	D	M	ESBL
SHV-32	G	D	M	wt
SHV-33	G	D	M	wt
SHV-34	S	D	M	ESBL
SHV-35	G	D	M	wt
SHV-36	G	D	M	wt
SHV-37	G	D	M	wt
SHV-43	G	D	M	wt
SHV-44	G	D	M	wt
SHV-45	S	D	M	ESBL
SHV-46	S	D	M	ESBL
SHV-48	G	D	M	wt
SHV-49	G	D	I	inhibR
SHV-5	S	D	M	ESBL
SHV-50	G	D	M	wt
SHV-51	G	D	M	wt
SHV-55	S	D	M	ESBL
SHV-59	G	D	M	wt
SHV-60	G	D	M	wt
SHV-61	G	D	M	wt
SHV-62	G	D	M	wt
SHV-63	G	D	M	wt
SHV-64	S	D	M	ESBL
SHV-65	G	D	M	wt
SHV-66	S	D	M	ESBL
SHV-67	G	D	M	wt
SHV-69	G	D	M	wt
SHV-7	S	D	M	ESBL
SHV-71	G	D	M	wt
SHV-73	G	D	M	wt
SHV-74	G	D	M	wt
SHV-75	G	D	M	wt
SHV-76	G	D	M	wt
SHV-77	G	D	M	wt
SHV-78	G	D	M	wt
SHV-79	G	D	M	wt
SHV-8	G	N	M	ESBL
SHV-80	G	D	M	wt
SHV-81	G	D	M	wt
SHV-82	G	D	M	wt
SHV-85	G	D	M	wt
SHV-86	S	D	M	ESBL
SHV-89	G	D	M	wt
SHV-93	G	D	M	wt
SHV-94	G	D	M	wt
SHV-95	G	D	M	wt
SHV-96	G	D	M	wt
SHV-97	G	D	M	wt
Abbreviations:
ESBL, extended-spectrum beta-lactamase
inhibR, beta-lactamase inhibitor
wt, wild type
